# Supplementary material for: Ileum Proteomics Identifies Distinct Pathways Associated with Different Dietary Doses of Copper–Fructose Interactions: Implications for the Gut–Liver Axis and MASLD
Source: Nutrients. 2024 Jun 29;16(13):2083. doi: 10.3390/nu16132083 (PMC11242941; doi:10.3390/nu16132083)
Supplement: Supplementary file 1 [file nutrients-16-02083-s001.zip]

Archive with 2 entries (2 files):
- supplementary Table S1. Differentially expressed proteins(DEPs)&comparison between groups.xlsx
- Supplementary Table S2. KEGG&MetaCore pathways for DEPs between groups..xlsx
