# Supplementary material for: Ileum Proteomics Identifies Distinct Pathways Associated with Different Dietary Doses of Copper–Fructose Interactions: Implications for the Gut–Liver Axis and MASLD
Source: Nutrients. 2024 Jun 29;16(13):2083. doi: 10.3390/nu16132083 (PMC11242941; doi:10.3390/nu16132083)
Supplement: Supplementary file 1 [file nutrients-16-02083-s001.zip › supplementary Table S1. Differentially expressed proteins(DEPs)&comparison between groups.xlsx]

## Sheet: DEPs
CuA_CuAF		CuA_CuMF		CuA_CuSF
Accession	Gene Names (primary)	Accession	Gene Names (primary)	Accession	Gene Names (primary)
A0JPQ8	Agmo	A0JPM9	Eif3j	D3ZHA0	Flnc
A1A5S1	Prpf6	F1M5N7	Kif21b	D4A3K5	H1-1
A1L1L2	Tmem214	O35314	Chgb	D4A702	Synpo2
A2RUW1	Tollip	O35986	Zranb2	O08590	Aoc3
B0BN86	Tmem11	P02793	Ftl1	O08699	Hpgd
B0BNA5	Cotl1	P08082-2	Cltb	O35413	Sorbs2
B0BNM9	GLTP	P08699	Lgals3	O54697	Naaladl1
B0BNN3	Ca1	P0C6P6	Yy2	P00564	Ckm
B0LT89	Stk24	P11951	Cox6c2	P04182	Oat
B1H268	Mcmbp	P12527	Alox5	P05708	Hk1
B2GV71	Ndufaf5	P13596	Ncam1	P08699	Lgals3
B2RYI0	Wdr91	P13635	Cp	P09875	Ugt2b1
B2RYJ8	Esrp2	P13668	Stmn1	P0C219	Slmap
B5DEH2	Erlin2	P14423	Pla2g2a	P0DMW1	Hspa1b
D3Z9R8	Atp5mpl	P15693	Alpi	P10683	Gal
D3ZBP4	Mical1	P20762		P11762	Lgals1
D3ZFJ3	Sh3bp1	P20767		P11980	Pkm
D3ZTX0	Tmed7	P22288	Gch1	P13596	Ncam1
D3ZXD8	Tmem245	P40241	Cd9	P14141	Ca3
D3ZYW7	Fxn	P41350	Cav1	P14659	Hspa2
D4A1F2	Mical2	P43278	H1-0	P15693	Alpi
D4AAT7	Naxd	P48675	Des	P16296	F9
F1LNI5	Ppm1g	P48679	Lmna	P18614	Itga1
F1LQ48	Hnrnpl	P49791	Nup153	P18757	Cth
F1M5N7	Kif21b	P51590	Cyp2j3	P19939	Apoc1
F1M707	Ncf1	P62832	Rpl23	P24329	Tst
F2Z3T4	Mbnl2	P63100	Ppp3r1	P31232	Tagln
G3V6S8	Srsf6	P70615	Lmnb1	P31430	Dpep1
O08587	Nup50	P80432	Cox7c	P35434	Atp5f1d
O08662	Pi4ka	P83888	Tubg1	P38552	Lgals4
O08730	Gyg1	P85125	Cavin1	P40241	Cd9
O35049	Smpd3	P86173	Actl6b	P41350	Cav1
O35115	Fhl2	Q00238	Icam1	P43278	H1-0
O35412	Sipa1l1	Q03344	Atp5if1	P46418	Gsta5
O35413	Sorbs2	Q08850	Stx4	P47863-2	Aqp4
O35777	Magt1	Q498T2-2	Chtop	P48037	Anxa6
O35796	C1qbp	Q4V8J2	Ube2l6	P49134	Itgb1
O35986	Zranb2	Q5BJW9	Dnajc25	P50123	Enpep
O54747	Pold1	Q5FVN0	Lpcat3	P51740	Akp3
O54748	Stk3	Q5PQJ6	Pycr3	P52481	Cap2
O55004	Rnase4	Q66H54	Fhip1b	P58775-2	Tpm2
O70257	Stx7	Q66H98	Cavin2	P59215-2	Gnao1
O70454	Bud31	Q66HG8	Ik	P70623	Fabp4
O70513	Lgals3bp	Q6AXS5	Serbp1	P85125	Cavin1
O88339	Epn1	Q6B345	S100a11	P85972	Vcl
O88387	Fgd4	Q8VII6-2	Slc44a1	P97541	Hspb6
O88422	Galnt5	Q91XT5	Bco1	P97586	Cgref1
O88483	Pdp1	Q9EQP5	Prelp	P97612	Faah
O88484	Pdp2	Q9ET32	Abo	P97687	Entpd1
O88884	Akap1	Q9JK72	Ccs	Q00657	Cspg4
O89044	Prim2	Q9WV78	Plvap	Q01129	Dcn
P00481	Otc	Q9Z1H9	Cavin3	Q02401	Lct
P00786	Ctsh	Q9Z1K9	Adam17	Q03344	Atp5if1
P02650	Apoe			Q05695-2	L1cam
P02680-2	Fgg			Q05962	Slc25a4
P02770	Alb			Q08290	Cnn1
P02793	Ftl1			Q10728-2	Ppp1r12a
P04638	Apoa2			Q2A865	Slc6a19
P04644	Rps17			Q4JEI2	Defal1
P04646	Rpl35a			Q4KLZ6	Tkfc
P04904	Gsta3			Q4V8H8	Ehd2
P04961	Pcna			Q562C4	Mettl7b
P05426	Rpl7			Q5BJN8-2	Sde2
P05545	Serpina3k			Q5BJW9	Dnajc25
P05765	Rps21			Q62736	Cald1
P05964	S100a6			Q62760	Tomm20
P06214	Alad			Q62774	Myo1a
P06757	Adh1			Q62786	Ptgfrn
P06760	Gusb			Q63042	Gfer
P06883	Gcg			Q63556	Serpina3m
P07153	Rpn1			Q63618-2	Espn
P07314	Ggt1			Q64542-2	Atp2b4
P07633	Pccb			Q64548-2	Rtn1
P08011	Mgst1			Q66HG3	Cndp1
P08082-2	Cltb			Q6AYR5	Clrn3
P08649	C4			Q6DGG1	Abhd14b
P08699	Lgals3			Q6Q0N1	Cndp2
P09034	Ass1			Q6QI89	Morf4l2
P09414	Nfia			Q80W57	Abcg2
P09875	Ugt2b1			Q8CIZ5	Dmbt1
P0C0S7	H2az1			Q8CJD3	Zg16
P0C5H9	Manf			Q8VBU2-2	Ndrg2
P0C5Y8	Als2			Q99MA2	Xpnpep2
P0C644	Ppip5k1			Q9EPT8	Clic5
P0C6P6	Yy2			Q9ESI7	Dcx
P0DN35	Ndufb1			Q9ESN0	Niban1
P10960	Psap			Q9HB97	Parva
P11250	Rpl34			Q9JIK1-2	Cdhr5
P11345	Raf1			Q9JJ19	Nherf1
P11608	Mt-atp8			Q9JJ40	Pdzk1
P11730-3	Camk2g			Q9QXQ0	Actn4
P11980	Pkm			Q9Z122	Fads2
P11980-2	Pkm			Q9Z1B2	Gstm5
P12369	Prkar2b			Q9Z1H9	Cavin3
P12785	Fasn			Q9Z1P2	Actn1
P13053	Vdr			Q9Z1Z9	Pdlim7
P13383	Ncl
P13437	Acaa2
P13635	Cp
P13668	Stmn1
P13697	Me1
P14423	Pla2g2a
P14562	Lamp1
P14882	Pcca
P15791-2	Camk2d
P16036	Slc25a3
P16228-2	Ctse
P16296	F9
P16303	Ces1d
P17074	Rps19
P17702	Rpl28
P18298	Mat2a
P18666	Myl12b
P19939	Apoc1
P19944	Rplp1
P20767	Iglc2
P21571	Atp5pf
P21807	Prph
P22062	Pcmt1
P23457	Akr1c9
P24049	Rpl17
P24268	Ctsd
P24329	Tst
P25114	Pfkfb4
P25286-2	Atp6v0a1
P25886	Rpl29
P26051	Cd44
P26644	Apoh
P26772	Hspe1
P27952	Rps2
P28042	Ssbp1
P28480	Tcp1
P29147	Bdh1
P29288	Acp5
P29314	Rps9
P29418	Atp5f1e
P30904	Mif
P30919	Aga
P31430	Dpep1
P35171	Cox7a2
P35281	Rab10
P35738	Bckdhb
P36201	Crip2
P37397	Cnn3
P41777	Nolc1
P43884	Plin1
P48679	Lmna
P48763-2	Slc9a2
P49088	Asns
P49791	Nup153
P50123	Enpep
P51146	Rab4b
P51593	Huwe1
P51952	Cdk7
P52759	Rida
P53670-2	Limk2
P53987	Slc16a1
P59215-2	Gnao1
P60522	Gabarapl2
P60868	Rps20
P61212	Arl1
P61459	Pcbd1
P61480	Wdr12
P61928	Rpl37
P61959	Sumo2
P62074	Timm10
P62083	Rps7
P62138	Ppp1ca
P62250	Rps16
P62275	Rps29
P62278	Rps13
P62282	Rps11
P62634	Cnbp
P62703	Rps4x
P62718	Rpl18a
P62804	H4c2; Hist1h4m; H4c16
P62832	Rpl23
P62853	Rps25
P62909	Rps3
P62912	Rpl32
P62997	Tra2b
P63012	Rab3a
P63031	Mpc1
P63086	Mapk1
P63219	Gng5
P63255	Crip1
P63324	Rps12
P68403	Prkcb
P69682	Necap1
P69736	Edf1
P69897	Tubb5
P70496-2	Pld1
P70531	Eef2k
P70541	Eif2b3
P70580	Pgrmc1
P70615	Lmnb1
P80385	Prkag1
P80386	Prkab1
P80431	Cox7b
P81155	Vdac2
P82450	Siae
P83006	Pafah2
P83565	Mrpl40
P83883	Rpl36a
P83888	Tubg1
P84100	Rpl19
P84245	H3-3b
P86172	Nmral1
P86173	Actl6b
P86182	Ccdc22
P86252	Pura
P97544	Plpp3
P97571	Capn1
P97679	Mlh1
P97834	Gps1
Q00715	histone cluster 1, H2bl
Q01714	Sp1
Q01992	Mipep
Q02874	Macroh2a1
Q03114	Cdk5
Q03344	Atp5if1
Q05095	Cdx1
Q05175	Basp1
Q07266-2	Dbn1
Q07984	Ssr4
Q08850	Stx4
Q09137	Prkaa2
Q09167	Srsf5
Q0D2L3	Agmat
Q10473	Galnt1
Q1RP77	Nop16
Q27W01	Rbm8a
Q2A865	Slc6a19
Q3KRD0	Dars2
Q3KRE0	Atad3
Q3KRF1	Sp110
Q3MHC2	Ints11
Q3MID3	Arfgap2
Q3SWU3	Hnrnpdl
Q3T1J1	Eif5a
Q3ZBA0	Tecpr1
Q498C8	Rer1
Q498E0	Txndc12
Q498R1	Mtrr
Q498T2-2	Chtop
Q498T4	Mrpl2
Q498U3	Slc25a40
Q498U4	Sarnp
Q499P8	Rusf1
Q499T2	Ifi30
Q499U2	Elmo3
Q4AE70-3	Carm1
Q4FZT2	Ppme1
Q4G009	Mcts1
Q4KLG9	Zfand2b
Q4KLN4	Gle1
Q4KLY4	Rnf2
Q4KM31	Limd2
Q4KM33	Plek
Q4KM64	Jagn1
Q4L1J4	Magi1
Q4QQT3	Celf1
Q4V7E1	Elf3
Q4V7E8	Lrrfip2
Q4V888	Pip4p2
Q4V8C3-2	Eml1
Q4V8C7	Prkra
Q4V8F4	Rabepk
Q4V8K5	Brox
Q561Q8	Med4
Q561S0	Ndufa10
Q56A27	Ncbp1
Q5BJK8	Golim4
Q5BJP3	Ufm1
Q5BJP6	Gfm2
Q5BJQ0	Coq8a
Q5BJQ6	Cstf1
Q5BJW9	Dnajc25
Q5BKC9	Ngef
Q5EB59	Med23
Q5EB92	Wdr70
Q5FVH4	Aktip
Q5FVI6	Atp6v1c1
Q5FVL2	Emc8
Q5FVM4	Nono
Q5FVQ4	Mlec
Q5HZE0	Slc25a29
Q5HZE4	Mri1
Q5HZY0	Ubxn4
Q5I0H3	Sumo1
Q5I0H4	Tmco1
Q5JCS6	Sipa1l2
Q5M7A4	Uba5
Q5M7T1	Ciao1
Q5M854	Mgat4a
Q5M9I5	Uqcrh
Q5PPN5	Tppp3
Q5PQL2	Cnot9
Q5PQL4	Clp1
Q5PQM2	Klc4
Q5PQN0	Ncald
Q5PQP1	Rbms1
Q5RJQ4	Sirt2
Q5RJY4-2	Dhrs7b
Q5RK23	Abhd1
Q5U203	Ube2f
Q5U2N3	Pitpnm1
Q5U312-2	Rai14
Q5U4F3	Fam107b
Q5XFV8	Cox14
Q5XHY7	Stam2
Q5XI07	Lpp
Q5XI29	Cpsf7
Q5XI97	Aarsd1
Q5XIB5	Ccdc86
Q5XIG6	Galk2
Q5XIH4	Lias
Q5XIH9	Hpdl
Q5XII9	Mtfr1l
Q5XIS1	Ssh3
Q62689	Jak2
Q62696	Dlg1
Q62698	Dync1li2
Q62703	Rcn2
Q62713
Q62725	Nfyc
Q62735	Nr1h4
Q62751	Ireb2
Q62760	Tomm20
Q62818	Eif2b2
Q62835	Rabep2
Q62936-2	Dlg3
Q62950	Crmp1
Q63041	A1m
Q63042	Gfer
Q63312	Phldb1
Q63396	Sub1
Q63507	Rpl14
Q63537	Syn2
Q63556	Serpina3m
Q63618-2	Espn
Q63678	Azgp1
Q63797	Psme1
Q63801	Taf6
Q63942	Rab3d
Q64060	Ddx4
Q64194	Lipa
Q641X2	Leo1
Q641Y0	Ddost
Q641Z2	Ptpn9
Q641Z8	Pef1
Q642C0	Dnajc8
Q64361	Lxn
Q64536	Pdk2
Q64591	Decr1
Q64654	Cyp51a1
Q64663	P2rx7
Q66H50	Far1
Q66H54	Fhip1b
Q66HA1	Map3k11
Q66HA6	Arl8b
Q66HF1	Ndufs1
Q66HG8	Ik
Q66HG9	Mavs
Q66HS7-2	Pdlim3
Q68FP2	Pon3
Q68FR6	Eef1g
Q68FR9	Eef1d
Q68FU8	Sugp1
Q68FV3	Fut11
Q68FY1	Nup35
Q6AXQ5	Pde12
Q6AXS5	Serbp1
Q6AXY4	Pold2
Q6AXY7	Prpf38b
Q6AY19	Coq8b
Q6AY41	Tmem30a
Q6AY53	Dhps
Q6AY96	Gtf2f1
Q6AYA6	Cybc1
Q6AYB3	Isy1
Q6AYB4	Hspa14
Q6AYP7	Nt5c3b
Q6AYQ4	Tmem109
Q6AYR8	Scrn2
Q6AYS4	Fuca2
Q6B345	S100a11
Q6BBI8	Ufc1
Q6I7R3	Isoc1
Q6J1Y9	Usp19
Q6J2U6	Rnf114
Q6LED0	H3C1
Q6MG06	Gnl1
Q6MG61	Clic1
Q6P5P3	Ttc9c
Q6P686	Ostf1
Q6P689	Wls
Q6P734	Serping1
Q6P7A2	Ube4a
Q6P7R8	Hsd17b12
Q6P9X4	Ptp4a2
Q6PDW6	Mrpl17
Q6Q0N1	Cndp2
Q6QI44	Naa25
Q6TRW4-2	Pds5b
Q6TUG0	Dnajb11
Q6UPE0	Chdh
Q6VEU1	Nob1
Q704E8	Abcb7
Q711G3	Iah1
Q71LX6	Xirp2
Q75Q40	Tomm40
Q78P75	Dynll2
Q7TQ16	Uqcrq
Q7TT47	Spg7
Q80Z70	Sel1l
Q811X6	Cryl1
Q812D1	Psip1
Q8CFC1	Riox2
Q8CGS4	Chmp3
Q8CIZ5	Dmbt1
Q8CJD3	Zg16
Q8K3P4	Msi1
Q8K4G6	Macrod1
Q8K4H4	Aptx
Q8VIJ5	Oga
Q8VIL3	Zwint
Q91ZW1	Tfam
Q920J4	Txnl1
Q925G0	Rbm3
Q925S8	Yme1l1
Q99MZ8	Lasp1
Q99NA5	Idh3a
Q99P39-2	Nfs1
Q99PS8	Hrg
Q9EPH8	Pabpc1
Q9EQS0	Taldo1
Q9ERM3	Dgat1
Q9JHL4-4	Dbnl
Q9JIH7	Wnk1
Q9JKL7	Srek1
Q9JKS6-2	Pclo
Q9JKU6	Strbp
Q9JMI1	Aacs
Q9QUZ8	Gmeb1
Q9QX79	Fetub
Q9QYG8	Uck2
Q9QYU2	Tsfm
Q9QZ48	Zbtb7a
Q9QZ86	Nop58
Q9R050	Ssbp3
Q9R064	Gorasp2
Q9R0C9-2	Sigmar1
Q9R0T3	Dnajc3
Q9R172	Notch3
Q9R1Q2	Ccnl1
Q9R1T3	Ctsz
Q9WTT2	Clpb
Q9WTV5	Psmd9
Q9WUC4	Atox1
Q9WVA1	Timm8a
Q9WVK3	Pecr
Q9Z0W7	Clic4
Q9Z1B2	Gstm5
Q9Z1E1	Flot1
Q9Z1K9	Adam17
Q9Z1L0	Pik3cb
Q9Z1P3	Mcl1
Q9Z1Z6	Ilkap
Q9Z2F5	Ctbp1
Q9Z2P6	Snap29
Q9Z2Q4	Mtr
Q9Z2S9-3	Flot2
Q9Z340-2	Pard3

## Sheet: DEPs CuA versus CuAF
Accession	CuA1	CuA2	CuAF1	CuAF2	CuAF3	FC	p	FDR	logFC	Sig
A0A0G2JZ79	1.05402	1.1102	0.91001	0.919647	0.93239	0.850822	0.00561	0.054456	-0.23307	None
A0A0G2K0D3	0.746869	0.759407	0.701968	0.698086	0.721514	0.93899	0.0219	0.0764085	-0.090818	None
A0A0G2K2P5	1.02229	1.07372	0.94894	0.997361	0.921341	0.912097	0.0757	0.138597	-0.132741	None
A0A0G2K309	0.931725	0.994313	0.797801	0.884773	0.927682	0.903498	0.187	0.257566	-0.146407	None
A0A0G2K344	1.06748	1.08169	0.886211	1.02307	0.78093	0.834496	0.145	0.214338	-0.261022	None
A0FKI7-2	1.06205	1.0962	0.94357	0.988064	0.9446	0.888447	0.0133	0.0661152	-0.170642	None
A0JN27	0.938593	1.22908	1.17633	1.37457	0.985761	1.0877	0.636	0.68717	0.121279	None
A0JPJ7	1.04304	1.00071	0.812639	0.888775	0.851459	0.832743	0.0134	0.0661152	-0.264057	None
A0JPM9	1.10018	1.03587	0.882611	0.889198	0.86989	0.824482	0.00495	0.052389	-0.27844	None
A0JPN2	1.04691	1.13179	1.04916	0.945292	1.12493	0.954507	0.552	0.611972	-0.0671722	None
A0JPN6-2	0.938342	1.03417	0.918532	0.96587	0.958033	0.960681	0.408	0.475471	-0.0578713	None
A0JPP1	1.10462	1.10075	0.921192	0.965599	0.967164	0.862732	0.00445	0.0522483	-0.213016	None
A0JPP7	1.04775	1.10218	0.985911	1.0567	1.0608	0.962331	0.358	0.425209	-0.0553952	None
A0JPQ8	1.15884	1.23539	0.904828	0.983293	0.98087	0.798862	0.0119	0.064532	-0.323982	Down
A0JPQ9	1.01103	1.0542	0.868267	0.901502	0.847196	0.844771	0.00858	0.0581666	-0.243367	None
A0MZ67	1.02862	1.08044	0.861742	0.91018	0.892762	0.842294	0.00825	0.0581666	-0.247604	None
A1A5P2	0.943922	1.11088	0.765604	0.913789	0.79113	0.801544	0.0979	0.162142	-0.319146	None
A1A5R1	1.10182	1.37983	0.924001	0.90921	1.14601	0.800332	0.182	0.251898	-0.321329	None
A1A5S1	1.05764	1.13955	0.871721	0.918979	0.88343	0.811379	0.0101	0.0607922	-0.301552	Down
A1L108-2	0.964068	0.985315	0.841465	0.835837	0.823217	0.855149	0.000901	0.0493845	-0.225752	None
A1L134	1.01777	1.11506	0.845945	0.937406	0.878185	0.831929	0.0374	0.0946469	-0.265468	None
A1L1J9	0.919822	0.992257	0.807978	0.851061	0.807447	0.859967	0.0266	0.0831286	-0.217647	None
A1L1K3	1.01453	1.06342	0.971197	1.05702	0.993828	0.969562	0.465	0.530178	-0.0445943	None
A1L1L2	0.998839	1.09692	0.749461	0.816676	0.761485	0.740425	0.00924	0.0592484	-0.433575	Down
A2RRU1	0.953255	1.03398	0.78764	0.860754	0.833003	0.832446	0.0265	0.0829983	-0.264572	None
A2RRU3	0.990103	1.00678	0.922355	0.963322	1.05676	0.982342	0.756	0.792756	-0.0257025	None
A2RUV9	0.881464	1.00307	0.935682	1.0686	0.977879	1.05496	0.501	0.565786	0.0771859	None
A2RUW1	1.333	1.21658	0.801136	0.798197	0.861195	0.643381	0.00295	0.051246	-0.636256	Down
A2VCX1	1.06599	1.01707	0.887767	0.877092	0.921176	0.859642	0.00999	0.0607036	-0.218192	None
A2VD12	1.00992	0.906779	0.872618	0.893636	0.972773	0.952691	0.47	0.535022	-0.0699203	None
A4L9P7	0.985156	1.06803	0.843631	0.998193	0.961886	0.910359	0.267	0.334278	-0.135493	None
A7E3N2	1.0684	0.937859	0.73089	0.875439	0.725412	0.774824	0.0664	0.127903	-0.36806	None
A7VJC2-4	0.936271	1.04364	0.858975	0.926779	0.889171	0.900689	0.129	0.196818	-0.150899	None
B0BN18	0.98897	1.00916	0.847624	0.926088	0.857553	0.877909	0.0336	0.0915399	-0.187857	None
B0BN56	0.907219	1.13904	0.837631	0.902866	0.943568	0.874461	0.27	0.337441	-0.193534	None
B0BN85	1.05978	1.07404	0.915481	0.938251	0.935245	0.871353	0.00101	0.0498903	-0.19867	None
B0BN86	1.07163	1.03345	0.832424	0.821941	0.905579	0.81072	0.0124	0.0650304	-0.302725	Down
B0BN93	0.997965	1.05988	0.858484	0.950029	0.868942	0.8674	0.053	0.112605	-0.205231	None
B0BN94	1.06498	1.06608	0.854378	0.936622	0.883852	0.836785	0.0113	0.0633289	-0.257072	None
B0BNA5	1.00473	0.936482	0.789832	0.769209	0.805587	0.812078	0.00799	0.0581666	-0.30031	Down
B0BNA7	0.985628	1.07306	0.88007	0.945175	0.881316	0.876466	0.059	0.119469	-0.19023	None
B0BNC9	1.12254	1.10487	0.924409	0.930634	0.952814	0.840397	0.000833	0.0493845	-0.250857	None
B0BNE2	0.968239	1.03752	0.908021	0.900125	0.86247	0.887648	0.0375	0.0946476	-0.17194	None
B0BNE5	1.03405	1.06844	0.905082	1.01241	0.911625	0.897069	0.103	0.166614	-0.156708	None
B0BNF1	0.977361	1.09557	0.847291	0.931079	0.817143	0.834733	0.0707	0.132785	-0.260614	None
B0BNG0	1.06246	1.07237	0.944279	0.962461	0.93754	0.888216	0.00138	0.0498903	-0.171017	None
B0BNG2	1.21874	1.04509	0.960515	0.921872	1.26942	0.928166	0.638	0.689069	-0.107545	None
B0BNM1	1.06263	1.0941	0.92658	0.957457	0.935376	0.871509	0.00365	0.0522483	-0.198413	None
B0BNM9	1.14767	1.04602	0.89357	0.854586	0.842264	0.787235	0.0121	0.0648751	-0.345134	Down
B0BNN3	0.605127	0.453341	0.103948	0.131633	0.133068	0.23219	0.00593	0.0546587	-2.10662	Down
B0K019	0.992197	1.11115	0.929124	0.904814	0.859237	0.853614	0.0585	0.119049	-0.228344	None
B0K020	0.935659	0.995941	0.801003	0.960359	0.817145	0.889938	0.222	0.290992	-0.168222	None
B0LT89	1.12363	1.11177	0.852193	0.893433	0.837318	0.770315	0.00137	0.0498903	-0.37648	Down
B1H234	1.09962	0.996099	0.810282	1.03015	0.878442	0.864897	0.223	0.291631	-0.209399	None
B1H267	0.960787	1.0082	0.85168	0.883596	0.893222	0.889968	0.0203	0.0749599	-0.168175	None
B1H268	1.10185	1.05478	0.779444	0.856664	0.910833	0.787319	0.0219	0.0764085	-0.344981	Down
B1WBW4	1.0239	1.02551	0.848615	0.866244	0.925605	0.858932	0.0171	0.0712792	-0.219384	None
B1WC40	1.10291	1.04316	0.724889	0.864179	0.934134	0.78382	0.0671	0.128556	-0.351406	None
B1WC68	0.8984	1.12535	0.983829	1.02564	1.01156	0.995193	0.958	0.968202	-0.00695162	None
B1WC88	0.986279	1.07056	0.824544	0.950748	0.785528	0.830018	0.0924	0.157052	-0.268786	None
B2GUV7	1.02095	1.07877	0.920765	0.942707	0.924519	0.885192	0.0139	0.0661152	-0.175937	None
B2GUY0	0.942346	1.04854	0.805338	0.899736	0.916043	0.877705	0.134	0.202279	-0.188193	None
B2GUZ1	0.993505	1.07045	0.893525	0.951263	0.930854	0.896543	0.0594	0.119683	-0.157555	None
B2GUZ5	1.01684	1.02058	0.881367	0.999855	0.92328	0.917665	0.158	0.227875	-0.12396	None
B2GV05	1.04613	1.05361	0.955754	0.897756	0.946767	0.889088	0.0157	0.0685551	-0.169601	None
B2GV06	1.01252	1.0452	0.850867	0.902368	0.819765	0.83361	0.0144	0.0661152	-0.262555	None
B2GV24	1.02841	1.11305	0.881012	0.924244	0.924163	0.84971	0.0218	0.0764085	-0.234958	None
B2GV38	1.1214	1.05301	0.881275	0.864508	0.927648	0.819667	0.0115	0.0636975	-0.28689	None
B2GV54	0.937028	0.930706	0.81925	0.814239	0.937487	0.917682	0.236	0.304299	-0.123935	None
B2GV71	1.32205	1.44031	1.01442	1.14685	1.04917	0.774804	0.0193	0.0738945	-0.368097	Down
B2RYD2-2	0.965455	1.12834	0.831902	0.894422	0.927293	0.844916	0.105	0.168985	-0.24312	None
B2RYE5	1.11612	1.18062	0.834612	1.01221	0.975138	0.819121	0.0671	0.128556	-0.287851	None
B2RYF7	1.12152	1.02178	0.904645	1.00742	0.954292	0.891569	0.118	0.183377	-0.165581	None
B2RYG6	1.07761	1.06217	0.867656	0.888457	0.921614	0.834269	0.00353	0.0522483	-0.261415	None
B2RYI0	1.19614	1.09206	0.882808	0.985464	0.869175	0.797557	0.0324	0.0898177	-0.32634	Down
B2RYJ8	1.1167	1.22562	0.932811	1.01246	0.870105	0.801307	0.0401	0.0971614	-0.319573	Down
B2RYM5	1.10781	1.28765	1.00736	0.998311	0.972466	0.82883	0.0577	0.118096	-0.270852	None
B2RYN7	0.919345	0.998582	1.02517	1.00468	0.982032	1.04692	0.273	0.340741	0.0661534	None
B2RYT9	0.949595	1.00877	0.905073	0.937111	0.881408	0.927164	0.1	0.163998	-0.109104	None
B2RYW9	0.956664	1.00239	0.89988	0.94429	0.954232	0.952297	0.188	0.258194	-0.0705173	None
B2RZ37	0.897462	1.07175	0.74291	1.10906	0.77983	0.890981	0.559	0.617808	-0.166533	None
B2RZ55	1.04459	1.23193	0.747717	1.017	0.959614	0.797806	0.167	0.236307	-0.32589	None
B2RZ78-2	0.994556	1.06757	0.862985	0.897726	0.897459	0.859361	0.0185	0.0733559	-0.218663	None
B3DMA2	1.01039	0.915284	1.03301	0.841898	1.17031	1.05425	0.71	0.75368	0.0762192	None
B3GNI6-3	1.01088	1.05527	0.909319	0.96577	1.01961	0.934007	0.222	0.290992	-0.0984947	None
B4F766	0.907674	1.06542	0.835427	0.845241	0.853307	0.856178	0.096	0.160845	-0.224018	None
B4F769	0.980601	1.15668	0.877257	0.913014	1.00241	0.871099	0.189	0.259192	-0.199092	None
B4F777	1.08819	0.753354	0.945946	0.809695	0.990769	0.994242	0.973	0.978845	-0.0083316	None
B4F7E8	0.916236	1.04887	0.814303	0.838451	0.782507	0.826168	0.05	0.109332	-0.275492	None
B5DEH2	1.12882	1.15454	0.908734	0.884591	0.899125	0.786105	0.000344	0.0386535	-0.347206	Down
B5DEN9	1.05493	1.05478	0.977595	0.999204	0.922165	0.916071	0.0582	0.118778	-0.126468	None
B5DF45	0.95653	1.11932	0.984904	0.969406	0.911626	0.920408	0.306	0.373898	-0.119654	None
B5DF89	0.964512	1.06508	0.882288	0.921749	0.891087	0.885274	0.0639	0.125378	-0.175803	None
B5DF91	0.994352	1.08125	0.853305	0.879668	0.948593	0.861296	0.0604	0.121183	-0.215419	None
B5DF93	0.997078	0.976825	0.979622	0.914471	1.04712	0.993368	0.904	0.923131	-0.00959993	None
B5DFA1	1.10412	1.04753	0.873306	0.906183	0.931796	0.840063	0.0109	0.0624392	-0.251431	None
B5DFC8	1.02389	1.09731	0.872159	0.933	0.933437	0.860709	0.03	0.0874207	-0.216402	None
B5DFC9	0.869481	0.988916	0.946524	0.95355	0.987239	1.03577	0.533	0.59578	0.0507066	None
B5DFN2	1.19268	1.14228	0.952994	0.988785	0.990474	0.837204	0.00447	0.0522483	-0.256349	None
B5DFN3	0.92439	1.07099	0.773152	0.972925	1.01914	0.923874	0.545	0.606811	-0.114232	None
C9WPN6	1.12352	1.20451	0.961957	1.2681	1.11853	0.958921	0.713	0.756019	-0.0605158	None
D2XV59	0.987527	1.05134	0.834936	0.876418	0.878088	0.846694	0.0137	0.0661152	-0.240088	None
D3Z8L7	0.916166	0.979952	0.864221	0.952527	0.876224	0.946837	0.325	0.391734	-0.0788116	None
D3Z9R8	1.14022	1.37092	0.911361	0.982388	0.875037	0.735068	0.0396	0.0966077	-0.444051	Down
D3Z9Z9	0.917181	1.06057	0.914882	0.896211	0.98754	0.943372	0.449	0.515445	-0.0841016	None
D3ZA12	0.567551	1.17785	0.820877	0.831275	0.881754	0.967839	0.91	0.928259	-0.0471616	None
D3ZAF6	1.00485	0.956878	0.780404	0.801672	0.843457	0.824284	0.0103	0.0610919	-0.278786	None
D3ZAW2	1.02152	0.952489	0.913272	0.906789	0.915917	0.924003	0.0631	0.125101	-0.114031	None
D3ZBE5	0.963512	0.953308	0.850721	0.749773	0.882505	0.863583	0.0859	0.150312	-0.211593	None
D3ZBN0	1.1819	1.52745	1.13019	1.17263	1.10207	0.83781	0.193	0.262905	-0.255304	None
D3ZBP4	1.14977	1.14955	0.940576	0.884133	0.941752	0.802108	0.00266	0.0500998	-0.318132	Down
D3ZC96	1.00386	1.09974	0.914479	1.0212	0.928164	0.907599	0.182	0.251898	-0.139873	None
D3ZCL3	0.993982	1.05987	0.872146	0.95559	0.912236	0.889375	0.0642	0.12562	-0.169137	None
D3ZD32	0.982657	1.08993	0.864306	0.855883	0.87572	0.834997	0.0246	0.080133	-0.260156	None
D3ZDK7	1.01458	1.08143	0.933272	1.00061	0.980801	0.927059	0.123	0.189594	-0.109267	None
D3ZFJ3	1.13111	1.04646	0.857968	0.913795	0.844174	0.800874	0.0139	0.0661152	-0.320352	Down
D3ZGS3	0.983327	1.1288	1.00623	1.00188	1.05889	0.96806	0.608	0.662448	-0.0468313	None
D3ZHA0	0.849351	0.904931	0.856093	0.914673	0.858046	0.999008	0.98	0.985191	-0.00143222	None
D3ZHV2	0.958998	0.993362	0.895508	0.966353	0.88783	0.938929	0.184	0.254419	-0.090912	None
D3ZKU7	0.978	1.04412	0.986168	1.01133	0.960784	0.975309	0.48	0.545315	-0.0360693	None
D3ZLZ7	0.986402	1.04444	0.872885	0.879476	0.887718	0.86666	0.009	0.0581666	-0.206461	None
D3ZQG6	1.06278	1.14413	0.905779	0.970549	0.996459	0.867815	0.0509	0.110032	-0.204541	None
D3ZSC8	0.972078	1.11019	0.940183	1.02573	1.21595	1.01872	0.878	0.899484	0.0267535	None
D3ZTQ1	1.07258	1.06279	0.918908	0.869473	0.928512	0.848219	0.00655	0.0566804	-0.237491	None
D3ZTX0	1.0229	1.17261	0.872807	0.939694	0.859209	0.811266	0.0486	0.10773	-0.301753	Down
D3ZUI5	1.09378	1.19602	0.822944	0.77211	1.11125	0.78793	0.185	0.255429	-0.34386	None
D3ZVF4	1.05838	0.960868	0.826577	0.914741	0.775524	0.83095	0.0755	0.138409	-0.267166	None
D3ZVR7	1.05122	1.1326	1.00098	1.04225	1.03821	0.94069	0.159	0.228623	-0.0882092	None
D3ZW55	1.03576	0.972266	1.01379	0.92033	1.04877	0.99032	0.871	0.893921	-0.0140333	None
D3ZX08	0.958679	1.01523	0.800434	0.849582	0.843553	0.842175	0.0127	0.0650304	-0.247808	None
D3ZXD8	0.980993	1.01366	0.769753	0.753661	0.751877	0.760463	0.000459	0.0408367	-0.395049	Down
D3ZYR1	1.05161	1.00822	0.905796	0.910177	0.897196	0.878123	0.00505	0.0526643	-0.187506	None
D3ZYW7	0.991771	1.14186	0.81818	0.887266	0.839284	0.795116	0.0385	0.0953956	-0.330763	Down
D3ZZL9	0.915397	0.999002	0.861716	0.914433	0.866042	0.920112	0.138	0.206456	-0.120119	None
D4A1F2	1.10715	1.12868	0.82655	0.888467	0.851478	0.765264	0.00175	0.0498903	-0.38597	Down
D4A1R8	1.08997	0.991571	0.855938	0.825018	0.880791	0.820467	0.0214	0.0763481	-0.285484	None
D4A3K5	1.25657	1.37031	1.21002	1.1681	1.11774	0.887201	0.073	0.13566	-0.172667	None
D4A4T9	1.02392	1.02268	0.846994	0.964487	0.849928	0.866937	0.0722	0.134613	-0.206	None
D4A631	1.09442	1.12419	0.888003	0.936654	0.943707	0.831864	0.00509	0.0528877	-0.26558	None
D4A6D7	1.02427	1.08949	1.00718	1.04237	1.06763	0.983139	0.629	0.680898	-0.0245327	None
D4A702	0.752169	0.859645	0.661398	0.770886	0.84014	0.939904	0.58	0.636079	-0.0894147	None
D4A7V9	1.05091	0.998565	0.914869	0.900959	0.887389	0.879319	0.0112	0.0628923	-0.185542	None
D4AAT7	1.20444	1.45118	0.929967	0.859002	0.892434	0.673139	0.0201	0.0749599	-0.571023	Down
D4ABB8	1.01399	1.07744	0.83229	1.06905	0.800699	0.861303	0.285	0.353087	-0.215407	None
D4ABY2	1.03074	1.09773	0.87486	0.918729	0.895465	0.842249	0.0111	0.0627018	-0.247681	None
D4ACN8	1.08839	1.09688	1.01785	1.06963	1.03282	0.951919	0.0795	0.142709	-0.0710892	None
D4AD37	1.10738	1.15791	0.978278	0.943444	0.918457	0.835853	0.00789	0.0581666	-0.25868	None
D4AE41	0.899893	1.07366	0.796571	0.839608	0.78277	0.817119	0.0778	0.140722	-0.291381	None
E9PSK7	1.00749	0.983145	1.01237	1.05954	0.945599	1.01056	0.825	0.854411	0.015162	None
E9PTG8	1.07075	1.01424	0.882052	0.949794	0.96576	0.894522	0.0678	0.129635	-0.160812	None
E9PU28	0.959336	1.00365	0.857404	0.921189	0.933662	0.921133	0.112	0.176852	-0.118519	None
F1LM81	1.03244	1.11452	0.917714	1.05663	0.96259	0.911967	0.219	0.288387	-0.132947	None
F1LM93	1.01672	1.14832	0.856047	0.962548	0.899717	0.837033	0.0684	0.130345	-0.256643	None
F1LMZ8	1.03073	1.06713	0.852201	0.887197	0.865785	0.827889	0.00243	0.0500998	-0.272492	None
F1LNI5	1.10061	1.00131	0.866564	0.740051	0.818568	0.769196	0.0276	0.0841642	-0.378577	Down
F1LNJ2	1.01231	1.10753	0.868221	0.917548	0.904155	0.845952	0.027	0.0835533	-0.241353	None
F1LP64	0.94882	1.07	0.912706	0.967477	0.898363	0.917547	0.212	0.281513	-0.124146	None
F1LP90	1.03377	1.0997	0.914453	0.912159	0.950701	0.867855	0.0172	0.0714867	-0.204474	None
F1LPQ2	1.01191	1.08208	0.893341	0.933722	0.898069	0.867603	0.0207	0.0752447	-0.204893	None
F1LQ48	1.05366	1.10176	0.832148	0.907446	0.868332	0.806623	0.00824	0.0581666	-0.310033	Down
F1LRS8	1.13378	1.04496	0.868727	0.944091	0.964943	0.84996	0.0473	0.105982	-0.234533	None
F1LSG8	0.988011	1.06624	0.892488	0.956412	0.895063	0.890497	0.0661	0.127757	-0.167317	None
F1LTR1	0.946405	1.03672	0.872742	0.858611	0.767955	0.840191	0.0611	0.122071	-0.251211	None
F1LU71	1.02572	1.06701	0.906043	0.94994	0.880012	0.871587	0.0217	0.0763658	-0.198283	None
F1LYQ8	0.983008	1.08777	0.829629	0.883324	0.868254	0.830994	0.0287	0.0859189	-0.267089	None
F1M0Z1	1.00277	1.0691	0.881868	0.909477	0.873	0.857309	0.0139	0.0661152	-0.222113	None
F1M3G7	1.05714	1.04311	0.910595	0.941512	0.855496	0.859454	0.0207	0.0752447	-0.218508	None
F1M3L7	1.0982	1.13278	1.03546	1.07483	0.989596	0.926316	0.0963	0.16099	-0.110424	None
F1M5N7	1.21003	1.17467	0.940259	0.996721	0.949941	0.807068	0.00307	0.0515809	-0.309239	Down
F1M625	0.949513	1.05667	1.06709	1.06904	0.993915	1.04013	0.488	0.55264	0.0567689	None
F1M649	0.958641	1.08691	0.938084	0.927997	0.91201	0.905408	0.142	0.210889	-0.14336	None
F1M707	1.10683	1.07337	0.859409	0.775203	0.866766	0.76488	0.00766	0.0581666	-0.386694	Down
F1M7Y5	1.13962	1.09735	0.955565	0.90787	1.01065	0.856541	0.0305	0.0878882	-0.223406	None
F1MA98	0.971721	1.07645	0.832871	0.882208	0.886077	0.846658	0.0395	0.0965292	-0.240149	None
F2Z3T4	0.965242	1.08405	0.800764	0.846805	0.704458	0.765152	0.0412	0.0987343	-0.386181	Down
G3V645	1.05914	0.982711	0.865495	0.910951	1.0024	0.907295	0.209	0.279091	-0.140356	None
G3V6S8	0.989196	1.06683	0.702176	0.755364	0.763012	0.720013	0.00479	0.0522483	-0.473905	Down
G3V7P1	1.01524	1.08228	0.838632	0.904941	0.95621	0.858086	0.0603	0.121153	-0.220806	None
G3V7W1	1.01058	1.0701	0.940665	0.980837	0.893517	0.901957	0.0812	0.144847	-0.148869	None
G3V9D0	0.949386	1.05596	0.906207	0.870016	0.769009	0.846147	0.102	0.16509	-0.24102	None
G3V9R8	0.987967	1.08081	0.88532	0.902032	0.908755	0.868824	0.0321	0.089509	-0.202865	None
M0RC99	1.07644	1.09127	0.88686	0.943358	0.915225	0.844344	0.00447	0.0522483	-0.244098	None
O08557	0.862025	0.892012	0.745476	0.910253	0.871723	0.960623	0.633	0.684448	-0.0579574	None
O08560	1.0004	1.19624	0.855665	0.861077	0.887224	0.790286	0.0529	0.112605	-0.339552	None
O08561	1.01702	1.02206	0.821802	0.861684	0.887399	0.840541	0.00714	0.0572546	-0.25061	None
O08587	1.0941	1.16037	0.825131	0.939676	0.935613	0.798538	0.025	0.0805147	-0.324567	Down
O08590	0.637975	0.701808	0.609552	0.617807	0.701842	0.959957	0.592	0.647493	-0.058959	None
O08618	1.02171	1.14174	0.874111	0.912855	0.873048	0.819683	0.0266	0.0831286	-0.286862	None
O08623-2	1.09027	1.13711	0.815816	0.994433	0.929748	0.820095	0.0637	0.125268	-0.286137	None
O08629	1.01944	1.07426	0.865936	0.893911	0.944514	0.86111	0.0274	0.0840951	-0.215731	None
O08651	0.881978	0.953557	0.631516	0.73488	0.874953	0.814059	0.17	0.239362	-0.296795	None
O08653	0.98027	1.09314	0.962839	0.890622	0.915399	0.890277	0.108	0.172449	-0.167673	None
O08658	0.995327	1.11685	0.862161	0.952023	0.94285	0.870203	0.101	0.164783	-0.200576	None
O08662	0.980048	1.05856	0.788278	0.807675	0.829887	0.793301	0.00786	0.0581666	-0.33406	Down
O08679	1.00673	0.952661	0.889583	1.0041	1.06863	1.0079	0.92	0.935443	0.0113533	None
O08697	1.41506	0.989602	0.742027	0.924891	0.856335	0.699545	0.128	0.195923	-0.515512	None
O08699	1.17603	1.07518	0.919609	0.915981	1.03677	0.850613	0.0772	0.139993	-0.233425	None
O08700	1.02297	1.07745	0.898443	0.8927	0.871986	0.845268	0.00569	0.054456	-0.242519	None
O08701	1.32168	1.0969	1.09169	0.918577	1.11233	0.860727	0.24	0.307368	-0.216373	None
O08719	0.772057	0.778289	0.76369	0.745908	0.76541	0.97828	0.138	0.206456	-0.0316808	None
O08730	1.13308	1.06653	0.848169	0.859026	0.813439	0.763965	0.00341	0.0522483	-0.388422	Down
O08776-4	1.00864	0.946588	0.833713	0.962067	0.915965	0.924612	0.264	0.331251	-0.11308	None
O08815	0.995187	1.11287	0.851778	0.900924	0.871805	0.829991	0.0327	0.0900357	-0.268832	None
O08816	1.08127	1.05577	0.886222	0.931053	0.988374	0.875246	0.0428	0.100372	-0.19224	None
O08836	0.99959	1.04624	0.944414	0.945888	0.87772	0.902004	0.0594	0.119683	-0.148795	None
O08837	0.994435	1.15514	0.996017	0.935054	0.909473	0.880962	0.158	0.227875	-0.182848	None
O08839-6	1.01323	0.86133	0.734858	0.849448	0.829094	0.858301	0.165	0.234409	-0.220445	None
O08873	0.852643	1.166	0.910194	1.02228	0.911245	0.939151	0.66	0.708797	-0.0905705	None
O08874	1.04891	1.06956	0.835533	0.907877	0.95862	0.850311	0.0427	0.100372	-0.233938	None
O08875	1.01302	0.909196	0.925773	1.03844	0.825438	0.967512	0.747	0.784763	-0.0476489	None
O08949	0.911889	1.04328	0.950666	0.862944	0.889958	0.921854	0.288	0.356494	-0.11739	None
O08950	0.911972	1.06324	1.48206	1.18539	1.68935	1.47049	0.0996	0.163998	0.556294	None
O08984	0.925528	1.07743	0.795601	0.851587	0.834373	0.825964	0.0635	0.125221	-0.275849	None
O09171	1.03839	1.04512	1.03218	0.913989	0.976285	0.935106	0.223	0.291631	-0.0967978	None
O09175	1.02927	1.06936	0.880993	0.939135	0.889537	0.860772	0.0134	0.0661152	-0.216297	None
O09178	0.955006	0.927041	0.966206	0.961443	0.880847	0.994837	0.904	0.923131	-0.00746781	None
O35049	1.11275	1.16061	0.918312	0.926075	0.889841	0.801818	0.00221	0.0500998	-0.318654	Down
O35052	1.1166	1.07215	0.96661	0.99832	0.880354	0.866639	0.057	0.117254	-0.206497	None
O35077	1.16546	1.09784	0.982584	0.949626	1.07622	0.88615	0.101	0.164783	-0.174377	None
O35092	1.06587	0.948563	0.956664	1.07157	0.954009	0.98696	0.856	0.880431	-0.0189364	None
O35094	1.01451	1.11769	0.868973	0.96661	0.93355	0.865816	0.075	0.137936	-0.207868	None
O35112	1.04687	1.06762	0.949319	0.911903	0.905825	0.872407	0.00591	0.0546587	-0.196926	None
O35115	1.12427	1.14788	0.662092	0.827063	0.7622	0.660566	0.0086	0.0581666	-0.598225	Down
O35142	1.02586	1.02962	0.813227	0.891521	0.840737	0.825594	0.00907	0.0582896	-0.276495	None
O35162	0.933079	1.0512	0.83627	0.89542	0.858859	0.870357	0.0798	0.142977	-0.200322	None
O35165	1.00277	1.0946	0.93533	1.02411	0.974391	0.932543	0.234	0.302542	-0.100757	None
O35179	1.00374	1.08153	1.01952	1.025	0.94747	0.956548	0.373	0.440453	-0.0640907	None
O35217	0.889907	0.933872	0.954263	0.873906	0.891046	0.993986	0.887	0.907398	-0.00870303	None
O35244	0.958808	0.911653	0.898085	0.830732	0.818031	0.907744	0.0994	0.163768	-0.139643	None
O35263	1.05036	1.06378	0.986327	0.980016	0.908237	0.906461	0.0567	0.11689	-0.141683	None
O35274	0.972123	0.994082	0.871363	0.934081	0.901013	0.917658	0.0469	0.10572	-0.123972	None
O35303-2	0.943732	1.01576	0.869088	0.941411	0.89226	0.919545	0.133	0.201089	-0.121008	None
O35314	1.11539	1.18618	0.996425	0.905661	0.754489	0.769496	0.068	0.12993	-0.378015	None
O35331	1.14538	1.06226	0.934209	1.02977	1.03989	0.907115	0.15	0.219902	-0.140642	None
O35346	1.0948	1.14544	0.926091	0.917836	0.955143	0.832966	0.00432	0.0522483	-0.26367	None
O35394	0.908597	1.01486	0.72303	0.854188	0.865015	0.846475	0.129	0.196818	-0.24046	None
O35397	0.897523	1.07751	0.800335	0.880053	0.830783	0.84764	0.133	0.201089	-0.238477	None
O35412	1.05045	1.02446	0.49882	0.51395	0.482458	0.480415	4.95e-05	0.0263703	-1.05765	Down
O35413	0.776564	0.822235	0.617596	0.627088	0.60261	0.770284	0.00248	0.0500998	-0.376539	Down
O35509	1.009	0.99706	0.872084	0.917369	0.873601	0.885005	0.0099	0.0607036	-0.176243	None
O35543	0.974846	0.956309	1.00903	0.915342	1.03482	1.02156	0.69	0.735742	0.0307789	None
O35550	1.04399	1.1326	0.877034	0.900584	0.934387	0.83066	0.0185	0.0733559	-0.267671	None
O35567	0.958308	1.04115	0.865891	0.958607	0.888455	0.904564	0.138	0.206456	-0.144706	None
O35760	0.968433	1.14787	0.835046	1.01738	0.838322	0.847626	0.214	0.283508	-0.2385	None
O35763	0.941192	0.942232	0.794462	0.832652	0.793065	0.856659	0.00399	0.0522483	-0.223206	None
O35777	1.18395	1.07921	0.817289	0.878017	0.815426	0.739596	0.00829	0.0581666	-0.435191	Down
O35787	1.00157	1.05504	0.913438	0.948093	0.969734	0.917778	0.0621	0.123635	-0.123783	None
O35796	1.10091	1.11866	0.874279	0.910218	0.904757	0.807739	0.000891	0.0493845	-0.308038	Down
O35814	1.01177	1.07929	0.81874	0.87808	0.857902	0.814491	0.0105	0.0615093	-0.296029	None
O35819	0.780041	1.03631	0.741485	0.743371	0.886901	0.87052	0.378	0.445617	-0.20005	None
O35820	0.997162	0.966773	0.876675	0.944299	1.12001	0.998328	0.987	0.991133	-0.00241367	None
O35821	0.940077	1.06235	0.852566	0.895964	0.893261	0.879528	0.0909	0.155524	-0.185198	None
O35824	0.971391	1.11527	0.825873	0.95686	0.919024	0.863185	0.147	0.216284	-0.212259	None
O35826	0.922236	0.991838	0.759753	0.888365	0.737761	0.830995	0.0915	0.156082	-0.267088	None
O35828	0.952412	0.995089	0.911809	0.977786	0.962528	0.976336	0.502	0.566691	-0.0345507	None
O35832	1.05065	1.08275	1.04715	1.01806	1.04107	0.970681	0.155	0.225375	-0.0429313	None
O35854	0.879354	0.986083	0.837677	0.923309	0.852619	0.934046	0.325	0.391734	-0.0984346	None
O35889	1.05776	1.13536	0.903584	0.965084	1.00105	0.872338	0.0579	0.11842	-0.19704	None
O35920	1.05026	1.04045	1.00894	1.16296	1.00492	1.01299	0.853	0.878615	0.0186223	None
O35923	1.06092	1.23485	0.990576	0.97259	0.808186	0.80477	0.109	0.173268	-0.313352	None
O35952-2	0.930602	0.894162	0.846637	0.928898	0.948529	0.995221	0.925	0.939185	-0.00691122	None
O35964	1.04707	1.10244	0.88119	0.96611	0.810466	0.824302	0.0548	0.114886	-0.278755	None
O35986	1.12188	1.17956	0.797141	0.786049	0.875184	0.712125	0.00428	0.0522483	-0.489797	Down
O35987	1.00997	1.01409	0.921784	0.950095	0.900441	0.91312	0.018	0.0728962	-0.131124	None
O54697	1.39907	1.23905	1.05311	1.0694	1.33532	0.873812	0.297	0.365884	-0.194605	None
O54728	1.0902	0.729362	1.06105	0.853693	1.96894	1.42294	0.466	0.531106	0.508872	None
O54735	1.0047	1.08814	0.92761	0.973262	0.896397	0.891063	0.0745	0.137371	-0.1664	None
O54747	1.03883	1.12355	0.823633	0.841422	0.760738	0.747876	0.00884	0.0581666	-0.419129	Down
O54748	0.970532	1.03243	0.769442	0.701219	0.859061	0.775424	0.0381	0.0951484	-0.366944	Down
O54753	1.17566	1.11825	0.868094	1.08362	1.1934	0.914048	0.489	0.553552	-0.129657	None
O54772	0.975873	1.06374	0.851037	0.916339	0.975796	0.896633	0.161	0.230451	-0.157411	None
O54783	1.01565	1.13747	0.967632	0.995301	0.933768	0.8969	0.117	0.18262	-0.156981	None
O54861	0.929202	1.10304	0.86172	0.892482	0.934078	0.881877	0.186	0.256437	-0.18135	None
O54874	1.05335	0.972483	0.890153	0.926923	0.870052	0.884287	0.0506	0.109968	-0.177414	None
O54888	0.911735	1.03747	0.829463	0.925652	0.910699	0.911761	0.252	0.318722	-0.133272	None
O54921	1.02899	1.10183	0.911527	0.977417	0.923299	0.879863	0.0427	0.100372	-0.184649	None
O54922	1.10131	1.03689	0.781475	0.978074	0.990115	0.857313	0.191	0.260929	-0.222106	None
O54923	1.03999	1.12717	0.926946	0.908519	0.866304	0.831122	0.0195	0.0738945	-0.266867	None
O54924	1.01589	1.01096	0.899739	0.903961	0.90117	0.889677	2.28e-05	0.0263703	-0.168646	None
O54975	1.13102	0.959407	1.04205	1.05282	1.1677	1.04048	0.643	0.692892	0.0572487	None
O55000	0.949575	1.11087	0.799146	0.892735	0.832077	0.816637	0.0733	0.135774	-0.292234	None
O55004	1.19221	1.1056	0.859959	0.958631	0.89995	0.788733	0.0159	0.069005	-0.342391	Down
O55012-2	1.02359	1.07297	0.84284	0.884682	0.879362	0.828939	0.00561	0.054456	-0.270662	None
O55035	1.01923	1.13428	1.0392	0.977545	0.908822	0.90567	0.215	0.284568	-0.142942	None
O55043	0.994936	1.0537	0.943789	0.984389	0.920717	0.927086	0.105	0.168985	-0.109226	None
O55096	1.09124	1.04808	0.908194	0.980943	0.8976	0.868415	0.0329	0.0901504	-0.203543	None
O55156	0.978342	1.05789	0.888067	0.904572	0.817785	0.854659	0.0471	0.105836	-0.226578	None
O55159	1.24004	1.21	1.10654	1.17458	1.08304	0.915402	0.0685	0.130448	-0.127522	None
O55165	1.01414	0.993542	0.822613	0.857195	0.9118	0.860562	0.0267	0.0833497	-0.216648	None
O55166	1.01944	1.15759	0.975558	0.897205	0.893206	0.847015	0.0748	0.137746	-0.23954	None
O55171	1.00786	1.03089	0.836002	0.87632	0.934456	0.865491	0.0362	0.0931839	-0.208409	None
O55173	0.915137	0.987498	0.931882	0.921197	0.998981	0.999337	0.989	0.991438	-0.000956554	None
O70127	1.49547	0.740993	1.22488	1.45573	1.82902	1.34428	0.365	0.432081	0.426829	None
O70196	1.01123	1.05922	0.863653	0.95066	0.868945	0.863983	0.0402	0.0973209	-0.210926	None
O70199	1.06919	1.05134	0.838103	0.914874	0.853894	0.819563	0.00852	0.0581666	-0.287073	None
O70257	0.983702	1.01128	0.821174	0.832781	0.764537	0.808191	0.00715	0.0572546	-0.307233	Down
O70351	1.08054	1.08706	0.939411	0.945996	0.948688	0.871652	6.53e-05	0.0263703	-0.198176	None
O70352	1.10042	1.23566	0.897402	1.02595	0.873184	0.798074	0.0588	0.119469	-0.325406	None
O70377	0.971509	0.889996	0.867621	0.93678	0.882683	0.962334	0.453	0.518782	-0.0553907	None
O70437	1.06925	1.06319	0.873774	0.949883	0.889656	0.848265	0.0125	0.0650304	-0.237412	None
O70454	1.1835	1.34727	0.995866	1.00572	0.989686	0.787973	0.0221	0.0767301	-0.343781	Down
O70467	0.826862	0.980214	0.90883	0.872934	0.908888	0.992635	0.918	0.934745	-0.0106647	None
O70511	1.08512	1.11047	0.976815	0.957577	0.985109	0.886473	0.00308	0.0515809	-0.173852	None
O70513	0.993235	1.06799	0.778454	0.830028	0.852587	0.79599	0.0132	0.0659305	-0.329178	Down
O70531	1.0079	1.04664	1.01396	0.982462	1.10699	1.00701	0.895	0.914925	0.0100792	None
O70536	0.936386	1.04814	0.846334	0.9667	0.847413	0.89373	0.21	0.279771	-0.162088	None
O70593	1.01149	1.00973	0.921976	0.966626	0.909704	0.922972	0.0399	0.0970071	-0.115641	None
O70595	1.00881	1.13797	0.872828	0.907148	0.846107	0.815512	0.0339	0.0915686	-0.294221	None
O88178	1.04202	1.02219	0.98322	1.02949	0.992062	0.970433	0.22	0.288902	-0.0432997	None
O88339	1.17903	0.997693	0.86817	0.867423	0.853839	0.793066	0.0451	0.103799	-0.334487	Down
O88350	0.949325	0.979205	0.91846	0.967874	0.873869	0.954165	0.316	0.38332	-0.0676895	None
O88370	0.992642	1.00891	0.895863	0.995952	0.889417	0.926359	0.2	0.27037	-0.110357	None
O88377	0.825786	0.980327	0.798796	0.875154	0.848303	0.931006	0.405	0.472555	-0.103137	None
O88387	1.08547	1.16804	0.882511	0.908151	0.90842	0.798484	0.00613	0.05558	-0.324665	Down
O88422	1.10723	1.06763	0.627823	0.77609	0.622236	0.62108	0.00854	0.0581666	-0.687148	Down
O88446	0.801305	1.01937	0.846539	0.902576	1.01336	1.01152	0.925	0.939185	0.0165224	None
O88453	1.03682	1.11401	0.885523	0.898486	0.896436	0.830826	0.00836	0.0581666	-0.267381	None
O88483	1.06459	1.06887	0.846549	0.858962	0.794376	0.781171	0.00279	0.0504532	-0.35629	Down
O88484	1.25761	1.32136	0.826015	0.992347	0.997881	0.728002	0.0195	0.0738945	-0.457987	Down
O88496	1.1059	1.02241	0.989571	0.837376	0.982904	0.880148	0.171	0.240413	-0.184182	None
O88506	1.2507	1.10801	0.981727	0.868683	0.989001	0.802532	0.05	0.109332	-0.31737	None
O88563	1.07963	1.1152	0.877336	1.02464	0.91415	0.855383	0.0734	0.135871	-0.225358	None
O88600	1.01197	1.01598	0.832209	0.902503	0.835575	0.844957	0.013	0.0657389	-0.243051	None
O88637-2	1.00824	1.10766	0.919661	0.978246	0.978278	0.906213	0.114	0.179116	-0.142078	None
O88656	0.973272	1.05457	0.841372	0.906547	0.814499	0.842414	0.0414	0.0990365	-0.247399	None
O88658-2	0.979639	1.05503	1.0019	1.00136	0.991796	0.981343	0.552	0.611972	-0.0271709	None
O88664	0.943987	1.16927	0.837915	0.56384	0.673333	0.654624	0.0708	0.132785	-0.611261	None
O88761	0.978833	1.06526	0.911463	0.98212	0.932062	0.921567	0.153	0.223151	-0.11784	None
O88763	0.984289	1.06114	0.849278	0.884591	0.835877	0.837559	0.0167	0.0706462	-0.255737	None
O88764	0.969839	1.0334	0.904325	0.935507	1.02039	0.951864	0.411	0.477794	-0.0711728	None
O88767	1.04333	1.09469	0.866591	0.946494	0.926471	0.854237	0.0235	0.0781595	-0.227292	None
O88794	1.07004	1.02725	0.81485	0.904091	0.901923	0.833097	0.0238	0.0787891	-0.263443	None
O88813	1.08088	0.995023	0.995024	0.953055	1.16154	0.99864	0.988	0.991133	-0.00196371	None
O88884	1.03489	1.02311	0.600812	0.660095	0.779525	0.660977	0.0143	0.0661152	-0.597327	Down
O88902	1.08805	1.07977	0.909184	0.95572	1.00149	0.881499	0.0338	0.0915591	-0.181969	None
O88941	0.993214	1.1148	0.850237	0.906804	0.830685	0.818377	0.0383	0.0951484	-0.289163	None
O88984	0.853313	1.07408	0.968456	0.949456	0.992789	1.00678	0.943	0.954059	0.00975556	None
O88989	1.0271	0.969561	0.94307	0.91812	0.948714	0.938202	0.0874	0.152002	-0.0920293	None
O88994	1.03671	1.00935	0.861833	0.865691	0.944899	0.870754	0.0359	0.0930003	-0.199662	None
O89000	1.01364	1.10733	0.934085	0.97972	0.963027	0.904248	0.0798	0.142977	-0.145209	None
O89040	1.1266	1.19121	0.911903	1.07374	0.984334	0.854245	0.0806	0.144048	-0.227278	None
O89042	1.05293	1.07893	0.902082	0.891849	0.908263	0.845019	0.00073	0.0493845	-0.242944	None
O89043	0.954002	1.0959	0.911859	1.02251	1.00008	0.954338	0.544	0.606409	-0.067428	None
O89044	1.00492	1.07699	0.792516	0.829745	0.871694	0.798614	0.0134	0.0661152	-0.32443	Down
O89046	1.08369	1.04253	0.938456	0.963623	0.901616	0.879089	0.0191	0.0738945	-0.185919	None
O89049	1.01271	1.04373	0.864619	0.887155	0.88882	0.856039	0.00236	0.0500998	-0.224252	None
P00173	1.09497	1.07451	0.931613	0.973507	0.96265	0.881246	0.00554	0.054456	-0.182383	None
P00176	0.880058	0.838404	1.09301	0.832859	1.54537	1.34665	0.349	0.41556	0.429372	None
P00388	1.04665	1.12668	0.911408	0.991133	0.951092	0.875349	0.0487	0.10773	-0.19207	None
P00406	1.08841	1.05106	0.925042	0.989137	0.86834	0.867042	0.0569	0.117133	-0.205826	None
P00481	1.12693	1.1791	0.895935	0.941833	0.931699	0.800644	0.00322	0.0522483	-0.320767	Down
P00502	0.951053	0.96713	0.775814	1.07759	1.01555	0.997108	0.983	0.987509	-0.00417836	None
P00507	0.945061	0.998071	0.850203	0.925414	0.841822	0.898014	0.0875	0.152071	-0.15519	None
P00564	0.741234	0.907379	0.751384	0.889834	0.718563	0.954249	0.709	0.75318	-0.0675627	None
P00689	1.1323	0.899592	0.644342	0.687369	1.19473	0.828931	0.528	0.590887	-0.270676	None
P00697	1.04639	1.22284	1.01747	1.07046	0.999994	0.907188	0.236	0.304299	-0.140526	None
P00758	0.986811	1.1376	0.606913	1.18132	0.738944	0.793061	0.412	0.478761	-0.334496	None
P00762	1.02631	1.22227	0.75421	0.994934	0.920399	0.791475	0.14	0.208681	-0.337384	None
P00770	1.06159	1.03753	1.09875	1.22881	0.887982	1.02124	0.873	0.895006	0.0303151	None
P00774	1.30809	1.08306	0.350027	0.470384	1.08366	0.530867	0.163	0.232379	-0.913577	None
P00786	1.07249	1.0413	0.765355	0.785222	0.717577	0.715352	0.0018	0.0498903	-0.483275	Down
P00787	0.991132	1.09561	0.931841	0.949094	0.959814	0.907554	0.0966	0.161208	-0.139944	None
P00884	1.07157	1.04836	1.13168	1.12075	1.14883	1.06961	0.0124	0.0650304	0.0970891	None
P01015	0.921532	1.25084	0.982048	0.911526	0.917238	0.862595	0.322	0.388776	-0.213244	None
P01026	0.921798	1.18369	0.976821	0.938414	0.811556	0.863391	0.307	0.374637	-0.211913	None
P01041	1.05006	1.01007	0.910293	0.987468	0.904041	0.906676	0.084	0.148079	-0.141341	None
P01048	1.02613	1.21555	0.918981	0.906767	0.854	0.796948	0.0564	0.116694	-0.327442	None
P01835	0.937956	1.15474	0.772932	0.725745	0.983245	0.790661	0.191	0.260929	-0.338868	None
P01946	2.05425	0.915058	0.865562	0.933444	1.12842	0.657264	0.328	0.394515	-0.605454	None
P02091	1.70108	0.941604	0.840779	0.899364	1.0845	0.712571	0.293	0.361896	-0.488894	None
P02401	1.00553	1.07005	0.856346	0.916883	0.850509	0.842734	0.0208	0.0752447	-0.246852	None
P02454	0.897927	0.996498	0.884774	0.803243	0.848302	0.892556	0.123	0.189594	-0.163986	None
P02466	0.81466	1.01385	0.83826	0.800516	0.738858	0.866876	0.239	0.306501	-0.206102	None
P02634	1.20837	0.438286	2.29836	0.912068	1.86962	2.05671	0.244	0.310397	1.04034	None
P02650	1.14248	1.02998	0.816925	0.736621	0.841055	0.734836	0.016	0.0691229	-0.444506	Down
P02651	0.985341	1.10736	0.991419	0.928441	1.05875	0.948887	0.48	0.545315	-0.0756916	None
P02680-2	1.22654	1.10618	1.01289	0.852285	0.872561	0.782419	0.0491	0.108248	-0.353987	Down
P02692	1.14182	0.885813	0.935399	0.874191	1.0804	0.950204	0.711	0.75446	-0.0736913	None
P02693	1.17807	0.746942	1.18254	0.918017	1.51055	1.25059	0.443	0.509378	0.32261	None
P02696	0.809745	0.983663	0.925189	0.872107	0.960043	1.02499	0.778	0.812235	0.0356107	None
P02761	0.936139	1.17745	0.835877	0.671867	0.954975	0.776789	0.188	0.258194	-0.364404	None
P02767	1.05482	1.30028	0.587534	0.985797	0.604847	0.616586	0.0992	0.163628	-0.697627	None
P02770	1.144	1.25741	0.971912	0.969892	0.820394	0.766828	0.0362	0.0931839	-0.383025	Down
P02793	1.20359	1.15671	0.729365	0.985391	0.869745	0.729991	0.0464	0.10526	-0.45405	Down
P03889	0.947379	1.01058	0.836666	0.935811	0.77641	0.867873	0.138	0.206456	-0.204444	None
P04041	0.906616	0.987097	0.790415	0.838581	0.864019	0.877646	0.0662	0.127777	-0.188289	None
P04157-2	0.95548	0.727056	0.787555	0.643177	0.85352	0.905083	0.544	0.606409	-0.143878	None
P04166	0.62348	1.02397	0.674559	0.897021	0.781626	0.952262	0.833	0.861442	-0.0705692	None
P04182	1.25751	1.04424	1.00691	0.965236	1.10503	0.891258	0.283	0.351221	-0.166085	None
P04256	0.96076	1.0392	0.90432	0.902646	0.945573	0.917532	0.0961	0.160845	-0.12417	None
P04276	0.908797	1.19803	0.883635	0.888423	0.847207	0.828817	0.197	0.267203	-0.270874	None
P04636	1.00098	0.924465	0.920969	0.955207	1.02035	1.00289	0.957	0.967535	0.00416619	None
P04638	1.28618	1.118	0.793396	0.83428	0.953354	0.715705	0.0304	0.0878668	-0.482564	Down
P04639	1.05574	0.962062	1.07394	0.959568	0.998647	1.0018	0.976	0.981516	0.00259583	None
P04642	0.981335	0.981934	0.957806	1.02384	1.00765	1.01508	0.604	0.659099	0.0215898	None
P04644	1.28837	1.08094	0.694651	0.808286	0.623604	0.598357	0.0196	0.0738945	-0.740922	Down
P04646	1.03013	1.14249	0.813379	0.902539	0.869949	0.793472	0.025	0.0805147	-0.333749	Down
P04692-2	0.485045	0.626401	0.349817	0.5127	0.511718	0.824292	0.346	0.413024	-0.278772	None
P04692-6	0.95087	0.768201	0.823476	0.883744	0.956766	1.03311	0.758	0.79456	0.0469952	None
P04692-8	1.15694	1.09254	0.88812	0.964649	0.918814	0.821398	0.0127	0.0650304	-0.283847	None
P04762	1.08253	0.938453	0.869674	0.857831	0.936505	0.878784	0.144	0.213192	-0.186419	None
P04764	0.963966	0.930637	1.00155	1.00477	0.949946	1.04024	0.24	0.307368	0.0569203	None
P04785	1.0272	0.995521	0.879944	0.899428	0.9101	0.886423	0.00599	0.0546587	-0.173933	None
P04797	0.984125	1.01604	0.847098	0.969886	0.867906	0.894892	0.128	0.195923	-0.160215	None
P04897	0.945348	0.958726	0.887596	0.881506	0.886887	0.929932	0.00125	0.0498903	-0.104803	None
P04903	1.06423	0.895515	1.02563	0.877211	1.09961	1.02138	0.855	0.880356	0.0305129	None
P04904	0.905508	1.11355	0.697595	0.695028	0.765073	0.712444	0.0395	0.0965292	-0.489152	Down
P04905	1.01812	1.00616	0.875191	0.912659	0.885038	0.880277	0.00408	0.0522483	-0.183971	None
P04906	1.202	1.05852	1.09262	1.21684	1.16342	1.02421	0.725	0.766459	0.0345116	None
P04937-4	1.10589	1.07161	0.906348	0.903806	0.901592	0.830232	0.000736	0.0493845	-0.268414	None
P04961	0.977596	1.08804	0.729617	0.81595	0.760112	0.74414	0.0151	0.0670666	-0.426354	Down
P05065	0.914819	0.960162	0.763694	0.881527	0.775138	0.86058	0.0841	0.148164	-0.216618	None
P05197	0.966005	1.03979	0.851564	0.929899	0.877284	0.883689	0.0636	0.125221	-0.178389	None
P05369	0.979794	1.10604	0.904824	1.01191	0.870725	0.890917	0.214	0.283508	-0.166637	None
P05370	1.0478	1.01197	0.931638	0.975363	0.941554	0.921965	0.0341	0.0916739	-0.117216	None
P05371	0.73537	0.937027	0.727722	0.743277	0.694344	0.863169	0.236	0.304299	-0.212285	None
P05426	1.0002	1.08792	0.790561	0.890592	0.789792	0.788891	0.0268	0.0833875	-0.342101	Down
P05508	1.03492	0.907069	0.799321	0.935086	0.837665	0.882966	0.206	0.276121	-0.179569	None
P05544	0.914489	1.05062	0.771342	0.856469	0.808286	0.826452	0.0652	0.127053	-0.274998	None
P05545	1.06066	1.28545	0.870436	0.914368	0.796552	0.733516	0.0458	0.104314	-0.4471	Down
P05696	1.03278	1.12723	0.861	0.964944	0.868767	0.831699	0.047	0.105836	-0.265867	None
P05708	0.867197	0.833159	0.761302	0.867309	0.805233	0.954249	0.42	0.486469	-0.0675622	None
P05712	1.04844	1.09073	0.882616	0.895374	0.890404	0.831597	0.00164	0.0498903	-0.266044	None
P05714	0.989167	1.05116	0.895856	0.962945	0.951006	0.918091	0.0987	0.162898	-0.123291	None
P05765	1.09715	1.04739	0.836278	0.895614	0.848935	0.802295	0.0057	0.054456	-0.317795	Down
P05942	0.923164	0.896438	0.778346	0.901631	0.820798	0.916235	0.209	0.279091	-0.126211	None
P05943	1.33545	1.13754	1.15113	1.20391	0.859871	0.86667	0.37	0.437273	-0.206445	None
P05964	1.02681	0.743698	0.306864	0.455114	0.275485	0.390645	0.0241	0.0790469	-1.35607	Down
P05982	0.933133	1.03132	0.700484	0.916221	0.733822	0.797688	0.125	0.192053	-0.326103	None
P06214	1.07429	1.08107	0.84615	0.889162	0.813552	0.788379	0.00402	0.0522483	-0.343039	Down
P06399	1.10828	1.08055	0.991704	0.86401	0.875959	0.832002	0.0415	0.0990365	-0.265341	None
P06494	1.04996	1.20381	0.941715	1.05233	1.01074	0.888819	0.175	0.244588	-0.170039	None
P06536-2	1.06134	1.06467	0.957741	0.976392	0.924598	0.896432	0.0111	0.0627018	-0.157734	None
P06685	1.08188	1.08207	0.93111	1.01803	1.00181	0.909127	0.0649	0.126555	-0.137446	None
P06757	0.637582	0.566921	0.323318	0.320382	0.312464	0.529216	0.00178	0.0498903	-0.918072	Down
P06760	1.10814	1.10054	0.790241	0.962872	0.891265	0.798175	0.0411	0.0985777	-0.325222	Down
P06761	0.963966	1.0597	0.850121	0.937929	0.892965	0.883222	0.0924	0.157052	-0.179153	None
P06766	0.969442	1.0702	0.845406	0.918649	0.870502	0.861119	0.0561	0.116327	-0.215715	None
P06768	1.13034	0.863272	0.984232	0.999842	1.18514	1.05979	0.677	0.724321	0.0837789	None
P06866	0.745515	1.59659	0.966637	0.90121	0.743257	0.743235	0.428	0.494929	-0.428109	None
P06883	1.01305	1.16184	0.798503	0.875604	0.874553	0.781237	0.0346	0.0920619	-0.356168	Down
P07150	1.23805	1.01419	0.791589	0.724903	0.915539	0.719884	0.0645	0.126034	-0.474164	None
P07151	1.01956	1.18655	0.862936	0.941388	0.785364	0.782582	0.067	0.128537	-0.353686	None
P07153	1.04101	1.13337	0.827971	0.890521	0.882603	0.797499	0.0142	0.0661152	-0.326445	Down
P07154	1.00212	1.01141	0.834552	0.822772	0.816776	0.819158	0.000158	0.034602	-0.287786	None
P07314	0.976106	1.09376	0.766716	0.810804	0.744982	0.748035	0.0141	0.0661152	-0.418822	Down
P07323	0.896588	1.10058	0.841617	0.975923	0.880539	0.900634	0.359	0.425864	-0.150988	None
P07335	0.96292	1.03243	0.860986	0.957375	0.906753	0.910488	0.137	0.206043	-0.135289	None
P07340	1.11684	1.17608	1.02767	1.13517	1.10316	0.949588	0.304	0.372253	-0.0746271	None
P07379	1.15638	0.891276	1.26367	1.10826	0.920001	1.07177	0.681	0.727507	0.0999958	None
P07483	0.775587	1.01183	0.908238	0.925719	0.877078	1.01116	0.919	0.93476	0.0160087	None
P07632	0.69605	1.28068	0.694009	1.20279	0.770172	0.899454	0.761	0.797118	-0.152878	None
P07633	1.0245	1.07917	0.80322	0.886648	0.848591	0.804455	0.0117	0.064532	-0.313917	Down
P07687	1.13391	1.02326	0.952757	0.927729	1.05191	0.90625	0.212	0.281513	-0.142019	None
P07756	1.225	1.10216	0.900551	0.949969	0.990507	0.813875	0.0317	0.0890038	-0.297122	None
P07861	1.15683	1.05268	0.830056	1.02977	1.27345	0.945389	0.746	0.784002	-0.0810196	None
P07872-2	1.02689	1.02339	1.00684	0.947694	0.963635	0.948871	0.106	0.170402	-0.0757156	None
P07895	1.06906	1.02587	0.813046	0.903752	0.85309	0.81781	0.0147	0.0661152	-0.290162	None
P07896	0.943856	1.10043	1.05673	0.846552	0.983387	0.941378	0.586	0.64167	-0.0871536	None
P07943	1.07657	1.07177	0.926733	1.00904	1.01355	0.915223	0.088	0.152487	-0.127805	None
P08009	1.12341	1.14002	0.952511	0.975324	0.804334	0.80473	0.0501	0.109382	-0.313423	None
P08010	1.06334	1.05475	0.936747	0.949765	0.900636	0.877253	0.00662	0.0566858	-0.188935	None
P08011	1.44133	1.45681	1.14401	1.13944	1.10628	0.779748	0.000296	0.0386535	-0.35892	Down
P08081-2	1.12812	0.970976	0.85184	0.992553	0.960915	0.890957	0.25	0.317321	-0.166572	None
P08082-2	1.40565	1.24436	0.669638	0.780689	0.663984	0.531899	0.00408	0.0522483	-0.910775	Down
P08430	1.14167	1.10618	1.15465	1.07254	1.15965	1.00447	0.905	0.92382	0.00643277	None
P08460	1.00811	1.08511	0.84911	0.949951	0.906466	0.861681	0.0552	0.1153	-0.214775	None
P08461	0.961361	1.07111	0.827449	0.895618	0.85479	0.845556	0.0474	0.105982	-0.242028	None
P08503	1.16992	0.991875	0.994829	1.05273	0.972054	0.931206	0.385	0.452184	-0.102828	None
P08592	0.993092	0.919649	0.923932	0.937843	0.970586	0.987191	0.733	0.77205	-0.0185987	None
P08644-2	1.11883	1.0705	0.949351	0.937746	0.921286	0.855175	0.00472	0.0522483	-0.225709	None
P08649	1.06578	1.15888	0.796957	0.791894	0.833374	0.725869	0.00422	0.0522483	-0.462218	Down
P08699	1.18796	1.20396	0.828856	0.879049	0.689391	0.668165	0.0124	0.0650304	-0.581723	Down
P08753	1.17922	1.13429	0.926498	0.999438	0.955505	0.830323	0.00878	0.0581666	-0.268255	None
P09034	1.65315	2.60702	0.724841	0.884668	0.870592	0.388107	0.0366	0.0937896	-1.36547	Down
P09117	0.831819	0.989597	0.759302	0.802936	0.713488	0.832951	0.11	0.17476	-0.263696	None
P09215	1.06483	1.10136	0.923381	0.951909	0.933808	0.864527	0.00347	0.0522483	-0.210017	None
P09217	1.17353	1.17135	0.9241	1.05547	0.939124	0.829804	0.0337	0.0915495	-0.269157	None
P09330	1.00306	1.03635	0.932344	0.988335	0.929245	0.931617	0.0865	0.150806	-0.102192	None
P09414	1.134	1.24443	0.896557	0.937773	1.00357	0.795455	0.0242	0.0791924	-0.330148	Down
P09456	1.01275	1.02437	0.88569	0.952722	0.842732	0.877429	0.0574	0.117567	-0.188646	None
P09495	1.02056	0.949545	0.792688	0.936891	0.883278	0.88417	0.155	0.225375	-0.177605	None
P09527	0.990532	1.08013	0.880217	0.927572	0.880438	0.865498	0.0378	0.0949838	-0.208397	None
P09606	0.984542	0.943735	0.641293	0.844301	0.811357	0.794129	0.0957	0.160837	-0.332554	None
P09760	0.931065	1.08362	0.855199	0.951299	0.884631	0.890502	0.202	0.272556	-0.167309	None
P09811	1.11743	1.00884	0.756925	1.04968	0.83019	0.826734	0.224	0.292536	-0.274505	None
P09812	0.841901	1.05415	0.901551	0.84869	0.903771	0.933174	0.498	0.562845	-0.0997825	None
P09875	1.20326	1.08718	0.837972	0.839253	0.93269	0.759655	0.0188	0.0738945	-0.396584	Down
P09895	0.98802	1.06614	0.891722	0.93492	0.908522	0.887681	0.0406	0.0978732	-0.171887	None
P0C089	0.953969	0.999432	1.04961	1.0896	1.1211	1.1127	0.0401	0.0971614	0.154059	None
P0C0A1	1.00986	1.0224	0.864619	0.929724	0.878058	0.87666	0.0171	0.0712792	-0.189911	None
P0C0A2	0.983691	1.03261	0.934221	0.936714	0.953314	0.933804	0.0434	0.101196	-0.0988081	None
P0C0R5	1.00623	1.10441	0.884694	0.907578	0.886553	0.846134	0.0232	0.0779816	-0.241042	None
P0C0S7	0.912475	0.803217	1.42766	1.34979	1.29834	1.58373	0.00422	0.0522483	0.663328	Up
P0C1X8	1.02099	0.970531	2.62583	0.980943	0.908058	1.51135	0.533	0.59578	0.595842	None
P0C219	0.702335	0.744454	0.652076	0.631181	0.707499	0.917321	0.171	0.240413	-0.124501	None
P0C2C0	1.02932	1.04531	0.851561	0.920617	0.929366	0.86812	0.0241	0.0790469	-0.204033	None
P0C2C1	0.877211	1.04728	0.875543	0.976792	0.968926	0.977319	0.793	0.825172	-0.0330988	None
P0C2X9	0.917926	0.938714	0.636723	0.842829	0.732632	0.794332	0.09	0.154728	-0.332185	None
P0C548	1.07868	1.111	0.982969	0.971615	0.874834	0.861442	0.0456	0.104253	-0.215175	None
P0C588	1.02789	1.11901	0.895547	0.983664	0.939305	0.875218	0.0659	0.127718	-0.192285	None
P0C5E3	0.896117	0.980751	0.738359	0.851181	0.789158	0.844918	0.0698	0.131778	-0.243117	None
P0C5H9	1.17347	1.32736	0.908727	0.918697	0.917051	0.731619	0.01	0.0607036	-0.450835	Down
P0C5W1	0.92046	1.16957	0.915726	0.949482	0.937169	0.893889	0.322	0.388776	-0.161832	None
P0C5Y8	1.2193	1.18724	0.81532	0.904719	0.880971	0.720538	0.00271	0.0500998	-0.472853	Down
P0C606	0.939536	1.00794	0.942213	0.961261	0.882581	0.953732	0.34	0.407571	-0.0683446	None
P0C644	1.14947	1.1948	0.859498	0.926188	0.952983	0.778827	0.00728	0.0572546	-0.360625	Down
P0C6P6	1.24056	1.15979	0.681874	0.708028	0.663768	0.57038	0.000643	0.0493845	-0.810004	Down
P0C8E4	1.03868	1.09024	0.844327	0.897468	0.936882	0.838822	0.0227	0.0773678	-0.253563	None
P0CB49	0.955048	1.06982	0.904175	0.912771	1.00226	0.928197	0.305	0.372996	-0.107498	None
P0DMW1	0.856224	0.971241	0.728112	0.885203	0.798599	0.879876	0.228	0.297078	-0.184628	None
P0DN35	1.04349	0.975842	0.666611	0.767803	0.668203	0.694164	0.00856	0.0581666	-0.526651	Down
P0DP29	1.05635	1.03509	0.864143	0.86041	0.886329	0.832246	0.000902	0.0493845	-0.264918	None
P10111	0.96446	1.04445	0.86515	0.937517	0.921326	0.903971	0.101	0.164783	-0.145652	None
P10247-2	1.11186	0.928359	0.848354	0.712983	0.765693	0.760387	0.0642	0.12562	-0.395195	None
P10252	0.943719	0.885372	0.858779	0.830554	0.810995	0.911319	0.0636	0.125221	-0.133972	None
P10354	1.12878	0.877865	0.883595	0.832249	0.950428	0.885813	0.349	0.41556	-0.174926	None
P10362	1.03971	1.1492	0.765501	0.952665	0.845735	0.780877	0.0595	0.1198	-0.356833	None
P10536	1.01689	1.04458	0.893347	0.915372	0.883279	0.870575	0.00362	0.0522483	-0.199959	None
P10683	0.855163	0.96663	0.851588	0.905633	0.850349	0.954213	0.447	0.513563	-0.0676162	None
P10686	1.11593	1.03221	1.10238	0.992297	0.887891	0.925627	0.421	0.487429	-0.111497	None
P10688	0.999643	1.10248	0.972623	0.899477	0.980866	0.904788	0.144	0.213192	-0.144348	None
P10719	1.00548	1.03548	0.829474	0.895626	0.893095	0.855218	0.0162	0.0695647	-0.225636	None
P10760	1.02516	1.04981	0.860091	0.919419	0.857708	0.847313	0.0105	0.0615093	-0.239032	None
P10818	0.976888	1.08467	0.932201	1.05856	1.01897	0.973287	0.69	0.735742	-0.0390621	None
P10824	1.13621	1.00768	0.822617	0.923156	0.960525	0.841552	0.0982	0.162449	-0.248877	None
P10860	1.07933	1.02914	0.858491	0.931619	0.904997	0.852153	0.0185	0.0733559	-0.230816	None
P10868	1.0676	1.09547	1.05579	1.00673	0.951825	0.929032	0.152	0.222034	-0.1062	None
P10888	1.06417	1.06354	0.941473	1.04188	1.02088	0.941303	0.212	0.281513	-0.0872687	None
P10959	0.889864	1.06963	0.850845	0.848555	0.874559	0.875722	0.171	0.240413	-0.191455	None
P10960	1.53928	1.25826	0.941032	0.965081	0.981382	0.688101	0.0259	0.0820643	-0.539307	Down
P11030	1.07289	1.03779	0.88079	1.07454	0.951052	0.91799	0.328	0.394515	-0.123449	None
P11232	0.896994	0.933939	0.789448	0.871902	0.722969	0.868162	0.126	0.193173	-0.203964	None
P11240	1.06215	1.05717	0.832446	0.961506	0.867869	0.83732	0.0405	0.0977148	-0.256149	None
P11250	0.983491	1.00136	0.70455	0.720944	0.733016	0.724995	0.000213	0.0378484	-0.463957	Down
P11345	1.17655	1.1668	0.941559	0.90167	1.00205	0.809464	0.00973	0.0607036	-0.304961	Down
P11348	1.06156	1.03867	0.899725	0.928903	0.929134	0.875385	0.00331	0.0522483	-0.19201	None
P11442	1.10085	1.17031	0.940487	1.00675	0.905809	0.837472	0.0281	0.0849264	-0.255887	None
P11497	0.961255	1.01707	0.84067	0.888585	0.892582	0.883522	0.031	0.088365	-0.178662	None
P11505-6	1.04398	1.00883	0.952989	0.942826	0.886669	0.903636	0.0446	0.103233	-0.146187	None
P11507	1.01975	1.14686	0.865281	0.908028	0.894787	0.820973	0.0305	0.0878882	-0.284592	None
P11517	1.77403	0.908694	0.886591	0.957444	1.14544	0.742894	0.382	0.449402	-0.428771	None
P11530	0.99616	0.974398	0.870502	1.10988	0.97487	0.999803	0.998	0.998	-0.000284674	None
P11598	0.999525	1.04153	0.77483	0.91908	0.835774	0.826267	0.0511	0.110297	-0.27532	None
P11608	1.29948	1.10099	0.637011	0.671214	0.539803	0.513241	0.00736	0.057486	-0.962292	Down
P11654	0.977297	1.04528	0.852369	0.927338	0.882155	0.877382	0.0466	0.105461	-0.188724	None
P11661	0.998438	1.06939	0.8742	1.03145	0.969958	0.927096	0.328	0.394515	-0.10921	None
P11715	1.22637	0.92422	0.98447	0.927818	1.13872	0.945789	0.703	0.748427	-0.0804092	None
P11730-3	1.12229	1.07933	0.911237	0.961972	0.802115	0.810109	0.045	0.103799	-0.303812	Down
P11762	0.829055	0.953395	0.723585	0.782051	0.697599	0.824048	0.0691	0.131152	-0.2792	None
P11884	0.862026	1.26022	0.896422	0.85507	0.792802	0.799244	0.259	0.32656	-0.323292	None
P11915	1.05145	1.0541	0.955135	1.00622	0.990321	0.934567	0.0386	0.0955602	-0.0976306	None
P11951	1.16601	1.06608	0.922518	0.916556	0.896171	0.816947	0.0132	0.0659305	-0.291686	None
P11960	0.955595	1.0465	0.867257	0.896208	0.917215	0.892626	0.0691	0.131152	-0.163872	None
P11980	0.828974	0.763424	0.546021	0.631819	0.573983	0.733411	0.0138	0.0661152	-0.447306	Down
P11980-2	1.27728	1.36633	0.864757	1.04176	0.857361	0.696993	0.0179	0.072698	-0.520784	Down
P12001	0.95557	1.0415	0.848298	0.924201	0.827892	0.868069	0.0765	0.139523	-0.204118	None
P12007	0.989	1.04369	0.831318	0.830649	0.823733	0.81524	0.0028	0.0504532	-0.294703	None
P12075	0.984284	1.06927	0.880903	0.90654	0.960634	0.892136	0.0858	0.150312	-0.164665	None
P12336	1.07718	0.942399	0.997205	0.939037	1.48693	1.12999	0.608	0.662448	0.176316	None
P12346	1.08886	1.78951	0.760694	1.05563	0.696353	0.581969	0.136	0.204972	-0.780985	None
P12368	1.03621	1.12369	0.864315	0.899744	0.905322	0.823922	0.0138	0.0661152	-0.279421	None
P12369	1.00013	1.00084	0.727383	0.854493	0.753022	0.77792	0.0213	0.0760867	-0.362306	Down
P12527	0.941135	0.868957	0.895515	0.987855	0.87684	1.0166	0.791	0.823392	0.0237524	None
P12711	0.914769	0.934844	0.645293	0.816049	0.704366	0.780599	0.0525	0.112213	-0.357347	None
P12749	0.90903	1.03816	0.901406	0.873572	0.877883	0.908268	0.168	0.23725	-0.13881	None
P12785	0.967707	1.09406	0.802202	0.834327	0.81884	0.793938	0.0221	0.0767301	-0.332902	Down
P12928-2	1.11843	1.04317	0.97876	1.03975	1.03774	0.942587	0.202	0.272556	-0.0853023	None
P13053	1.11018	1.24626	0.966769	0.947139	0.935418	0.80611	0.0219	0.0764085	-0.310952	Down
P13084	0.975006	1.04812	0.85235	0.917084	0.924926	0.887853	0.067	0.128537	-0.171607	None
P13086	0.964665	0.971179	0.930761	0.935904	0.908268	0.955633	0.0314	0.088951	-0.065472	None
P13195	0.94957	1.55633	0.860376	0.91672	0.875434	0.705675	0.203	0.273129	-0.502925	None
P13221	1.08147	0.989255	0.895921	0.914942	0.926358	0.881244	0.0426	0.100372	-0.182387	None
P13233	0.885703	0.936855	0.960238	0.913277	0.884121	1.00871	0.832	0.860721	0.012505	None
P13264	1.21515	1.12902	0.903138	1.02245	0.957595	0.819958	0.0311	0.088365	-0.286377	None
P13383	0.972271	1.03008	0.799027	0.808579	0.825714	0.810155	0.00409	0.0522483	-0.303731	Down
P13437	1.10546	0.970789	0.789178	0.762369	0.861736	0.774888	0.0343	0.0916921	-0.367941	Down
P13471	1.02596	1.06627	0.88104	0.924744	0.920468	0.868691	0.00988	0.0607036	-0.203086	None
P13596	0.911736	0.834294	0.725137	0.728327	0.792914	0.857709	0.0549	0.114927	-0.22144	None
P13599	0.953596	1.06381	0.910201	1.00333	1.0113	0.966534	0.605	0.659937	-0.049107	None
P13635	1.05394	1.1801	0.925365	0.789821	0.8304	0.759639	0.0312	0.0885607	-0.396615	Down
P13668	1.13899	1.03936	0.823366	0.779036	0.860069	0.753619	0.0112	0.0628923	-0.408092	Down
P13676	1.04118	1.05182	0.85616	0.978674	0.923994	0.878746	0.0699	0.131879	-0.186482	None
P13697	1.08812	0.987238	0.724062	0.803489	0.886322	0.775406	0.0467	0.105604	-0.366976	Down
P13721	1.22993	1.0764	1.09812	0.989048	1.14945	0.935576	0.44	0.506543	-0.0960731	None
P13803	1.0726	1.03158	0.92387	0.905123	0.879168	0.858024	0.00711	0.0572546	-0.220909	None
P13941	0.855817	0.981149	1.097	1.03836	0.923995	1.11029	0.297	0.365884	0.150938	None
P14046	1.11961	1.0639	0.991459	0.961129	0.8566	0.857696	0.0713	0.133547	-0.221462	None
P14056	1.04349	1.01299	0.874879	0.866252	0.960713	0.875882	0.0514	0.110693	-0.191192	None
P14141	0.81428	0.813131	0.629346	0.563051	0.758479	0.799174	0.115	0.180091	-0.323418	None
P14173	1.02945	1.07336	0.914779	1.0078	0.93226	0.905088	0.0897	0.154586	-0.14387	None
P14270-1	0.873327	1.21218	0.876698	0.944564	0.998422	0.90136	0.499	0.563751	-0.149824	None
P14408-2	1.01195	0.994316	0.833736	0.914268	0.889656	0.876473	0.0291	0.0866608	-0.190218	None
P14423	2.12031	2.55855	1.04525	0.943749	1.04797	0.432723	0.00432	0.0522483	-1.20848	Down
P14480	1.2237	1.04001	1.02461	0.839583	0.875455	0.806832	0.117	0.18262	-0.30966	None
P14562	1.14789	1.06771	0.883025	0.819935	0.888933	0.779893	0.0097	0.0606943	-0.358652	Down
P14604	1.07981	1.089	0.897084	0.914312	0.887007	0.829459	0.00044	0.0408367	-0.269758	None
P14659	0.870255	0.817591	0.700226	0.852866	0.775367	0.919697	0.342	0.409279	-0.12077	None
P14668	0.947729	0.947816	0.819208	0.802232	0.907643	0.889484	0.089	0.153659	-0.16896	None
P14669	1.01024	0.864448	0.80977	0.782117	0.970189	0.911113	0.437	0.503904	-0.134299	None
P14740	1.12006	1.01071	0.91801	0.928479	1.02196	0.89747	0.161	0.230451	-0.156065	None
P14841	0.992788	1.06717	0.872956	0.852791	0.92259	0.857086	0.0316	0.0890038	-0.222489	None
P14882	0.984346	1.02746	0.7768	0.83769	0.811222	0.803827	0.00579	0.0546587	-0.315043	Down
P14942	0.966335	1.05378	0.799969	1.123	0.994916	0.962943	0.785	0.818343	-0.054477	None
P15083	1.02104	1.14373	0.823725	0.917515	0.981618	0.838534	0.102	0.16509	-0.254058	None
P15087	1.06465	1.20157	0.809563	0.988794	0.809974	0.767309	0.0649	0.126555	-0.38212	None
P15127-2	1.0029	1.0957	0.922457	0.975234	0.99425	0.918686	0.15	0.219902	-0.122357	None
P15178	1.0454	1.08075	0.948774	0.891013	0.949152	0.874488	0.0179	0.072698	-0.19349	None
P15205	0.869194	0.950392	0.713757	0.86268	0.705327	0.836002	0.132	0.199896	-0.258422	None
P15429	0.690966	1.02412	0.649886	0.890305	0.759824	0.894033	0.595	0.650274	-0.1616	None
P15650	1.02711	0.987417	0.946841	0.908743	0.928732	0.921415	0.0307	0.0881078	-0.118077	None
P15651	0.901877	0.937811	0.815279	0.83287	0.823675	0.89574	0.00762	0.0581666	-0.158848	None
P15684	1.14708	0.966571	1.0365	0.977841	1.16704	1.00344	0.973	0.978845	0.00495368	None
P15693	1.26869	1.22728	1.5252	0.899535	1.25885	0.983873	0.937	0.949338	-0.0234558	None
P15791-2	1.0448	1.14762	0.857192	0.922963	0.859631	0.802702	0.0197	0.0738945	-0.317064	Down
P15865	1.07383	1.17885	0.934981	1.03825	0.950033	0.86512	0.0763	0.139426	-0.209027	None
P15999	1.01892	1.02248	0.832536	0.903173	0.878518	0.853735	0.0114	0.0633902	-0.228139	None
P16036	1.08244	1.06029	0.797129	0.869639	0.883426	0.793442	0.00834	0.0581666	-0.333803	Down
P16086	1.03818	1.01029	0.919737	0.990089	0.902523	0.915265	0.0956	0.160764	-0.127738	None
P16228-2	0.857248	0.815736	0.680487	0.664069	0.633495	0.788233	0.00488	0.0522483	-0.343306	Down
P16296	0.871943	0.9489	0.730874	0.706059	0.724903	0.791515	0.00818	0.0581666	-0.337312	Down
P16303	0.909628	1.02484	0.739614	0.741599	0.834233	0.79796	0.0451	0.103799	-0.325611	Down
P16391	0.918893	1.11529	0.952727	0.8776	0.828793	0.871481	0.229	0.2977	-0.19846	None
P16446	1.0803	1.04505	0.98725	1.03219	1.07189	0.969667	0.415	0.481657	-0.0444394	None
P16573-2	0.949913	1.18765	0.959671	0.957517	0.930496	0.888142	0.274	0.34184	-0.171139	None
P16617	0.988099	1.01931	0.902142	0.989606	0.932601	0.937974	0.174	0.243549	-0.0923807	None
P16638	0.941462	1.02608	0.627829	0.874946	0.820974	0.787363	0.132	0.199896	-0.344899	None
P16970	1.03561	1.01843	0.918729	0.901847	0.985626	0.91079	0.0723	0.134623	-0.13481	None
P16975	0.950573	1.02236	0.833821	0.776695	0.849245	0.83117	0.0237	0.0785494	-0.266784	None
P17046	1.08057	1.01312	0.83952	0.93238	0.802177	0.819631	0.0432	0.101128	-0.286953	None
P17074	1.02618	1.08911	0.772671	0.857509	0.787067	0.761833	0.00878	0.0581666	-0.392453	Down
P17077	1.01401	1.09308	0.852475	0.923945	0.904004	0.848064	0.0285	0.0855	-0.237754	None
P17078	0.872897	1.02814	0.777324	0.886888	0.875888	0.890777	0.252	0.318722	-0.166864	None
P17105	1.08009	1.14236	0.969243	0.991787	1.22446	0.955552	0.678	0.725119	-0.0655934	None
P17164	1.00967	1.05026	1.02642	0.951819	0.931208	0.941604	0.232	0.300366	-0.0868076	None
P17178	1.07292	1.12885	1.00593	0.986818	1.01927	0.911998	0.0277	0.0841642	-0.132897	None
P17220	0.990651	1.07283	0.870537	0.909289	0.847332	0.84878	0.0271	0.0835901	-0.236537	None
P17256	1.04424	1.06215	0.941418	1.00329	0.913827	0.904717	0.0633	0.125149	-0.144462	None
P17425	0.996149	1.12485	0.825677	1.01918	0.811522	0.834946	0.175	0.244588	-0.260245	None
P17475	0.78325	1.22664	0.571333	0.735026	0.66972	0.655452	0.144	0.213192	-0.609437	None
P17702	0.986751	1.09483	0.768935	0.85104	0.8021	0.775718	0.0193	0.0738945	-0.366396	Down
P17764	1.07388	0.894339	0.880867	0.892741	0.893035	0.903232	0.251	0.318023	-0.146832	None
P17955	1.16904	1.24092	0.94878	1.04682	1.00656	0.830488	0.0206	0.0752447	-0.267968	None
P17982	1.33702	0.999883	0.718653	0.904317	1.06041	0.76551	0.223	0.291631	-0.385507	None
P18163	1.06825	0.972955	0.881854	0.920229	0.884177	0.877344	0.0489	0.108089	-0.188785	None
P18211	0.602846	1.08788	1.01031	0.804216	0.856849	1.05334	0.834	0.86185	0.0749761	None
P18265	1.02202	0.994551	0.986289	0.944301	1.00011	0.968872	0.282	0.350133	-0.0456226	None
P18266	1.04962	1.06403	0.910564	1.04344	0.940838	0.913061	0.177	0.246898	-0.131216	None
P18291	1.12706	0.998228	0.766044	1.19354	0.937774	0.908854	0.603	0.65826	-0.13788	None
P18292	1.02339	1.16432	1.00536	1.03099	0.92877	0.903569	0.207	0.277071	-0.146294	None
P18297	1.09771	1.0958	0.761312	0.991683	0.930753	0.815663	0.108	0.172449	-0.293955	None
P18298	1.04573	1.01469	0.807577	0.859976	0.807878	0.800945	0.00392	0.0522483	-0.320225	Down
P18395	0.998933	1.05683	0.857492	0.895521	0.925261	0.868541	0.0269	0.0834252	-0.203335	None
P18418	0.952633	1.08765	0.88727	1.00593	0.864235	0.900996	0.275	0.342937	-0.150407	None
P18420	1.01204	1.03448	0.885965	0.891057	0.837486	0.851691	0.0076	0.0581666	-0.231599	None
P18421	0.950492	1.08326	0.893837	0.960897	0.916808	0.908514	0.193	0.262905	-0.138419	None
P18422	0.999779	1.04535	0.909303	0.917457	0.899553	0.888718	0.00832	0.0581666	-0.170203	None
P18445	0.966223	1.09592	0.945094	0.980576	0.903431	0.914615	0.216	0.285626	-0.128763	None
P18484	1.05078	1.08549	0.96153	0.963778	0.964462	0.901813	0.00397	0.0522483	-0.1491	None
P18596-2	0.974215	1.06637	0.790047	0.909331	0.792615	0.814142	0.0536	0.113204	-0.296647	None
P18614	0.669654	0.683676	0.61353	0.614241	0.706374	0.952783	0.484	0.548983	-0.0697802	None
P18645	0.958449	0.947861	0.82163	0.953944	0.816329	0.906429	0.223	0.291631	-0.141734	None
P18665	0.94599	0.990342	0.854585	0.901248	0.997455	0.947939	0.44	0.506543	-0.0771336	None
P18666	1.03877	1.01002	0.760476	0.831746	0.890114	0.807739	0.0285	0.0855	-0.308038	Down
P18757	1.18937	1.05947	0.944714	0.950431	0.995383	0.856893	0.0551	0.115261	-0.222814	None
P18886	0.952521	0.939676	0.885153	0.898268	0.932894	0.957023	0.122	0.188768	-0.0633746	None
P19112	1.11869	1.00471	1.09371	0.998858	1.00599	0.972829	0.653	0.70287	-0.0397426	None
P19132	1.10104	1.21837	0.765535	1.03011	0.924079	0.781731	0.102	0.16509	-0.355256	None
P19139	1.02872	1.08313	0.913424	0.925014	0.958439	0.882914	0.019	0.0738945	-0.179656	None
P19234	0.951529	1.0861	0.852982	0.934138	0.976435	0.904172	0.25	0.317321	-0.145331	None
P19356-2	0.98339	1.10585	0.870006	0.91397	0.910348	0.859748	0.0585	0.119049	-0.218015	None
P19468	0.951657	1.17464	0.877141	1.15056	0.833027	0.896937	0.525	0.588455	-0.156922	None
P19511	1.03322	1.05402	0.850258	0.918498	0.897895	0.851731	0.0108	0.0623684	-0.23153	None
P19643	1.13976	0.919097	1.14376	1.0476	1.22598	1.10655	0.376	0.443627	0.146067	None
P19804	0.885808	0.996798	0.807493	0.921543	0.806247	0.897793	0.232	0.300366	-0.155546	None
P19814	0.919546	0.904156	0.808169	0.839403	0.713876	0.863243	0.0845	0.148501	-0.212162	None
P19836	1.01119	1.11692	0.944658	0.945763	0.913669	0.878428	0.0531	0.112694	-0.187004	None
P19939	1.31266	1.46986	0.96353	0.714147	0.69271	0.567923	0.0177	0.0725063	-0.816233	Down
P19944	1.3979	1.06962	0.859581	0.753133	0.824698	0.658533	0.0468	0.10572	-0.602673	Down
P19945	0.967689	1.04713	0.848023	0.917739	0.865088	0.870499	0.0474	0.105982	-0.200086	None
P20037	0.992723	0.987347	0.930797	0.836413	0.878223	0.890687	0.0548	0.114886	-0.16701	None
P20059	0.861254	1.23417	0.955841	0.910814	0.834327	0.859327	0.388	0.455332	-0.218721	None
P20068	1.18597	0.840506	1.09562	0.992876	1.46376	1.16862	0.503	0.567595	0.224801	None
P20069	0.965036	1.0514	0.827638	0.885756	0.867498	0.853284	0.0323	0.0896278	-0.228902	None
P20070-3	0.937198	1.04148	0.907674	0.973343	0.93091	0.947411	0.341	0.408425	-0.0779371	None
P20171	1.04295	1.0642	0.927448	0.997814	1.00377	0.926697	0.0987	0.162898	-0.10983	None
P20280	0.973836	1.05679	0.895036	0.944526	0.899606	0.899287	0.0701	0.132169	-0.153146	None
P20417	0.967806	1.02639	0.896645	0.906878	0.903746	0.905049	0.0236	0.0783091	-0.143932	None
P20611	1.12994	1.09076	0.94396	0.874442	0.911535	0.819544	0.00669	0.0566858	-0.287107	None
P20650	1.02214	1.00374	0.924853	0.948062	0.926776	0.921308	0.00663	0.0566858	-0.118245	None
P20651	1.01346	1.12777	0.853601	0.888135	0.972905	0.845197	0.0769	0.139626	-0.24264	None
P20673	0.976017	1.07955	0.875985	0.966495	0.899604	0.889319	0.117	0.18262	-0.169227	None
P20720	0.871126	0.837864	0.897579	0.894453	0.950104	1.06969	0.109	0.173268	0.0971927	None
P20760	1.27996	1.05096	0.967061	0.863914	0.960972	0.798525	0.0912	0.155757	-0.324591	None
P20761	0.909413	1.32921	0.942738	0.765413	0.88023	0.770826	0.229	0.2977	-0.375522	None
P20762	0.768842	0.776314	0.935323	0.919352	0.708784	1.10602	0.449	0.515445	0.145376	None
P20767	1.12672	1.0792	0.81169	0.779452	0.881732	0.747345	0.00736	0.057486	-0.420154	Down
P20788	1.01113	1.01113	0.790239	0.940472	0.861909	0.854695	0.0788	0.14199	-0.226518	None
P21139	0.98726	1.02669	0.928592	0.979663	0.934986	0.941184	0.102	0.16509	-0.087452	None
P21396	0.937526	1.0868	0.834729	1.0477	0.900457	0.91648	0.454	0.519509	-0.125824	None
P21531	1.01914	1.04997	0.859862	0.927929	0.902912	0.866942	0.0163	0.0697836	-0.205993	None
P21533	0.949487	1.07117	0.862984	0.888281	0.880495	0.868284	0.064	0.125488	-0.203761	None
P21571	1.11893	1.03988	0.764947	0.856844	0.848134	0.762744	0.0128	0.0651907	-0.390729	Down
P21670	1.0071	1.01828	0.924732	0.959356	0.914251	0.921089	0.0215	0.0763658	-0.118588	None
P21704	0.934028	0.814746	0.923911	0.790557	1.00778	1.03777	0.746	0.784002	0.0534902	None
P21707	0.925477	1.13042	0.972493	1.01057	0.964032	0.955656	0.603	0.65826	-0.0654374	None
P21708	1.03856	1.04723	0.925769	0.984297	0.912509	0.902157	0.0378	0.0949838	-0.14855	None
P21775	0.984487	1.02144	0.853695	1.06659	0.926202	0.946026	0.556	0.615927	-0.080048	None
P21807	0.641912	0.611246	1.15441	1.41381	1.01645	1.907	0.0327	0.0900357	0.931309	Up
P21913	0.983144	1.04725	0.869926	0.964389	0.889722	0.89442	0.0935	0.158355	-0.160975	None
P22062	1.0427	1.02577	0.787466	0.85468	0.820528	0.793721	0.00372	0.0522483	-0.333297	Down
P22288	0.922399	0.897116	1.00639	0.99882	0.964296	1.08802	0.0251	0.0805634	0.121704	None
P22449-2	1.00885	1.11477	0.853383	0.949371	0.870694	0.83927	0.0529	0.112605	-0.252792	None
P22509	0.958254	1.04637	0.837954	0.875444	0.89784	0.868403	0.0454	0.104153	-0.203563	None
P22734-2	1.01781	0.952604	1.18822	1.01165	0.917769	1.05482	0.643	0.692892	0.0769944	None
P22791	0.758334	0.54224	0.502992	0.510693	0.564276	0.808853	0.237	0.305174	-0.30605	None
P22985	1.08771	1.01005	0.994218	1.00109	1.05348	0.968902	0.451	0.517324	-0.0455773	None
P23347	0.947912	0.953247	0.869971	0.927856	0.944092	0.96149	0.298	0.36664	-0.0566562	None
P23358	0.981279	1.05194	0.868851	0.894509	0.860545	0.860346	0.017	0.0712792	-0.217011	None
P23457	1.1839	1.23987	0.94788	0.971547	0.96569	0.793562	0.00162	0.0498903	-0.333585	Down
P23514	1.01657	1.05559	0.866069	0.920205	0.92158	0.871186	0.0171	0.0712792	-0.198947	None
P23640	0.930059	1.02408	0.795937	0.946041	0.782626	0.861287	0.173	0.242626	-0.215435	None
P23711	1.07071	1.00609	0.882575	0.951106	0.956917	0.895801	0.0698	0.131778	-0.15875	None
P23739	1.08004	0.891616	1.02378	1.00769	1.41734	1.16613	0.445	0.511472	0.221731	None
P23897	1.00491	1.05186	1.00051	1.03363	1.07245	1.00695	0.838	0.865356	0.0099907	None
P23965	0.942147	0.952011	0.78941	0.81775	0.836185	0.859959	0.00512	0.053006	-0.217661	None
P24049	1.05676	1.10554	0.811131	0.851833	0.829416	0.768435	0.00181	0.0498903	-0.380005	Down
P24050	1.10945	1.06499	0.874036	0.948334	0.845263	0.817875	0.0192	0.0738945	-0.290048	None
P24051	1.05427	1.14171	1.07696	0.960751	0.899429	0.891669	0.21	0.279771	-0.16542	None
P24090	1.11547	1.52727	1.05518	1.06012	0.850797	0.748238	0.157	0.227239	-0.41843	None
P24135	0.941879	0.875527	0.775182	0.99125	0.822395	0.949642	0.64	0.690443	-0.0745448	None
P24155	0.952428	1.04463	0.881747	0.936966	0.930215	0.917658	0.139	0.207516	-0.123971	None
P24268	1.10756	0.999468	0.819963	0.886278	0.785417	0.788364	0.0277	0.0841642	-0.343065	Down
P24329	1.22612	1.17713	0.999433	1.0031	0.82892	0.785449	0.0433	0.101128	-0.34841	Down
P24368	0.922526	1.04126	0.830295	0.90702	0.843439	0.876115	0.109	0.173268	-0.190808	None
P24473	0.987889	1.07785	0.92144	0.95335	0.964732	0.916388	0.105	0.168985	-0.125969	None
P24483	1.03885	1.05261	0.980101	1.00497	0.967468	0.941143	0.0268	0.0833875	-0.0875141	None
P25030	1.19801	1.01016	1.02072	1.21874	0.674507	0.879751	0.584	0.639726	-0.184833	None
P25031	1.11887	3.09318	0.861195	0.734603	0.365661	0.310452	0.152	0.222034	-1.68756	None
P25086	1.08878	1.24928	1.17478	0.948737	0.812524	0.837173	0.291	0.359894	-0.256401	None
P25093	1.07408	1.07008	0.92263	0.981072	0.870692	0.86262	0.0374	0.0946469	-0.213204	None
P25113	0.999974	1.00538	0.866467	0.962642	0.906404	0.909404	0.0863	0.150734	-0.137006	None
P25114	1.12562	1.01773	0.8444	0.919946	0.841591	0.810548	0.03	0.0874207	-0.303031	Down
P25235	1.00096	1.09838	0.837603	0.943217	0.863723	0.839803	0.0545	0.114595	-0.251877	None
P25286-2	1.08519	1.15409	0.829354	0.90534	0.913959	0.788543	0.0119	0.064532	-0.342738	Down
P25304-3	1.01484	1.07608	0.810659	0.945596	0.998019	0.878171	0.191	0.260929	-0.187426	None
P25409	1.10631	1.05318	0.96191	0.993022	1.01085	0.915582	0.0435	0.101263	-0.127239	None
P25809	1.05626	1.16721	0.857872	1.02565	0.998545	0.864133	0.151	0.220913	-0.210675	None
P25886	1.18848	1.01629	0.700897	0.679426	0.736002	0.639922	0.00986	0.0607036	-0.644033	Down
P25977	0.846402	0.870739	0.879269	0.92242	0.895306	1.04709	0.118	0.183377	0.0663816	None
P26051	0.900612	0.932078	0.661527	0.746917	0.800787	0.803639	0.0439	0.101861	-0.315381	Down
P26260	1.0889	1.12761	0.999755	1.01883	1.04846	0.922487	0.0346	0.0920619	-0.1164	None
P26284	0.98748	1.03984	0.837435	0.887933	0.954335	0.881196	0.0865	0.150806	-0.182465	None
P26431	1.06031	1.06904	1.02648	0.914763	0.8925	0.8872	0.111	0.175663	-0.172668	None
P26433	0.962491	0.961724	0.923629	0.917	1.05767	1.00415	0.95	0.960799	0.00597315	None
P26453-2	0.977536	1.05317	0.788454	1.0026	0.904063	0.88479	0.261	0.328645	-0.176593	None
P26644	1.11815	1.1179	0.800545	0.779308	0.780946	0.703858	4.14e-05	0.0263703	-0.506643	Down
P26772	0.974318	1.00376	0.760374	0.808944	0.795033	0.796852	0.00264	0.0500998	-0.327617	Down
P26817	1.04283	1.05954	0.837841	0.903167	0.960561	0.856675	0.0471	0.105836	-0.223181	None
P27008	0.960461	1.02265	0.806125	0.807598	0.819129	0.817857	0.00473	0.0522483	-0.290079	None
P27139	0.783176	0.434185	0.307816	0.405886	0.401629	0.610792	0.181	0.251124	-0.711247	None
P27321-4	1.03183	1.04482	0.834539	0.963836	0.860974	0.853731	0.0591	0.119586	-0.228146	None
P27605	0.980984	1.02521	0.853077	0.908102	0.762573	0.838652	0.0662	0.127777	-0.253855	None
P27615	1.0065	1.01751	0.895402	0.850598	0.882859	0.865891	0.00462	0.0522483	-0.207743	None
P27653	1.05606	1.07488	0.860626	0.899164	0.900829	0.832379	0.0023	0.0500998	-0.264687	None
P27657	0.632037	0.731949	0.615546	0.763849	0.645697	0.989791	0.926	0.939865	-0.0148037	None
P27791	1.00654	0.980526	0.852229	0.921001	0.892386	0.894324	0.0317	0.0890038	-0.161131	None
P27867	0.838807	0.982707	0.729624	0.817242	0.690345	0.81881	0.107	0.171429	-0.288399	None
P27881	0.966217	1.07561	0.804316	0.950061	0.837322	0.846205	0.111	0.175663	-0.240921	None
P27952	1.03338	1.12879	0.832826	0.917178	0.85153	0.802134	0.0217	0.0763658	-0.318084	Down
P28023	1.06026	1.0465	0.876365	0.948567	0.926229	0.870583	0.0166	0.0705376	-0.199946	None
P28037	1.09276	0.995668	0.891701	1.01173	1.03255	0.937223	0.401	0.468849	-0.0935352	None
P28042	1.14338	1.17696	0.952618	0.907336	0.937677	0.803797	0.00174	0.0498903	-0.315098	Down
P28064	1.10072	1.14345	0.87216	0.968245	0.973268	0.835845	0.0269	0.0834252	-0.258692	None
P28073	1.02261	0.933483	0.870595	0.90234	0.895179	0.909333	0.0876	0.152071	-0.13712	None
P28075	1.08723	0.934203	0.793154	0.867323	0.774647	0.8031	0.0606	0.121413	-0.316349	None
P28077	0.969884	1.12863	0.874506	0.866342	0.810101	0.810398	0.0543	0.114259	-0.303298	None
P28480	1.05259	1.03533	0.788255	0.849925	0.852193	0.795167	0.00456	0.0522483	-0.330671	Down
P28494	1.0075	1.0691	0.801392	0.90584	0.84556	0.819542	0.0257	0.0818433	-0.28711	None
P28826	0.92299	1.25927	1.11006	0.962456	0.838586	0.889325	0.508	0.571877	-0.169218	None
P29066	1.18149	1.13119	0.970853	0.94455	0.925757	0.81901	0.00367	0.0522483	-0.288047	None
P29117	1.04441	1.01835	0.80468	0.856574	0.921277	0.834651	0.0315	0.0890038	-0.260755	None
P29147	1.05156	1.08756	0.826708	0.875448	0.845664	0.79404	0.00232	0.0500998	-0.332716	Down
P29266	0.974962	1.07091	0.915616	0.934593	0.913	0.900418	0.0698	0.131778	-0.151333	None
P29288	1.18696	1.18268	0.967931	0.996681	0.918072	0.811004	0.00483	0.0522483	-0.302219	Down
P29314	1.01016	1.01061	0.749088	0.825856	0.80207	0.784195	0.00502	0.0526643	-0.350716	Down
P29315	0.983375	1.04359	0.911358	0.988788	0.891924	0.918311	0.158	0.227875	-0.122945	None
P29410-2	1.06513	1.06095	0.877345	0.940582	0.904813	0.853758	0.00719	0.0572546	-0.228101	None
P29411	1.03743	1.10605	1.05424	0.977502	0.95205	0.92802	0.201	0.271464	-0.107773	None
P29418	1.25309	1.19504	0.719149	0.777793	0.730144	0.606472	0.000621	0.0491108	-0.721487	Down
P29419	0.980072	0.977462	0.869277	0.946418	0.837596	0.903617	0.109	0.173268	-0.146217	None
P29457	0.782714	0.978432	0.798355	0.865306	0.787586	0.927899	0.482	0.546933	-0.107961	None
P29826	0.872892	1.13682	0.877016	0.682968	0.85263	0.800319	0.21	0.279771	-0.321354	None
P29975	1.16346	0.622046	0.839785	0.591932	0.806465	0.835683	0.561	0.619297	-0.258972	None
P29995	0.979533	1.03252	0.861282	0.963479	0.863472	0.89071	0.105	0.168985	-0.166972	None
P30009	0.794513	1.21326	0.710902	0.940954	0.958959	0.866901	0.527	0.590232	-0.206061	None
P30349	1.05153	1.00744	0.925155	0.98613	0.905267	0.911963	0.0834	0.14757	-0.132953	None
P30427	1.09031	1.02868	0.921397	1.01303	0.83695	0.871916	0.146	0.215369	-0.19774	None
P30713	1.11466	1.20023	1.00372	0.979437	0.775723	0.794534	0.0949	0.15987	-0.331819	None
P30835	1.04144	1.08524	0.867297	0.922406	0.828593	0.820776	0.0161	0.0693445	-0.284939	None
P30839	1.09803	1.04354	0.922817	0.947335	0.992436	0.891114	0.0393	0.0963713	-0.166318	None
P30904	1.0096	0.917289	0.715923	0.791269	0.629046	0.739096	0.0365	0.093702	-0.436166	Down
P30919	1.27206	1.22822	0.724418	0.817918	0.720475	0.603349	0.00152	0.0498903	-0.728935	Down
P31000	0.839266	0.993254	0.907449	0.961932	0.842548	0.986593	0.876	0.897758	-0.0194726	None
P31044	0.891434	1.00908	0.86768	0.981472	0.888843	0.960442	0.592	0.647493	-0.05823	None
P31211	0.97504	1.18782	0.906181	1.01913	0.928129	0.879529	0.248	0.315344	-0.185198	None
P31232	0.70576	0.925445	0.689751	0.928858	0.650188	0.927248	0.698	0.743993	-0.108974	None
P31399	1.03669	1.00444	0.823112	0.91183	0.927762	0.869682	0.0558	0.116128	-0.20144	None
P31430	1.36942	1.25724	0.934209	0.960899	0.868493	0.701423	0.00562	0.054456	-0.511644	Down
P31721	0.962565	1.03936	0.846655	0.789523	0.892157	0.841966	0.0455	0.104253	-0.248165	None
P31977	1.10824	1.01381	0.880167	0.962165	0.914101	0.865968	0.0557	0.116004	-0.207615	None
P32089	1.15211	1.06811	0.938089	0.970951	0.966569	0.86346	0.021	0.0756797	-0.211799	None
P32198	1.11074	1.00891	0.904695	0.920704	0.884103	0.852185	0.0303	0.087756	-0.230761	None
P32362	1.01938	1.15471	0.936881	1.0154	0.948261	0.889424	0.137	0.206043	-0.169057	None
P32551	1.017	1.02212	0.858411	0.966852	0.93494	0.902415	0.0965	0.161208	-0.148137	None
P32577	1.00581	0.98018	0.803836	0.88682	0.81262	0.840312	0.0206	0.0752447	-0.251003	None
P33273	1.05796	1.03445	0.875972	0.891505	0.897837	0.849205	0.000981	0.0498903	-0.235816	None
P33274	1.26846	0.992637	1.05024	1.04806	1.0609	0.931465	0.506	0.570076	-0.102427	None
P34058	0.941582	1.05015	0.849888	0.900396	0.881441	0.880883	0.0768	0.139626	-0.182977	None
P34064	1.06395	1.1164	0.957404	0.947241	0.916729	0.862664	0.00945	0.059787	-0.21313	None
P34067	1.01687	1.09339	0.88222	0.940723	0.9045	0.861644	0.0271	0.0835901	-0.214836	None
P34901	1.33905	1.33058	1.2141	1.21932	1.2021	0.907874	0.000456	0.0408367	-0.139436	None
P35171	1.12826	1.03993	0.700867	0.771386	0.67885	0.661415	0.00487	0.0522483	-0.596372	Down
P35213-2	1.09219	1.13884	0.951827	1.02917	0.991988	0.888373	0.0343	0.0916921	-0.170762	None
P35233-4	1.00262	1.01504	0.712549	1.00268	0.859221	0.850639	0.258	0.325444	-0.233381	None
P35280	1.08559	1.1548	1.00657	0.992227	0.999457	0.89218	0.0195	0.0738945	-0.164593	None
P35281	1.06254	1.07693	0.846551	0.903235	0.826829	0.802885	0.00594	0.0546587	-0.316735	Down
P35286	1.00166	1.04275	0.874957	0.907627	0.87905	0.86794	0.00689	0.0571868	-0.204332	None
P35289	0.922327	1.15121	0.697642	0.974051	0.77474	0.786557	0.203	0.273129	-0.346376	None
P35426	1.1418	1.21831	1.05482	1.15719	1.06876	0.926729	0.184	0.254419	-0.109781	None
P35427	0.997612	1.05215	0.817988	0.891883	0.872388	0.839855	0.0184	0.0733559	-0.251787	None
P35433	0.971379	0.988784	0.774382	0.881637	0.837782	0.848161	0.0354	0.0927174	-0.23759	None
P35434	0.970657	0.847696	0.91551	1.0108	1.00371	1.07424	0.346	0.413024	0.103315	None
P35435	1.00966	0.995411	0.843268	0.897121	0.836682	0.856852	0.0108	0.0623684	-0.222883	None
P35446	0.971413	1.17421	0.900571	0.938348	0.921757	0.857768	0.141	0.209842	-0.221341	None
P35465	1.06088	1.0971	0.906801	0.91347	0.990435	0.868316	0.0315	0.0890038	-0.203708	None
P35525	1.12366	1.01666	0.872943	1.00663	0.937129	0.877347	0.132	0.199896	-0.18878	None
P35559	0.99388	1.0279	0.892656	0.955285	0.906978	0.908412	0.0437	0.101562	-0.138582	None
P35565	0.995771	1.11409	0.821325	0.937502	0.866038	0.829395	0.0625	0.124258	-0.269869	None
P35571	1.04413	1.01601	0.896196	0.983273	0.992426	0.929356	0.174	0.243549	-0.105697	None
P35704	0.942619	0.956726	0.819321	0.928249	0.838383	0.907665	0.138	0.206456	-0.139769	None
P35738	1.1103	1.2235	0.931959	0.928709	0.85017	0.774371	0.0169	0.071175	-0.368904	Down
P35815	0.999371	0.996908	0.945791	0.994723	0.936835	0.960904	0.192	0.262044	-0.0575357	None
P35952	0.977876	1.07734	0.889114	1.05218	0.858213	0.908096	0.353	0.419796	-0.139083	None
P36201	0.982112	0.892807	0.695893	0.782221	0.698529	0.773951	0.0234	0.0781006	-0.369687	Down
P36202	0.841055	1.00007	0.714437	0.856158	0.736803	0.835501	0.162	0.231417	-0.259287	None
P36370	0.869702	1.05849	0.929408	0.898602	0.947245	0.959537	0.629	0.680898	-0.0595897	None
P36372	0.87072	1.07002	0.969492	0.954246	1.04815	1.02088	0.823	0.85296	0.02981	None
P36506	1.12734	1.06948	0.978403	1.02012	1.02454	0.917409	0.0509	0.110032	-0.124363	None
P36633	1.11808	1.09965	0.909807	0.991527	1.03337	0.882192	0.0702	0.132182	-0.180836	None
P36860	1.02732	1.00913	0.993997	1.0097	0.955107	0.968615	0.243	0.30954	-0.0460051	None
P36876	0.954547	1.08883	0.862685	0.944687	0.956982	0.901891	0.21	0.279771	-0.148975	None
P36953	0.919701	1.21998	1.00962	0.914537	0.861484	0.86793	0.341	0.408425	-0.204349	None
P36970-2	1.09045	1.04291	0.861152	0.972427	0.974795	0.877608	0.0852	0.149546	-0.188352	None
P36972	0.864477	1.02995	0.855452	0.875002	0.868723	0.914675	0.284	0.352002	-0.128669	None
P37199	1.03072	1.04322	0.870238	0.942901	0.920034	0.878577	0.0207	0.0752447	-0.18676	None
P37285-2	0.973784	0.999776	0.925744	0.925481	0.926026	0.938152	0.00808	0.0581666	-0.0921064	None
P37397	1.17718	1.3521	0.930141	1.03194	1.007	0.782586	0.0366	0.0937896	-0.353678	Down
P37727	0.986486	1.03961	0.866521	0.892076	0.901823	0.875383	0.0134	0.0661152	-0.192014	None
P37996	0.940614	1.07543	0.845221	0.922272	0.862119	0.869563	0.111	0.175663	-0.201637	None
P38062	0.959684	1.06553	0.947555	0.962081	0.937339	0.937176	0.214	0.283508	-0.0936085	None
P38552	1.22434	1.31091	1.10758	1.00692	0.985922	0.815282	0.0276	0.0841642	-0.294629	None
P38650	1.02303	1.04085	0.901416	0.931724	0.904638	0.884347	0.00344	0.0522483	-0.177315	None
P38652	0.953347	0.974493	0.844043	0.950178	0.867642	0.9205	0.168	0.23725	-0.119511	None
P38656	0.943335	1.01862	0.827225	0.913596	0.90617	0.89944	0.118	0.183377	-0.152901	None
P38659	0.909361	1.05587	0.843795	0.90211	0.89343	0.895342	0.182	0.251898	-0.15949	None
P38718-2	0.980897	1.0542	0.884905	0.953186	0.911309	0.900663	0.074	0.136715	-0.150941	None
P38918	1.11901	1.04218	0.996855	0.985521	0.977437	0.913017	0.05	0.109332	-0.131286	None
P38983	0.98886	1.10936	0.900404	0.946209	0.904924	0.874245	0.0732	0.135677	-0.19389	None
P39032	0.98326	1.14113	0.830853	0.873283	0.884703	0.812419	0.0498	0.109146	-0.299704	None
P39052	1.05472	1.00072	0.986544	1.01882	0.962145	0.962487	0.279	0.346862	-0.0551603	None
P39052-2	1.18735	1.14908	1.14121	1.1148	1.01945	0.934606	0.223	0.291631	-0.0975699	None
P39069	0.921737	1.15576	0.985602	0.975882	0.774316	0.877914	0.384	0.451196	-0.187848	None
P39951	0.970672	0.986702	0.800148	0.915831	0.907873	0.893664	0.121	0.187629	-0.162196	None
P40112	1.02863	1.05765	0.947937	1.00454	0.935822	0.922946	0.0717	0.134208	-0.115682	None
P40241	0.586653	0.617238	0.578737	0.706991	0.661514	1.0783	0.414	0.480692	0.108764	None
P40307	1.06452	1.07872	0.902989	0.91575	0.868818	0.835979	0.00261	0.0500998	-0.258462	None
P40329	1.07331	1.04383	0.983973	0.910132	0.898982	0.879515	0.0387	0.0956414	-0.18522	None
P40615	0.975051	1.08007	0.785064	0.876618	0.848442	0.814268	0.0358	0.0929951	-0.296425	None
P41123	0.956235	1.0287	0.869173	0.903539	0.838993	0.877175	0.0434	0.101196	-0.189064	None
P41350	0.589877	0.563254	0.499692	0.493673	0.612466	0.928389	0.476	0.541203	-0.107199	None
P41498	0.981108	1.15404	0.856741	1.01428	0.880166	0.859016	0.194	0.264014	-0.219243	None
P41499	0.969486	1.03685	0.8526	0.957123	0.999383	0.93341	0.358	0.425209	-0.0994165	None
P41516	0.957402	1.02244	0.841381	0.901529	0.902031	0.890625	0.0556	0.115881	-0.16711	None
P41542	1.01028	1.0255	0.871173	0.965257	0.906929	0.89838	0.0633	0.125149	-0.154602	None
P41562	1.07063	1.08784	0.997449	1.0262	0.97018	0.924675	0.0338	0.0915591	-0.112981	None
P41565	1.13948	1.0459	0.848903	0.989423	0.937891	0.846907	0.0778	0.140722	-0.239724	None
P41777	0.964057	1.02363	0.726502	0.775044	0.735014	0.750138	0.00349	0.0522483	-0.414772	Down
P42123	0.764162	0.969517	0.748202	0.766422	0.741089	0.867409	0.233	0.301523	-0.205216	None
P42346	1.06359	1.05486	0.923604	0.953346	0.99524	0.903864	0.0327	0.0900357	-0.145822	None
P42571-2	0.939813	0.986087	0.853361	0.983782	0.948803	0.964379	0.565	0.622265	-0.0523282	None
P42667	0.861102	1.07219	0.87228	0.86721	0.863725	0.897677	0.298	0.36664	-0.155731	None
P42676	0.962829	1.07053	0.893625	0.910532	0.880051	0.880059	0.0614	0.122499	-0.184328	None
P42854	0.687097	3.21791	0.753993	0.776784	0.388089	0.327591	0.264	0.331251	-1.61003	None
P42893-3	1.07225	1.10556	0.932916	0.897859	0.922159	0.842721	0.00257	0.0500998	-0.246873	None
P42930	0.777672	0.922103	0.64602	0.783081	0.700202	0.835131	0.156	0.226367	-0.259925	None
P43138	1.00641	1.07652	0.839786	0.929992	0.894817	0.852837	0.0372	0.0946463	-0.229658	None
P43244	1.01396	1.10271	0.878661	0.948719	0.968262	0.880516	0.0789	0.14199	-0.183579	None
P43245	1.44171	0.870297	0.915543	1.09896	1.15738	0.914614	0.7	0.745567	-0.128765	None
P43278	1.42794	1.51884	1.21941	1.30448	1.11061	0.822255	0.0466	0.105461	-0.282343	None
P43424	1.11806	1.15319	1.26724	1.06498	1.15913	1.0248	0.737	0.775689	0.0353364	None
P43527	1.12011	1.10351	0.914284	0.940603	0.927677	0.834242	0.000542	0.0467598	-0.261463	None
P43884	1.02545	1.23737	0.68744	0.731006	0.84044	0.665506	0.0311	0.088365	-0.587475	Down
P45352	1.00206	1.13424	0.91318	0.819839	0.905795	0.823486	0.0572	0.117495	-0.280184	None
P45479	1.12722	1.01734	1.06069	0.79121	0.981047	0.880662	0.333	0.399853	-0.18334	None
P45592	1.08027	1.0815	0.985266	0.949015	0.92586	0.88204	0.0106	0.0619676	-0.181085	None
P45953	1.03219	0.961652	0.853013	0.898834	0.955029	0.905081	0.133	0.201089	-0.143882	None
P46413	1.03592	1.04186	0.888359	0.94613	0.883519	0.872087	0.0146	0.0661152	-0.197456	None
P46418	1.25394	1.26121	1.00608	0.981627	1.1002	0.818481	0.0164	0.0701063	-0.288979	None
P46462	0.968635	1.06984	0.951073	0.992761	0.923461	0.937726	0.26	0.327531	-0.0927624	None
P46844	0.997953	1.03634	0.893916	0.94094	0.942567	0.910203	0.0357	0.0929951	-0.13574	None
P46892	0.98611	1.14102	0.960037	0.969177	0.953552	0.90349	0.175	0.244588	-0.146419	None
P47196	0.967623	1.06662	0.983794	0.995383	1.03144	0.986645	0.764	0.799672	-0.0193974	None
P47197	0.918758	1.00362	0.878191	0.834173	0.844223	0.886606	0.0564	0.116694	-0.173636	None
P47198	0.963179	1.01377	0.847758	0.903632	0.863403	0.881762	0.0264	0.0828675	-0.181539	None
P47245	0.94977	1.021	0.865044	0.911716	0.854755	0.890179	0.0532	0.112694	-0.167832	None
P47727	1.10626	0.85037	0.634895	0.921624	0.722761	0.776601	0.229	0.2977	-0.364754	None
P47728	0.920343	1.05618	0.836367	0.989202	0.810417	0.889098	0.301	0.369374	-0.169586	None
P47820	0.891229	0.981377	0.886067	0.946717	1.05334	1.02749	0.743	0.781426	0.0391254	None
P47853	0.746404	0.944232	0.71668	0.720458	0.722511	0.851612	0.188	0.258194	-0.231732	None
P47858	0.833051	1.04059	0.836424	0.906858	0.859067	0.925951	0.459	0.523967	-0.110992	None
P47860	1.0667	1.00318	0.932556	0.93263	0.901861	0.891213	0.0254	0.0810693	-0.166157	None
P47863-2	1.02394	0.983203	0.621592	1.2028	0.854905	0.889924	0.648	0.698016	-0.168246	None
P47875	0.830647	1.01255	0.834408	0.943787	0.822976	0.940819	0.563	0.620542	-0.0880106	None
P47942	0.932182	0.99994	0.864926	0.93156	0.83615	0.908375	0.14	0.208681	-0.13864	None
P48004-2	1.00712	1.02305	0.908641	0.918757	0.890698	0.892568	0.00291	0.051246	-0.163966	None
P48037	0.857818	0.727247	0.690111	0.522947	0.822958	0.856333	0.42	0.486469	-0.223755	None
P48450	0.917851	0.98535	0.76916	0.942075	0.812214	0.883931	0.221	0.290082	-0.177994	None
P48500	1.07932	1.05829	0.847884	0.948789	0.880486	0.834941	0.0204	0.0750372	-0.260254	None
P48508	1.13721	1.03061	0.909318	0.908508	0.849547	0.820295	0.0259	0.0820643	-0.285785	None
P48675	0.852884	0.772759	0.776825	0.663666	0.828397	0.930457	0.476	0.541203	-0.103988	None
P48679	1.33114	1.28855	0.852993	1.00382	0.754008	0.664409	0.0191	0.0738945	-0.589856	Down
P48721	0.994465	1.03317	0.845187	0.942864	0.923589	0.891559	0.0757	0.138597	-0.165597	None
P48763-2	1.209	1.18358	0.978203	0.956702	0.96768	0.808775	0.000348	0.0386535	-0.30619	Down
P49088	1.05987	1.25107	0.84705	0.880271	0.764619	0.718881	0.0305	0.0878882	-0.476176	Down
P49134	0.885514	0.991837	0.787276	0.807441	0.819407	0.85728	0.0481	0.106901	-0.222161	None
P49186	0.993295	1.10265	0.919367	0.888476	0.934943	0.872409	0.0572	0.117495	-0.196923	None
P49242	1.01603	1.10731	0.865365	0.937051	0.902953	0.849408	0.0344	0.0917871	-0.23547	None
P49432	0.967613	0.99338	0.86333	0.958744	0.986466	0.954802	0.433	0.500102	-0.0667267	None
P49791	1.04723	1.11359	0.779457	0.710425	0.825855	0.714463	0.0085	0.0581666	-0.485068	Down
P49793	1.03973	1.10788	0.903701	0.955057	0.933314	0.866721	0.0206	0.0752447	-0.20636	None
P49797	1.00114	1.09315	0.985316	1.14	1.10294	1.02764	0.704	0.748427	0.0393316	None
P49806	0.98446	1.04173	0.905752	0.806351	0.907315	0.861855	0.062	0.123523	-0.214483	None
P49911	0.979939	1.01801	0.88622	0.898675	0.884186	0.890609	0.0057	0.054456	-0.167136	None
P50123	1.36031	1.24164	0.863556	0.960792	0.97588	0.71747	0.0102	0.0608792	-0.47901	Down
P50137	1.01506	1.01331	0.818327	0.944803	0.81126	0.846129	0.0686	0.130551	-0.241051	None
P50233	0.944103	1.27104	0.893922	0.828219	1.06425	0.838588	0.324	0.391025	-0.253966	None
P50280	0.744883	1.3633	0.718045	0.66837	0.666726	0.649261	0.209	0.279091	-0.623131	None
P50297	0.93755	1.09386	0.784705	0.91496	0.860552	0.840211	0.122	0.188768	-0.251176	None
P50298	1.02905	0.981769	0.803409	0.857181	0.898396	0.848405	0.031	0.088365	-0.237176	None
P50393	0.953188	0.942223	0.861275	0.905825	0.991491	0.97027	0.609	0.662523	-0.0435417	None
P50398	1.01903	1.05325	0.848928	0.907439	0.873244	0.845967	0.00809	0.0581666	-0.241327	None
P50399	1.04574	1.00326	0.834133	0.909492	0.866557	0.849253	0.0174	0.0717939	-0.235734	None
P50408	0.966559	1.05013	0.855085	0.993899	0.956229	0.927335	0.322	0.388776	-0.108837	None
P50430	1.04354	1.05653	1.06398	0.970422	0.943643	0.945377	0.312	0.379114	-0.0810379	None
P50475	1.00874	1.03461	0.875409	0.920542	0.903346	0.880677	0.00829	0.0581666	-0.183315	None
P50503	0.95981	1.05225	0.87908	0.93684	0.961597	0.920292	0.185	0.255429	-0.119837	None
P50545-2	1.01978	0.969967	0.868576	1.04764	0.885487	0.938715	0.481	0.546233	-0.0912415	None
P50554	1.14057	1.09361	0.928123	0.925448	0.975059	0.844046	0.0077	0.0581666	-0.244607	None
P50878	1.01487	1.07479	0.878345	0.932599	0.863349	0.853185	0.0223	0.0768347	-0.22907	None
P50904	0.9561	1.03951	0.897616	0.935021	1.03784	0.95893	0.558	0.617422	-0.060503	None
P51111	1.05617	1.10055	0.912189	0.940736	0.944752	0.864794	0.00628	0.055787	-0.209571	None
P51145	1.13145	1.03503	0.793768	0.947725	1.02062	0.849955	0.181	0.251124	-0.234542	None
P51146	1.01705	1.08141	0.709208	0.867375	0.767041	0.744553	0.0251	0.0805634	-0.425553	Down
P51538	1.09757	0.960388	1.07576	0.884356	1.11062	0.994751	0.962	0.970866	-0.00759332	None
P51556	1.08905	1.11684	0.94615	1.01221	0.989116	0.890786	0.0211	0.0758481	-0.166849	None
P51574	1.04253	1.01701	1.01003	1.02357	1.04943	0.997972	0.913	0.930652	-0.00292914	None
P51583	0.977207	0.97111	0.859857	0.913189	0.874792	0.906026	0.0213	0.0760867	-0.142376	None
P51590	1.02462	0.965293	1.06528	1.01028	1.10679	1.06616	0.218	0.287602	0.0924275	None
P51593	0.976066	1.01233	0.790453	0.776342	0.841862	0.80757	0.00712	0.0572546	-0.30834	Down
P51607	0.939133	0.97581	0.865288	0.890856	1.03474	0.971615	0.722	0.764139	-0.0415436	None
P51635	1.04749	1.14151	0.946841	0.982192	0.886878	0.857596	0.053	0.112605	-0.22163	None
P51639	0.968897	1.13418	0.533407	0.926883	0.708901	0.687623	0.131	0.199123	-0.540309	None
P51647	0.926747	0.994435	0.787315	0.805612	0.923152	0.873101	0.137	0.206043	-0.19578	None
P51650	0.953411	0.986905	0.841009	0.905223	0.861142	0.895859	0.0348	0.0922492	-0.158657	None
P51740	1.20559	1.57832	0.62644	0.714768	1.13518	0.593024	0.104	0.16785	-0.753839	None
P51796	1.00334	1.06331	0.859395	0.918306	0.984757	0.891122	0.118	0.183377	-0.166305	None
P51870	1.24171	1.08361	1.11193	1.01027	1.1012	0.924147	0.309	0.376272	-0.113806	None
P51886	0.770114	0.893034	0.764343	0.953831	0.797534	1.00841	0.942	0.953725	0.0120856	None
P51952	1.11306	1.11664	0.861551	0.922728	0.925831	0.810303	0.00436	0.0522483	-0.303466	Down
P52020	0.944552	1.11613	0.854858	1.04586	0.931569	0.916295	0.435	0.502208	-0.126116	None
P52164-2	1.00117	1.07962	0.903136	0.960067	0.836451	0.864945	0.0823	0.146077	-0.209319	None
P52296	1.00881	1.08849	0.885602	0.919973	0.886258	0.855651	0.0196	0.0738945	-0.224906	None
P52303-2	0.997886	1.03247	0.882757	0.932639	0.917853	0.897462	0.0203	0.0749599	-0.156078	None
P52481	0.722476	0.869411	0.71812	0.786436	0.863432	0.99169	0.937	0.949338	-0.0120391	None
P52504	1.00645	0.941156	0.868333	0.944088	0.829188	0.904222	0.158	0.227875	-0.145251	None
P52555	0.981972	1.08636	0.89381	0.855288	0.835928	0.83321	0.0307	0.0881078	-0.263248	None
P52590	0.999015	1.09313	0.844454	0.904157	0.880008	0.837614	0.0265	0.0829983	-0.255642	None
P52631	0.98038	1.05112	0.946183	0.948369	0.944838	0.931787	0.0787	0.141899	-0.101927	None
P52759	1.10567	1.0564	0.809598	0.868185	0.826168	0.772086	0.00344	0.0522483	-0.373167	Down
P52796	0.885189	1.09798	0.835902	1.05675	0.873933	0.930023	0.599	0.654395	-0.104662	None
P52847	1.08069	1.07202	0.892088	1.04426	1.09168	0.937742	0.452	0.518053	-0.0927372	None
P52873	1.03149	1.019	0.79751	0.892609	0.870251	0.832439	0.0193	0.0738945	-0.264584	None
P52925	1.01791	1.06875	0.868852	0.962793	0.931777	0.882884	0.0565	0.116731	-0.179704	None
P52944	1.12055	1.10066	0.905589	0.95133	0.984391	0.852783	0.0126	0.0650304	-0.229749	None
P53042	0.985369	1.0383	0.864825	0.893135	0.899095	0.875324	0.0134	0.0661152	-0.192112	None
P53534	0.840496	1.01131	0.762156	0.83975	0.777184	0.856496	0.157	0.227239	-0.223481	None
P53565	1.00525	1.02631	0.858171	0.908916	0.920304	0.88188	0.0189	0.0738945	-0.181346	None
P53610	1.21481	1.00844	0.934909	1.01863	1.00174	0.88617	0.228	0.297078	-0.174345	None
P53670-2	1.06967	1.18924	0.841744	0.835952	0.907692	0.763018	0.0154	0.0678697	-0.39021	Down
P53676	1.06014	1.0726	0.93683	0.993836	0.94554	0.899064	0.0192	0.0738945	-0.153505	None
P53790	1.22656	0.945389	1.27996	1.21863	1.66071	1.27667	0.243	0.30954	0.352388	None
P53809	1.03159	1.02649	0.846661	0.902573	0.810598	0.829197	0.0147	0.0661152	-0.270213	None
P53812	0.97949	0.987879	0.91525	1.02814	0.973729	0.988499	0.806	0.837781	-0.016688	None
P53817	0.9662	0.929918	0.99146	0.986604	1.0123	1.0514	0.0636	0.125221	0.0723112	None
P53987	1.09575	1.13511	0.814025	0.941714	0.901573	0.794104	0.0203	0.0749599	-0.3326	Down
P54001	0.886899	1.09898	1.00621	0.963418	0.998394	0.996373	0.967	0.974876	-0.00524146	None
P54100	0.994201	0.725838	0.794615	0.96512	0.93901	1.046	0.766	0.801176	0.0648854	None
P54275	1.07587	1.07661	0.866211	0.904324	0.913822	0.8314	0.00235	0.0500998	-0.266385	None
P54311	1.05998	1.13832	0.947833	1.04019	0.972224	0.89774	0.0926	0.157298	-0.15563	None
P54313	1.02379	1.07176	0.963774	0.999345	0.908308	0.913504	0.1	0.163998	-0.130518	None
P54319	0.991501	1.05656	0.87038	0.92311	0.927672	0.885767	0.041	0.0985038	-0.175001	None
P54645	1.01511	1.09394	0.982124	0.960708	0.919055	0.904636	0.0766	0.139527	-0.144591	None
P54777	1.08484	1.30628	0.929137	1.02768	1.04431	0.836744	0.131	0.199123	-0.257142	None
P54921	0.993866	1.11614	0.914696	0.962045	0.95828	0.895737	0.113	0.177937	-0.158853	None
P55009	1.13791	0.992268	0.988616	0.906213	0.936571	0.886122	0.148	0.21753	-0.174422	None
P55053	1.03645	0.883669	0.72559	1.04919	0.933005	0.940146	0.699	0.74478	-0.0890427	None
P55062	0.965414	1.03066	0.917444	0.986008	0.885499	0.931478	0.229	0.2977	-0.102406	None
P55159	1.14011	1.05676	0.86072	0.83405	1.03713	0.82903	0.122	0.188768	-0.270503	None
P55161	1.06825	1.07691	0.902332	0.952937	0.926953	0.864652	0.00475	0.0522483	-0.209808	None
P55213	1.04157	0.899341	0.882248	0.966853	0.854617	0.928679	0.387	0.454346	-0.106748	None
P55260	1.21973	1.16787	1.14926	1.11574	1.0979	0.938991	0.0765	0.139523	-0.090817	None
P55266	1.00219	1.00201	0.915232	0.920126	0.948436	0.925987	0.0115	0.0636975	-0.110936	None
P55281	1.13302	1.18663	0.986247	1.02991	0.960414	0.855466	0.0147	0.0661152	-0.225218	None
P55314	0.953322	1.23202	0.976118	0.998281	1.00361	0.90848	0.409	0.476247	-0.138473	None
P55770	0.987339	1.11307	0.936611	0.973721	0.888889	0.888468	0.13	0.198026	-0.170608	None
P56522	0.97633	1.04058	0.865345	0.958914	0.978523	0.926426	0.242	0.308957	-0.110252	None
P56558	0.992002	1.04272	0.853878	0.889094	0.902425	0.866751	0.0146	0.0661152	-0.20631	None
P56571	0.984204	1.03633	0.876125	0.852125	0.893386	0.864997	0.0119	0.064532	-0.209233	None
P56574	1.02422	1.03241	0.8355	0.876995	0.814129	0.819017	0.00447	0.0522483	-0.288034	None
P56603	0.910574	1.07919	0.866565	0.923693	0.843305	0.88237	0.193	0.262905	-0.180545	None
P56932	0.918889	1.0255	0.794327	0.960515	0.867822	0.899225	0.276	0.344033	-0.153246	None
P57093	1.17334	1.0248	0.92808	0.988407	1.04286	0.897528	0.206	0.276121	-0.15597	None
P57113	1.05521	0.971207	1.03956	1.01354	0.912717	0.97572	0.704	0.748427	-0.0354609	None
P57790	0.989548	1.16927	0.901316	0.988098	0.960736	0.880157	0.182	0.251898	-0.184167	None
P58200	0.948032	1.01955	0.84947	0.856093	0.973067	0.907586	0.217	0.286682	-0.139893	None
P58366	1.17803	1.27471	1.20626	0.927093	1.24618	0.918573	0.512	0.576152	-0.122534	None
P58405-2	1.04432	1.10759	0.939828	1.00501	0.974269	0.904347	0.0559	0.116166	-0.145052	None
P58775-2	0.479016	0.586913	0.312244	0.400465	0.491411	0.753096	0.19	0.260062	-0.409094	None
P59215-2	0.811941	0.768645	0.55494	0.595289	0.623389	0.748084	0.00717	0.0572546	-0.418727	Down
P59924	1.09087	1.09687	0.909882	0.963076	0.978861	0.869032	0.0131	0.0658935	-0.202519	None
P60123	0.998468	1.07201	0.869988	0.915988	0.872879	0.856117	0.0211	0.0758481	-0.224121	None
P60522	1.07787	1.09329	0.79208	0.809195	0.712116	0.71034	0.004	0.0522483	-0.493417	Down
P60570	1.1314	1.19505	1.08742	1.06851	1.14812	0.946805	0.211	0.280709	-0.078861	None
P60711	1.06808	1.07779	0.94783	0.970052	0.995395	0.905081	0.0111	0.0627018	-0.143882	None
P60825	1.05431	0.919349	0.820297	0.800376	0.829573	0.827649	0.0457	0.104253	-0.27291	None
P60868	1.16677	1.22198	0.7962	0.905427	0.890231	0.723352	0.00653	0.0566804	-0.467229	Down
P60892	1.19135	1.16039	0.99102	0.826829	0.703708	0.714805	0.0532	0.112694	-0.484378	None
P60901	1.03031	1.03648	0.93689	0.92913	0.887488	0.888178	0.0102	0.0608792	-0.171079	None
P60905	0.984398	0.950849	1.14992	1.11542	1.19127	1.19076	0.00943	0.059787	0.251878	None
P61023	1.04774	1.05649	0.96085	0.96603	0.989909	0.924101	0.00692	0.0571868	-0.113877	None
P61078	0.975234	1.06483	0.904533	0.987705	0.873964	0.90396	0.174	0.243549	-0.145669	None
P61107	1.04501	1.08301	0.867857	0.966676	0.922372	0.863684	0.035	0.0924351	-0.211424	None
P61131	0.831834	1.08711	0.718081	0.901284	0.801079	0.840895	0.284	0.352002	-0.250003	None
P61203	0.987411	1.03984	0.841573	0.929993	0.90271	0.879443	0.0519	0.111601	-0.185338	None
P61212	1.06829	1.05498	0.8513	0.873377	0.81582	0.797666	0.00235	0.0500998	-0.326143	Down
P61227	0.814909	1.00467	1.02621	0.994323	1.07843	1.13541	0.21	0.279771	0.183218	None
P61314	0.974285	1.05891	0.802699	0.845052	0.83322	0.813489	0.0128	0.0651907	-0.297806	None
P61354	1.00633	1.05337	0.81206	0.891139	0.833075	0.820922	0.0135	0.0661152	-0.284684	None
P61459	1.24741	1.11668	0.73106	0.785838	0.769997	0.644898	0.00421	0.0522483	-0.632858	Down
P61480	0.945769	1.08107	0.714157	0.75725	0.68647	0.709768	0.0141	0.0661152	-0.494581	Down
P61515	0.961281	1.13042	0.834787	0.943888	0.904341	0.85513	0.138	0.206456	-0.225785	None
P61589	1.14213	1.21721	1.01808	1.05413	0.957429	0.856071	0.0344	0.0917871	-0.224197	None
P61621	0.990503	1.12266	0.855226	0.902088	0.955317	0.855788	0.0904	0.155041	-0.224674	None
P61751	1.01862	1.03175	0.815739	0.94847	0.85312	0.851008	0.0586	0.119167	-0.232755	None
P61765	0.917104	1.02531	0.86376	0.918773	0.880184	0.913887	0.163	0.232379	-0.129912	None
P61805	0.976085	1.08246	0.915398	0.939603	0.947796	0.907697	0.106	0.170402	-0.139718	None
P61928	0.894146	0.993449	0.764873	0.804843	0.722699	0.809642	0.0333	0.0908095	-0.304644	Down
P61959	1.02757	1.06212	0.492691	0.582096	0.551679	0.518886	0.000812	0.0493845	-0.946511	Down
P61972	0.989931	1.08405	0.891009	0.989356	0.88775	0.88979	0.132	0.199896	-0.168463	None
P61980	1.00179	1.05736	0.846681	0.884436	0.8693	0.841904	0.00743	0.0577957	-0.248272	None
P61983	0.905852	1.00856	0.837103	0.909573	0.816132	0.892461	0.147	0.216284	-0.164139	None
P62074	1.03171	1.22746	0.815632	0.892231	0.828829	0.748562	0.037	0.0943898	-0.417806	Down
P62076	1.07813	1.05525	0.932478	0.957943	0.918887	0.877891	0.00467	0.0522483	-0.187887	None
P62078	1.0189	1.04714	0.808975	0.937043	1.07078	0.908918	0.408	0.475471	-0.137779	None
P62083	0.969951	1.09903	0.803565	0.834317	0.810075	0.78878	0.0217	0.0763658	-0.342304	Down
P62138	1.06021	1.06219	0.824787	0.863911	0.848282	0.79689	0.000688	0.0493845	-0.327548	Down
P62142	0.971937	1.03953	0.877117	0.887049	0.807994	0.852499	0.0358	0.0929951	-0.23023	None
P62193	1.0165	1.06674	0.914062	0.931846	0.906207	0.880715	0.00981	0.0607036	-0.183253	None
P62198	1.01316	1.0815	0.914837	0.925884	0.937982	0.884374	0.0204	0.0750372	-0.177272	None
P62243	1.00594	1.14599	0.896184	0.982381	0.912014	0.864517	0.102	0.16509	-0.210034	None
P62246	0.935283	1.0138	0.860409	0.897976	0.887329	0.904943	0.0657	0.127591	-0.144102	None
P62250	1.03076	1.15184	0.833545	0.913319	0.844903	0.791645	0.0262	0.0825126	-0.337075	Down
P62255	0.928322	1.05476	0.810294	0.946482	0.925541	0.901734	0.27	0.337441	-0.149226	None
P62260	1.03273	1.0533	0.874897	0.914108	0.881327	0.853401	0.00313	0.0518088	-0.228704	None
P62268	0.953853	1.01091	0.856119	0.917806	0.907	0.909668	0.0718	0.134229	-0.136589	None
P62271	1.03354	1.06712	0.835652	0.876655	0.865055	0.817953	0.00247	0.0500998	-0.28991	None
P62275	1.06038	1.08473	0.693347	0.749385	0.834378	0.707692	0.01	0.0607036	-0.498807	Down
P62278	1.04002	1.06149	0.72958	0.756974	0.755899	0.711378	0.000218	0.0378484	-0.491312	Down
P62282	1.03025	1.2023	0.834855	0.922098	0.876078	0.786255	0.0451	0.103799	-0.346931	Down
P62329	0.543518	0.896093	1.08834	0.985834	0.944491	1.39791	0.138	0.206456	0.48327	None
P62332	1.08174	1.07226	0.899764	0.948109	0.895308	0.849018	0.0052	0.0535605	-0.236133	None
P62425	0.946729	1.04706	0.864812	0.923639	0.85615	0.884277	0.0885	0.153074	-0.177429	None
P62489	1.12291	1.09492	0.915441	1.01063	0.928391	0.858036	0.029	0.086544	-0.220891	None
P62501	1.03222	1.1805	0.983042	0.882054	1.02226	0.869925	0.159	0.228623	-0.201037	None
P62603	1.06122	1.22032	0.828902	1.00383	0.980468	0.822019	0.115	0.180091	-0.282756	None
P62628	1.03735	1.05459	0.884653	0.929635	0.967685	0.886571	0.0331	0.0905242	-0.173693	None
P62630	1.04629	1.09474	0.863451	0.935419	0.935971	0.851565	0.0215	0.0763658	-0.231811	None
P62634	1.1616	1.38107	0.876072	0.859916	0.970667	0.709661	0.0287	0.0859189	-0.494798	Down
P62703	1.03624	1.06949	0.828494	0.883878	0.842266	0.808791	0.00391	0.0522483	-0.306161	Down
P62716	0.990855	1.09285	0.975309	1.00303	0.956186	0.93888	0.226	0.294742	-0.0909877	None
P62718	1.07861	1.1338	0.860238	0.910712	0.91153	0.808315	0.00585	0.0546587	-0.307011	Down
P62744	1.07077	1.08025	0.925445	0.974409	0.946447	0.882157	0.00651	0.0566804	-0.180893	None
P62747	1.18801	1.04627	0.940151	0.902394	0.897928	0.817703	0.0351	0.0926133	-0.290351	None
P62749	0.935527	1.00648	0.708215	0.904073	0.808687	0.831089	0.125	0.192053	-0.266925	None
P62752	0.892382	1.01356	0.792118	0.85717	0.843831	0.872052	0.1	0.163998	-0.197514	None
P62755	0.975378	1.0276	0.866725	0.889263	0.87816	0.876744	0.0101	0.0607922	-0.189772	None
P62775	1.02151	0.914	0.769115	0.865586	0.75327	0.822511	0.0657	0.127591	-0.281892	None
P62804	0.900497	0.618901	1.49794	1.48373	1.20442	1.83673	0.0294	0.0867376	0.87714	Up
P62815	1.04397	1.08993	0.882318	0.969748	0.932031	0.869798	0.0328	0.0900498	-0.201248	None
P62828	0.922733	1.06619	0.805047	0.89576	0.843183	0.852718	0.104	0.16785	-0.22986	None
P62832	1.28409	1.1779	0.771179	0.840851	0.77317	0.645873	0.00307	0.0515809	-0.630677	Down
P62836	0.944782	1.00552	0.778587	0.947518	0.872996	0.888446	0.203	0.273129	-0.170644	None
P62845	1.01725	1.18288	0.927602	0.958182	0.968524	0.864888	0.102	0.16509	-0.209414	None
P62850-2	0.89121	1.04962	0.916096	0.951548	0.873818	0.94168	0.453	0.518782	-0.0866914	None
P62853	1.08904	1.10419	0.834968	0.943235	0.814561	0.788113	0.0207	0.0752447	-0.343526	Down
P62856	0.984986	1.03266	0.859865	0.824553	0.836702	0.833025	0.00477	0.0522483	-0.263568	None
P62859	1.05015	0.979749	0.818163	0.877947	0.893133	0.850366	0.0311	0.088365	-0.233843	None
P62864	0.80627	0.970203	0.870523	0.876176	0.77225	0.9453	0.563	0.620542	-0.081156	None
P62870	0.895608	1.00364	0.855802	0.900045	0.892285	0.929537	0.225	0.293572	-0.105416	None
P62890	1.01245	1.10884	0.933836	0.982025	0.941688	0.898054	0.0768	0.139626	-0.155127	None
P62898	1.03709	0.901339	1.09227	1.00422	1.08644	1.09467	0.238	0.305908	0.130498	None
P62902	0.955251	1.00629	0.800478	0.845579	0.805161	0.833093	0.00856	0.0581666	-0.263451	None
P62907	0.968622	1.10562	0.883531	0.947148	0.899907	0.877618	0.111	0.175663	-0.188336	None
P62909	1.0221	1.09095	0.826733	0.895201	0.851775	0.812006	0.0121	0.0648751	-0.300437	Down
P62912	1.30502	1.60923	0.945649	1.01248	0.958255	0.667156	0.0252	0.0806117	-0.583904	Down
P62914	0.971048	1.13763	0.887291	0.984889	0.910614	0.879792	0.18	0.250102	-0.184766	None
P62916	0.95654	1.01433	0.909717	0.933032	0.941034	0.941641	0.102	0.16509	-0.0867507	None
P62919	1.0364	1.10579	0.909898	0.959759	0.913564	0.866162	0.0228	0.0773678	-0.207291	None
P62944	1.01865	1.04716	0.972359	0.933049	0.955746	0.923334	0.0222	0.0767964	-0.115076	None
P62959	1.02685	1.0095	0.895601	0.926271	0.867574	0.880476	0.0129	0.0653493	-0.183644	None
P62961	1.00929	1.00996	0.870546	0.884545	0.820957	0.850496	0.00901	0.0581666	-0.233623	None
P62963	1.00461	1.05507	0.936091	0.959502	0.91285	0.909022	0.0353	0.0927174	-0.137614	None
P62982	0.909471	1.24087	1.34258	1.12391	1.08711	1.10172	0.545	0.606811	0.139753	None
P62994-2	0.97934	1.016	0.826417	0.794765	0.816117	0.814332	0.00202	0.0500998	-0.296311	None
P62997	1.10411	1.15927	0.812207	0.940011	0.867181	0.771529	0.0156	0.068328	-0.374208	Down
P63004	1.04436	1.02962	0.880172	0.900474	0.883645	0.856416	0.000616	0.0491108	-0.223617	None
P63012	1.0642	1.15164	0.77125	0.774143	0.706101	0.677393	0.00375	0.0522483	-0.561935	Down
P63018	0.967232	1.05122	0.830439	0.915039	0.837564	0.853141	0.051	0.110165	-0.229144	None
P63025	0.991066	1.11242	0.790163	0.943943	1.00499	0.868116	0.237	0.305174	-0.204041	None
P63029	0.846124	0.854597	0.805299	0.845277	0.796484	0.959225	0.176	0.245865	-0.0600591	None
P63031	1.14987	1.05371	0.758362	0.848816	0.83384	0.738501	0.0109	0.0624392	-0.437329	Down
P63036	0.888342	0.985743	0.853359	0.904223	0.899852	0.945327	0.309	0.376272	-0.081115	None
P63039	1.06792	1.05135	0.816039	0.906996	0.903694	0.826301	0.0179	0.072698	-0.275261	None
P63074	0.975622	1.14689	0.893798	0.948251	0.961575	0.880598	0.165	0.234409	-0.183445	None
P63086	1.07487	1.08222	0.863035	0.828995	0.850461	0.785777	0.000399	0.0391708	-0.347807	Down
P63095	0.976525	1.0342	0.933091	0.913255	0.901674	0.911121	0.0357	0.0929951	-0.134285	None
P63100	0.800741	0.874701	0.859409	0.968989	0.815783	1.05213	0.55	0.610944	0.0733179	None
P63102	0.970047	0.983108	0.889646	0.969279	0.890915	0.938598	0.179	0.249078	-0.0914209	None
P63140	1.0044	0.944114	0.809227	0.791226	0.862896	0.842811	0.0234	0.0781006	-0.246719	None
P63155	1.05322	1.06569	0.842971	0.891121	0.917378	0.834226	0.00861	0.0581666	-0.26149	None
P63159	1.00165	1.01654	0.887519	0.954392	0.9464	0.921064	0.0642	0.12562	-0.118626	None
P63164	0.972953	1.07691	0.875499	0.937865	0.949765	0.898639	0.123	0.189594	-0.154187	None
P63174	0.954866	1.04655	0.869578	0.963554	0.861879	0.8977	0.156	0.226367	-0.155694	None
P63219	0.875581	0.949307	0.722631	0.72778	0.639858	0.763615	0.0182	0.0731856	-0.389082	Down
P63245	1.00845	1.07528	0.905643	0.969546	0.928656	0.897059	0.0536	0.113204	-0.156725	None
P63255	1.19031	1.0514	0.860959	0.894287	0.958551	0.807063	0.0425	0.100246	-0.309247	Down
P63281	0.928526	1.04207	0.910671	1.01649	0.94685	0.9723	0.672	0.719783	-0.0405261	None
P63322	0.947297	0.996921	0.893814	0.9629	0.900457	0.945426	0.216	0.285626	-0.0809642	None
P63324	1.30585	1.32909	0.938889	1.05049	0.886906	0.72773	0.0107	0.0621692	-0.458524	Down
P63326	1.0602	1.07245	0.920156	0.993247	0.896163	0.878272	0.0419	0.0995737	-0.18726	None
P63329-2	0.955997	1.01042	0.833853	0.975205	0.835757	0.896661	0.209	0.279091	-0.157365	None
P63331	0.900625	1.00142	0.938556	0.991851	0.904114	0.993501	0.909	0.927571	-0.00940636	None
P67779	0.897165	0.952221	0.751292	0.805599	0.868435	0.874281	0.0952	0.160281	-0.19383	None
P67874	1.04951	1.04516	0.972878	0.918783	1.00508	0.921938	0.0868	0.151236	-0.117258	None
P67999-2	1.08818	1.08294	0.804701	0.895021	0.993766	0.827066	0.0762	0.139333	-0.273926	None
P68035	0.882143	0.899412	0.688202	0.82831	0.86118	0.889744	0.249	0.316333	-0.168537	None
P68101	0.979846	1.0444	0.891354	0.930653	0.933431	0.90748	0.0515	0.110824	-0.140063	None
P68182	1.02397	0.974972	0.935942	0.915387	0.904436	0.919076	0.0341	0.0916739	-0.121744	None
P68255	1.03183	1.14128	0.959512	0.995157	0.932307	0.885669	0.0777	0.14072	-0.17516	None
P68403	0.932648	0.856773	0.734197	0.676322	0.76664	0.811122	0.0317	0.0890038	-0.302009	Down
P68511	1.06255	1.01556	0.839901	0.950218	0.897392	0.862164	0.0492	0.108248	-0.213965	None
P69060	1.04922	1.06136	0.85741	0.91702	0.818985	0.81918	0.0142	0.0661152	-0.287748	None
P69682	1.17665	1.20583	0.7543	0.740078	0.76263	0.631555	6.83e-05	0.0263703	-0.66302	Down
P69735	1.02895	1.01333	0.850783	0.900349	0.837248	0.844933	0.00836	0.0581666	-0.243092	None
P69736	1.06838	1.07481	0.83132	0.774712	0.927741	0.788162	0.0293	0.0867122	-0.343436	Down
P69897	0.956225	1.06982	0.781535	0.806356	0.8759	0.810708	0.0415	0.0990365	-0.302745	Down
P70470	0.961976	0.974823	0.825343	0.878363	0.818545	0.868186	0.0143	0.0661152	-0.203925	None
P70473	1.1074	1.01246	0.965215	0.951566	1.0273	0.925872	0.189	0.259192	-0.111115	None
P70483	0.966948	1.07805	0.830422	0.879734	0.841756	0.831922	0.0328	0.0900498	-0.26548	None
P70490	0.593985	0.589474	0.697929	0.671059	0.734377	1.18487	0.0192	0.0738945	0.244727	None
P70496-2	1.14545	1.19788	0.850946	0.881754	0.898629	0.7486	0.00157	0.0498903	-0.417734	Down
P70500	0.979415	1.06091	0.90843	0.871798	0.924785	0.883851	0.0476	0.106122	-0.178125	None
P70501	0.994511	1.08245	0.889205	0.958805	1.00991	0.91734	0.222	0.290992	-0.124471	None
P70531	1.12748	1.08273	0.939496	0.836737	0.771745	0.768545	0.0295	0.0869425	-0.379798	Down
P70541	0.999414	1.06866	0.787295	0.807366	0.898801	0.803796	0.0288	0.0860374	-0.315098	Down
P70545	1.05883	1.24659	0.873879	1.0379	0.967967	0.832744	0.13	0.198026	-0.264054	None
P70550	1.06298	1.05581	1.04684	1.05094	0.937053	0.954891	0.395	0.462594	-0.0665928	None
P70564	0.977683	1.30332	0.864788	1.01752	0.794836	0.782449	0.192	0.262044	-0.353931	None
P70569	1.07995	1.07484	0.907948	0.963907	0.943686	0.871095	0.00724	0.0572546	-0.199098	None
P70580	1.0195	1.10462	0.837842	0.89786	0.832264	0.805972	0.0159	0.069005	-0.311198	Down
P70581-4	1.00315	1.03936	0.965592	0.97553	1.11554	0.99768	0.973	0.978845	-0.00335166	None
P70582	0.973674	1.06354	0.891425	0.985878	0.950475	0.925373	0.218	0.287602	-0.111893	None
P70583	0.932644	1.11105	0.961053	0.939544	0.923374	0.921201	0.321	0.388227	-0.118413	None
P70584	1.01229	1.0217	0.826191	0.845671	0.811217	0.81386	0.000759	0.0493845	-0.297147	None
P70600-3	0.987634	0.951876	0.898577	0.872869	0.914165	0.923124	0.0357	0.0929951	-0.115404	None
P70615	1.17932	1.12709	0.809692	0.877492	0.739366	0.701394	0.00824	0.0581666	-0.511703	Down
P70618	0.9929	1.06897	0.92004	0.898662	0.930904	0.889033	0.0342	0.0916921	-0.169691	None
P70619	0.9799	1.05699	0.975121	0.910341	0.831382	0.889215	0.161	0.230451	-0.169396	None
P70623	0.948924	0.925852	0.690194	0.699118	0.87247	0.804285	0.0976	0.161833	-0.314221	None
P70645	0.990155	1.09062	0.932516	0.979009	0.890048	0.897604	0.123	0.189594	-0.15585	None
P70668	1.29359	0.910077	1.10363	1.15602	1.42241	1.11392	0.559	0.617808	0.155649	None
P70705	0.997735	1.16374	0.931582	0.966206	0.966133	0.883324	0.142	0.210889	-0.178986	None
P80020	1.38282	1.00263	1.15558	0.937364	1.13364	0.901741	0.535	0.597781	-0.149215	None
P80067	1.03886	1.06906	0.922277	0.908948	0.856107	0.849916	0.0114	0.0633902	-0.234608	None
P80254	1.11679	1.20123	0.617544	1.04947	0.820423	0.715392	0.138	0.206456	-0.483194	None
P80299	0.902768	1.18031	1.20026	0.795737	0.851793	0.911403	0.666	0.714432	-0.13384	None
P80385	1.08467	1.13147	0.823074	0.837818	0.847081	0.754455	0.000814	0.0493845	-0.406494	Down
P80386	1.19539	1.05967	0.948247	0.843615	0.926855	0.803738	0.0427	0.100372	-0.315203	Down
P80431	1.10918	1.21689	0.647977	0.810467	0.7567	0.634874	0.0104	0.0615093	-0.655457	Down
P80432	1.10661	1.13436	0.877395	0.914011	0.975861	0.823232	0.0142	0.0661152	-0.280628	None
P81128	1.03624	1.0267	1.05339	1.0437	1.10988	1.03638	0.257	0.324326	0.0515493	None
P81155	1.06414	1.10336	0.833818	0.923002	0.827103	0.794747	0.0136	0.0661152	-0.331432	Down
P81718	0.988805	0.906232	0.830874	0.932961	0.888926	0.933231	0.287	0.355411	-0.0996932	None
P81795	1.05727	1.08562	0.904808	0.980245	0.935282	0.877421	0.0224	0.0768347	-0.188659	None
P81799	1.01203	1.03189	0.904931	0.967134	0.932417	0.914742	0.0375	0.0946476	-0.128564	None
P82450	1.01149	1.07614	0.641566	0.726482	0.66069	0.647859	0.00293	0.051246	-0.626249	Down
P82458	0.924975	1.05941	0.76412	0.839943	0.827033	0.816742	0.053	0.112605	-0.292047	None
P82471	0.953125	1.16778	0.857836	0.869989	0.877664	0.818988	0.0968	0.161352	-0.288087	None
P82808	0.922566	0.941242	0.782239	0.92754	0.827242	0.907469	0.22	0.288902	-0.14008	None
P82995	0.940799	1.08293	0.852813	0.910852	0.93944	0.89047	0.174	0.243549	-0.167361	None
P83006	1.12554	1.11376	0.822386	0.928893	0.922286	0.795951	0.0145	0.0661152	-0.329249	Down
P83565	1.11759	1.0535	0.663877	0.787182	0.860133	0.709687	0.027	0.0835533	-0.494746	Down
P83645	0.901296	1.25906	0.81061	0.920352	0.859195	0.799298	0.218	0.287602	-0.323195	None
P83732	0.946521	1.02011	0.891869	0.925654	0.858362	0.907097	0.091	0.155602	-0.140671	None
P83868	1.10693	1.31509	1.06283	1.07106	0.978972	0.856825	0.138	0.206456	-0.222927	None
P83871	1.04732	1.23316	0.982548	1.06949	0.981243	0.886737	0.2	0.27037	-0.173421	None
P83883	0.999906	1.09535	0.80949	0.87284	0.846185	0.80452	0.0173	0.0715888	-0.313799	Down
P83888	1.11246	1.10304	0.745421	0.816821	0.828737	0.719469	0.00271	0.0500998	-0.474996	Down
P83941	0.990205	1.07584	0.856002	0.87595	0.890751	0.846287	0.0192	0.0738945	-0.240781	None
P83953	0.971839	1.03851	0.907106	0.951216	0.915762	0.919934	0.0769	0.139626	-0.120398	None
P84025	1.0486	1.05244	0.885912	0.881782	0.970894	0.86896	0.035	0.0924351	-0.202638	None
P84079	1.0586	1.05135	0.86846	0.926157	0.910434	0.854695	0.00638	0.0561492	-0.226518	None
P84083	1.02374	1.02288	0.875825	0.897629	0.958853	0.890022	0.0393	0.0963713	-0.168088	None
P84092	1.04705	1.0858	0.957262	0.938416	0.989088	0.901694	0.022	0.0765697	-0.14929	None
P84100	1.00584	1.09557	0.827212	0.854694	0.856337	0.805251	0.0105	0.0615093	-0.31249	Down
P84245	1.02525	0.86474	1.3834	1.2928	1.16093	1.35349	0.0473	0.105982	0.436684	Up
P84817-3	1.01799	1.05971	0.899132	0.917038	0.927442	0.880336	0.0071	0.0572546	-0.183874	None
P84850	0.850204	1.05024	0.943853	0.963629	0.941003	0.999237	0.993	0.994397	-0.00110151	None
P84903	1.06885	0.924215	0.862243	0.879788	0.924762	0.892024	0.166	0.235594	-0.164846	None
P85007	0.940968	1.03276	0.880887	0.972231	0.826193	0.904992	0.244	0.310397	-0.144023	None
P85108	0.853767	0.9885	0.849818	0.802583	0.901112	0.924047	0.343	0.410131	-0.113962	None
P85125	0.784296	0.654501	0.611841	0.640422	0.717148	0.912527	0.392	0.459647	-0.132061	None
P85515	1.04463	1.05388	0.821237	0.888075	0.850146	0.813102	0.00443	0.0522483	-0.298491	None
P85834	1.00966	1.08433	0.870781	0.87431	0.960018	0.861227	0.0532	0.112694	-0.215535	None
P85845	0.932283	1.14126	0.935885	0.978921	0.916909	0.910426	0.337	0.404315	-0.135387	None
P85967	0.802291	0.686274	0.539278	1.07091	0.586173	0.983659	0.96	0.969535	-0.0237703	None
P85968	0.968797	0.999765	0.869108	0.986956	0.894738	0.931577	0.252	0.318722	-0.102253	None
P85970	0.989434	1.03113	0.880496	0.90396	0.849765	0.869135	0.014	0.0661152	-0.202348	None
P85971	0.998641	1.00644	0.91438	0.915009	0.858764	0.893782	0.0219	0.0764085	-0.162005	None
P85972	0.907844	0.978422	0.819412	0.900432	0.880667	0.919104	0.16	0.229713	-0.1217	None
P85973	1.04183	1.06144	0.89188	0.941656	0.945631	0.880906	0.0129	0.0653493	-0.18294	None
P86172	1.04697	1.1162	0.719182	0.768359	0.673844	0.666119	0.0037	0.0522483	-0.586148	Down
P86173	1.26917	1.24432	0.603651	0.726562	0.693777	0.536835	0.00123	0.0498903	-0.897451	Down
P86182	1.06701	1.11438	0.842211	0.927977	0.881741	0.81047	0.0109	0.0624392	-0.30317	Down
P86252	1.03194	1.10181	0.789443	0.847904	0.773961	0.753386	0.00666	0.0566858	-0.408539	Down
P86410	0.965613	1.07703	0.973755	0.987468	0.929141	0.943339	0.309	0.376272	-0.0841513	None
P86411	1.05898	1.1759	0.919362	0.948683	0.998729	0.855164	0.0549	0.114927	-0.225727	None
P97519	1.00092	1.06007	0.961218	0.961517	0.97492	0.9373	0.066	0.127757	-0.0934172	None
P97521	1.06049	1.00513	0.905308	0.902236	0.991151	0.903264	0.102	0.16509	-0.146781	None
P97523	0.904619	1.08767	0.797112	0.897476	0.869344	0.85795	0.169	0.238308	-0.221035	None
P97526	0.973274	0.999004	0.96575	0.8905	0.927707	0.941029	0.145	0.214338	-0.0876887	None
P97531	1.00756	1.12739	0.86665	0.876196	0.888637	0.821714	0.0248	0.0803249	-0.283292	None
P97532	1.04794	0.992714	0.823495	0.910759	0.823051	0.835454	0.0297	0.087261	-0.259367	None
P97536	0.999272	1.09389	0.866524	0.92972	0.900519	0.858913	0.04	0.0971614	-0.219416	None
P97541	0.521614	0.908406	0.646593	0.615093	0.712282	0.920252	0.727	0.768003	-0.1199	None
P97544	1.01694	1.1036	0.825244	0.902131	0.849059	0.809992	0.0191	0.0738945	-0.30402	Down
P97546-1	0.934698	0.915355	0.855657	0.832208	0.825809	0.905802	0.00795	0.0581666	-0.142732	None
P97564	1.09179	1.11205	0.999505	0.985323	1.08405	0.928344	0.146	0.215369	-0.107268	None
P97571	1.07257	1.09632	0.826004	0.914266	0.848416	0.795701	0.00818	0.0581666	-0.329702	Down
P97573	0.913852	0.848934	0.968989	0.929044	0.864036	1.04459	0.458	0.523035	0.06293	None
P97576	0.953643	1.02466	0.83003	0.923897	0.856943	0.879834	0.0764	0.139519	-0.184697	None
P97584	1.19124	1.04004	0.949668	0.979255	1.00042	0.875236	0.101	0.164783	-0.192256	None
P97586	0.954638	0.87868	0.788652	0.879547	0.890376	0.930399	0.295	0.364051	-0.104079	None
P97588	1.07034	1.12192	0.853333	0.915216	0.937156	0.822809	0.0141	0.0661152	-0.281371	None
P97603	0.955936	1.07302	0.936742	0.925993	1.04735	0.956184	0.551	0.611339	-0.0646399	None
P97608	1.07609	0.972768	0.942106	0.983656	0.988976	0.94841	0.307	0.374637	-0.0764176	None
P97612	1.11639	1.18048	1.004	0.977938	0.907684	0.83871	0.0247	0.080275	-0.253756	None
P97615	0.977088	0.998212	0.853368	0.962474	0.842432	0.897171	0.136	0.204972	-0.156545	None
P97629	0.9967	1.03181	0.869073	0.85224	0.820773	0.835453	0.00505	0.0526643	-0.259369	None
P97633	1.0078	1.04254	0.861013	0.926934	0.933264	0.8848	0.0359	0.0930003	-0.176577	None
P97675	0.943024	1.15492	0.643575	0.73995	0.886932	0.721486	0.0942	0.159425	-0.470956	None
P97679	1.21575	1.19444	0.777078	0.861252	0.797464	0.673749	0.00135	0.0498903	-0.569716	Down
P97687	0.864084	0.830903	0.732216	0.699213	0.773144	0.867096	0.0337	0.0915495	-0.205736	None
P97690	0.968231	1.05068	0.841873	0.897293	0.859523	0.858117	0.0311	0.088365	-0.220754	None
P97697	1.01348	1.00581	0.889202	0.953357	0.976656	0.930762	0.131	0.199123	-0.103516	None
P97700	1.10621	1.0686	0.912155	0.918549	0.956285	0.854327	0.00599	0.0546587	-0.227139	None
P97711	1.0558	1.15531	0.913471	0.929659	1.05005	0.872317	0.125	0.192053	-0.197076	None
P97829-2	0.968194	1.09673	0.860011	0.94059	0.862036	0.859641	0.0908	0.155447	-0.218194	None
P97834	0.992366	1.01608	0.816438	0.831401	0.796593	0.811382	0.00123	0.0498903	-0.301546	Down
P97839	0.983994	0.972575	0.924229	0.878434	0.803199	0.887902	0.0961	0.160845	-0.171528	None
P97840-2	1.07553	1.06025	1.00127	0.967689	0.847635	0.879176	0.123	0.189594	-0.185777	None
P97849	0.950806	0.981623	0.949362	0.973338	1.01107	1.01212	0.682	0.728302	0.0173803	None
P97852	1.09393	0.981745	0.948768	0.967325	0.963558	0.924888	0.164	0.233571	-0.112649	None
P97874	1.01629	1.09447	0.948857	0.956936	0.964606	0.906591	0.0452	0.103862	-0.141476	None
P97878	1.03389	1.07701	0.844571	0.937584	0.874137	0.838916	0.0222	0.0767964	-0.253401	None
P97881	0.950702	1.30861	1.10872	1.0095	1.0032	0.921052	0.571	0.627902	-0.118645	None
P97887	1.04423	1.08482	0.946712	0.989129	1.00508	0.920891	0.053	0.112605	-0.118898	None
P98089	1.03893	1.26346	0.976034	1.22781	0.910859	0.901875	0.507	0.570977	-0.149001	None
Q00238	0.764367	0.782652	0.744519	0.739568	0.869269	1.01415	0.856	0.880431	0.0202661	None
Q00438-2	1.01874	1.14193	0.879224	0.972051	0.940787	0.86148	0.0813	0.144935	-0.215111	None
Q00657	0.904656	0.961565	0.859578	0.94861	0.911837	0.971669	0.551	0.611339	-0.0414625	None
Q00715	0.97546	0.726199	1.43713	1.43028	1.22966	1.60513	0.0275	0.0840951	0.682687	Up
Q00981	0.737233	0.980263	0.772095	0.945945	0.7017	0.939252	0.716	0.758353	-0.0904165	None
Q01062	0.950873	0.975312	0.779017	1.02601	0.766877	0.890156	0.405	0.472555	-0.16787	None
Q01129	0.771665	0.846603	0.683033	0.902104	0.737145	0.956695	0.722	0.764139	-0.0638694	None
Q01177	0.987549	1.28113	0.947401	0.923425	0.825555	0.792351	0.143	0.212263	-0.335788	None
Q01205	1.01402	1.0265	0.940277	0.963762	1.02076	0.955571	0.242	0.308957	-0.0655652	None
Q01460	1.04993	1.18246	0.949572	0.962765	0.982249	0.864421	0.0589	0.119469	-0.210194	None
Q01579	0.901203	1.00622	0.901068	0.92271	0.977365	0.97903	0.71	0.75368	-0.0305748	None
Q01714	1.33522	1.54194	1.16453	1.13217	1.17301	0.803968	0.0372	0.0946463	-0.31479	Down
Q01750	0.985291	1.0031	0.807093	0.829885	0.861145	0.837569	0.00475	0.0522483	-0.25572	None
Q01984	1.41235	0.600583	1.19944	0.674879	1.41953	1.0909	0.84	0.866164	0.125518	None
Q01986	1.06328	1.0983	0.885631	0.808869	0.961453	0.81914	0.044	0.10201	-0.287818	None
Q01992	1.02343	1.05857	0.771611	0.887748	0.872947	0.810858	0.0275	0.0840951	-0.302479	Down
Q02253	1.04812	1.02875	0.950638	0.913515	0.882444	0.881647	0.0188	0.0738945	-0.181727	None
Q02356	0.97235	1.02596	0.848498	0.885571	0.962472	0.899607	0.126	0.193173	-0.152634	None
Q02401	1.14474	1.29281	0.680442	0.781022	1.32496	0.762081	0.353	0.419796	-0.391984	None
Q02589	1.03734	1.04319	0.947266	0.952736	0.974247	0.920998	0.00478	0.0522483	-0.118731	None
Q02765	1.02501	1.27035	1.00841	0.898438	0.966832	0.834637	0.155	0.225375	-0.260779	None
Q02769	0.960355	1.15961	0.934204	1.00552	0.86952	0.883427	0.263	0.330433	-0.178817	None
Q02874	0.988735	0.83875	1.35732	1.30878	1.19102	1.40708	0.0219	0.0764085	0.4927	Up
Q02974	1.18947	0.961359	1.00897	1.01617	1.09655	0.967594	0.731	0.770799	-0.0475266	None
Q03114	1.11514	1.05524	0.803977	0.862886	0.903736	0.789599	0.0135	0.0661152	-0.340808	Down
Q03238	1.14709	0.922742	1.53727	1.10615	1.1613	1.22546	0.315	0.38227	0.293318	None
Q03344	1.76199	1.44336	0.686098	0.68249	0.816165	0.454398	0.00695	0.0571868	-1.13797	Down
Q03346	1.07476	1.1155	0.861012	0.908217	0.968765	0.833386	0.024	0.0790469	-0.262944	None
Q03348	0.990947	1.10702	0.918274	0.965649	0.898303	0.884102	0.0947	0.159722	-0.177715	None
Q03555-6	0.933724	1.14545	0.826811	0.914548	0.83766	0.826938	0.129	0.196818	-0.274149	None
Q03626-2	1.11611	0.994542	0.955692	0.918157	0.816272	0.849699	0.109	0.173268	-0.234977	None
Q04462	1.06914	1.10747	0.855438	0.930569	0.875416	0.815159	0.00837	0.0581666	-0.294846	None
Q04631	0.921672	1.07109	0.8617	0.907017	0.881141	0.886493	0.147	0.216284	-0.173819	None
Q04753	1.0567	1.06919	0.926111	0.913499	1.00098	0.890791	0.0469	0.10572	-0.166841	None
Q04931	1.0366	1.06142	0.907017	0.91497	0.85596	0.850941	0.00881	0.0581666	-0.232869	None
Q05095	1.02546	1.09571	0.760987	0.843517	0.84679	0.77042	0.0122	0.0649222	-0.376283	Down
Q05096-3	1.01766	1.02626	0.84584	0.965355	0.906893	0.886564	0.0807	0.144136	-0.173704	None
Q05175	0.89406	0.936788	0.620796	0.696034	0.637701	0.711703	0.00425	0.0522483	-0.490652	Down
Q05343	0.931318	1.12775	0.930328	1.04844	0.966492	0.953592	0.617	0.669691	-0.0685561	None
Q05695-2	0.547828	0.898112	0.65204	0.63319	0.646616	0.890699	0.588	0.643612	-0.16699	None
Q05961	1.03012	1.13208	0.779581	0.967308	1.25012	0.924061	0.68	0.726985	-0.11394	None
Q05962	0.609886	0.635679	0.595123	0.510625	0.62772	0.927808	0.401	0.468849	-0.108101	None
Q05982	0.887786	0.973296	0.821824	0.941481	0.855789	0.938198	0.379	0.446611	-0.0920356	None
Q06486	0.906217	1.09129	0.910838	0.962762	0.904838	0.927304	0.393	0.460441	-0.108886	None
Q06605	0.804527	0.90044	0.567604	1.74529	1.75309	1.58986	0.397	0.464745	0.668898	None
Q06606	0.933142	0.962983	1.09879	1.00536	0.717737	0.992159	0.963	0.971531	-0.0113567	None
Q06647	0.997569	1.06714	0.936021	0.986564	0.960641	0.930956	0.113	0.177937	-0.103214	None
Q07009	1.02699	1.09578	0.963019	0.969176	0.958034	0.907693	0.0326	0.0900357	-0.139724	None
Q07014-2	0.963453	1.10511	0.894484	0.889351	0.910922	0.868481	0.0843	0.148241	-0.203434	None
Q07116	1.05587	1.16875	0.888295	0.972038	0.875923	0.81999	0.0397	0.096686	-0.286322	None
Q07141	1.02015	1.15404	1.08567	0.913144	1.14515	0.964024	0.729	0.76926	-0.0528597	None
Q07205	1.04147	1.03017	0.897077	0.946688	0.956685	0.901203	0.0241	0.0790469	-0.150075	None
Q07266-2	1.26253	1.22773	0.835095	0.82887	1.00815	0.715351	0.0192	0.0738945	-0.483277	Down
Q07782	1.08417	1.41173	0.688614	1.12361	0.920354	0.729882	0.195	0.264995	-0.454265	None
Q07803	0.964556	0.993073	0.803205	0.872676	0.897739	0.876441	0.0501	0.109382	-0.190271	None
Q07936	1.81708	1.319	1.1683	1.07637	0.923493	0.673489	0.09	0.154728	-0.570274	None
Q07969	0.925268	0.745317	0.844324	0.797239	1.43449	1.22754	0.536	0.598663	0.295765	None
Q07984	1.03944	1.10362	0.712654	0.849134	0.771601	0.725874	0.0137	0.0661152	-0.462209	Down
Q08013	0.952211	1.07532	0.725127	0.929117	0.880309	0.833377	0.163	0.232379	-0.262959	None
Q08163	1.02524	1.0301	0.902918	0.942688	0.845394	0.872848	0.0373	0.0946463	-0.196198	None
Q08201	1.37145	1.2939	1.08392	1.32364	1.38867	0.949527	0.623	0.675431	-0.0747184	None
Q08290	0.678069	0.82494	0.634401	0.761257	0.713686	0.935609	0.553	0.612842	-0.0960218	None
Q08326	0.975312	1.03785	0.946714	0.962192	0.833448	0.908141	0.205	0.27517	-0.139012	None
Q08415-2	1.05577	1.02504	0.901037	0.832803	0.806886	0.814017	0.0147	0.0661152	-0.29687	None
Q08602	1.07486	1.12894	0.931852	0.990332	0.958507	0.87143	0.0175	0.0719978	-0.198543	None
Q08603	0.955868	1.05374	1.10766	0.93174	0.948211	0.991107	0.919	0.93476	-0.012888	None
Q08849	1.07617	1.02113	1.08721	1.00039	1.03726	0.993298	0.867	0.891101	-0.00970088	None
Q08850	1.14398	1.1047	0.73621	0.834417	0.823597	0.709815	0.00466	0.0522483	-0.494485	Down
Q08851	0.96561	1.05329	0.87068	0.971129	0.909291	0.908446	0.161	0.230451	-0.138527	None
Q09073	1.04494	1.06919	0.864882	0.958173	0.861763	0.846623	0.0304	0.0878668	-0.240208	None
Q09137	1.14012	1.2189	0.833548	0.833955	0.861401	0.714676	0.00178	0.0498903	-0.484639	Down
Q09167	1.16291	1.03089	0.817202	0.844307	0.895868	0.777151	0.0239	0.0789365	-0.363734	Down
Q09325	1.00319	1.10915	0.912933	0.875781	0.901094	0.848921	0.0319	0.0892135	-0.236298	None
Q09326	1.01586	1.01866	0.883742	0.899227	0.939644	0.892142	0.0146	0.0661152	-0.164655	None
Q0D2L3	1.12203	1.06136	0.80318	0.825408	0.881873	0.766533	0.00664	0.0566858	-0.38358	Down
Q0H8B9	0.935486	0.991772	0.887749	0.893652	0.811363	0.896875	0.0896	0.154507	-0.157021	None
Q0VGK3	1.16719	1.06895	0.825808	0.990582	0.952943	0.825629	0.0781	0.141175	-0.276434	None
Q0VGK4	1.08127	1.04045	1.08262	1.00246	1.07915	0.994236	0.879	0.900185	-0.00833914	None
Q0ZHH6	0.936694	0.981786	0.809719	0.871814	0.782056	0.85609	0.0363	0.0933569	-0.224165	None
Q10473	1.05237	1.13761	0.803695	0.89295	0.870577	0.781506	0.0146	0.0661152	-0.355671	Down
Q10728-2	0.912872	0.974937	0.802317	0.859062	0.87166	0.894525	0.0696	0.131749	-0.160806	None
Q10743	0.995675	1.12044	0.893109	1.02365	0.928195	0.896285	0.208	0.278278	-0.15797	None
Q10758	1.18742	0.919178	0.973388	1.22365	0.601981	0.885793	0.668	0.716307	-0.174958	None
Q10984	0.898272	1.10925	0.770532	0.898986	0.726633	0.795726	0.141	0.209842	-0.329657	None
Q1HAQ0	0.951665	1.20644	0.799622	1.01837	0.858622	0.826838	0.238	0.305908	-0.274323	None
Q1HCL7	1.02916	1.09863	0.933781	0.913957	1.00998	0.895363	0.0933	0.158355	-0.159455	None
Q1JU68	0.984361	1.0656	0.903656	0.915864	0.904437	0.885855	0.0318	0.0890212	-0.174857	None
Q1RP77	1.11421	1.22033	0.844772	0.850184	0.803247	0.713405	0.0047	0.0522483	-0.487207	Down
Q27W01	1.03815	1.00268	0.683946	0.72189	0.63581	0.666933	0.00227	0.0500998	-0.584386	Down
Q27W02	0.930851	1.02865	0.866078	0.987277	0.899688	0.936648	0.371	0.438273	-0.0944204	None
Q29YR5	1.14442	1.12925	0.995315	1.09214	1.05796	0.92227	0.0971	0.161474	-0.116738	None
Q2A865	1.36591	1.18787	0.799078	0.969892	0.904554	0.697924	0.025	0.0805147	-0.518857	Down
Q2HWF0-3	0.980618	1.03894	1.01776	0.949656	0.987686	0.975495	0.513	0.576593	-0.0357939	None
Q2KMM2	0.992207	0.995421	0.855652	0.941572	0.904842	0.906295	0.0627	0.124569	-0.141947	None
Q2KN99	1.02592	1.05785	0.9689	0.867513	0.939038	0.887958	0.0638	0.125268	-0.171436	None
Q2LAP6	1.01713	1.14427	0.937513	0.997756	0.942128	0.88751	0.108	0.172449	-0.172165	None
Q2LC84-2	1.0324	1.17803	0.955755	0.921799	0.971066	0.859143	0.0731	0.135669	-0.21903	None
Q2PQA9	1.0073	1.08087	0.899948	0.930666	0.888631	0.868143	0.0228	0.0773678	-0.203995	None
Q2TA68	1.01222	1.05113	0.866492	0.948164	0.926016	0.885506	0.0422	0.0997869	-0.175427	None
Q2TL32	0.996218	1.05651	0.886162	0.913997	0.902932	0.877887	0.0149	0.0664895	-0.187893	None
Q32KJ6	1.02188	1.11848	0.994121	0.934719	0.783026	0.844673	0.158	0.227875	-0.243535	None
Q32PX2	0.986577	1.02363	0.843658	0.98384	0.859458	0.891106	0.16	0.229713	-0.166331	None
Q32PX7	0.996697	1.06925	0.885983	0.828562	0.907744	0.846195	0.0299	0.0873976	-0.240937	None
Q32PZ3	0.996667	1.06537	0.890831	0.949947	0.91446	0.890784	0.0449	0.103674	-0.166853	None
Q32Q06	0.974972	0.983552	0.920571	0.936498	0.964766	0.960531	0.107	0.171429	-0.0580965	None
Q3B7D0	0.941984	1.02305	0.905972	0.961384	0.959437	0.959032	0.37	0.437273	-0.0603496	None
Q3B7D1	1.0638	1.1275	1.02784	0.948222	1.00108	0.905744	0.0745	0.137371	-0.142824	None
Q3B7U9	1.06807	1.14084	0.9081	1.01262	0.939431	0.863216	0.0522	0.111739	-0.212207	None
Q3B8N8	0.999209	1.06124	0.879021	0.874147	0.828766	0.835396	0.012	0.0647045	-0.259468	None
Q3B8P0-2	0.970774	1.05879	0.891762	0.87945	0.822635	0.85202	0.0392	0.0963713	-0.23104	None
Q3B8Q0	1.03585	0.997813	0.83041	0.950503	0.986995	0.907365	0.23	0.298727	-0.140246	None
Q3B8Q1	0.966794	1.08366	0.854974	0.862825	0.875053	0.843019	0.0357	0.0929951	-0.246363	None
Q3B8Q2	1.01179	1.10243	0.850212	0.952494	0.927301	0.86084	0.0667	0.128307	-0.216184	None
Q3KR59	0.983038	1.05638	0.927634	0.989258	1.00853	0.956293	0.364	0.431256	-0.0644758	None
Q3KR82	0.677755	0.9686	1.04999	0.874767	0.740956	1.07944	0.707	0.751336	0.110284	None
Q3KR86	0.991832	1.00411	0.825453	0.898666	0.875324	0.868244	0.0187	0.0738945	-0.203827	None
Q3KR97	0.977787	1.07307	0.930343	0.923203	0.937327	0.907221	0.077	0.139719	-0.140474	None
Q3KRC5	1.00949	1.13422	0.971083	0.958946	1.00094	0.911493	0.149	0.218774	-0.133696	None
Q3KRD0	1.10958	1.1071	0.832764	0.885399	0.883231	0.782369	0.00167	0.0498903	-0.354078	Down
Q3KRD5	1.02237	1.07223	0.859668	0.853011	0.86904	0.821703	0.00243	0.0500998	-0.283311	None
Q3KRD8	1.02023	1.04607	0.967547	1.01252	1.01213	0.965395	0.196	0.2661	-0.0508087	None
Q3KRE0	1.10267	1.07533	0.822101	0.891295	0.854155	0.785904	0.00354	0.0522483	-0.347575	Down
Q3KRF1	1.26671	1.18072	0.856317	0.870214	0.843959	0.700189	0.00163	0.0498903	-0.514183	Down
Q3MHC2	1.04998	1.15366	0.844872	0.87353	0.901511	0.792602	0.0139	0.0661152	-0.335331	Down
Q3MHT4	1.02581	1.08664	1.17125	1.02823	1.1282	1.05018	0.437	0.503904	0.0706388	None
Q3MIB4	1.01858	1.11022	0.856834	0.922636	0.915855	0.844086	0.0317	0.0890038	-0.244539	None
Q3MID3	1.35629	1.14729	0.922892	0.958875	0.946451	0.753112	0.0298	0.0873976	-0.409063	Down
Q3MIE4	0.891787	0.900297	1.04794	0.89048	0.861303	1.04152	0.654	0.70368	0.0586841	None
Q3MIF4	1.00561	1.13151	0.923916	0.927199	0.952759	0.874659	0.0696	0.131749	-0.193208	None
Q3MJK5-2	0.920672	0.964622	0.874222	0.937179	0.930501	0.969575	0.417	0.483584	-0.0445754	None
Q3MQ06	0.949188	1.00516	0.868274	0.883652	0.933851	0.916173	0.089	0.153659	-0.126309	None
Q3SWS8	0.990833	1.04703	0.913926	0.941256	0.940683	0.914638	0.036	0.0930899	-0.128727	None
Q3SWT4	0.93736	1.05953	0.889321	0.911267	0.973209	0.926038	0.278	0.346072	-0.110856	None
Q3SWU3	1.19498	1.25524	0.789061	0.789553	0.870691	0.666418	0.00224	0.0500998	-0.585501	Down
Q3T1G7	0.990206	1.05204	0.881909	0.954282	0.903988	0.8945	0.058	0.118455	-0.160847	None
Q3T1H5	1.03634	0.989567	0.872031	0.921614	0.917284	0.892087	0.0268	0.0833875	-0.164744	None
Q3T1I4	0.962773	1.03458	0.923336	0.952185	0.963092	0.947458	0.187	0.257566	-0.0778657	None
Q3T1I9	0.97019	0.979268	0.876664	1.04817	1.21519	1.07381	0.609	0.662523	0.102741	None
Q3T1J1	1.13129	1.09527	0.869971	0.965327	0.876276	0.811888	0.0155	0.0680995	-0.300647	Down
Q3T1J8	0.890651	1.03425	0.92692	0.937319	0.825868	0.931685	0.42	0.486469	-0.102087	None
Q3T1J9	1.00303	1.12127	0.836607	0.912601	0.90318	0.832397	0.0454	0.104153	-0.264656	None
Q3T1K5	1.09076	1.09577	0.959142	0.987387	0.944	0.881313	0.0043	0.0522483	-0.182274	None
Q3T1L0	1.01087	1.04776	0.894262	0.955951	0.903173	0.891657	0.0294	0.0867376	-0.165438	None
Q3T1L5	0.98086	1.07151	1.05352	1.14853	0.967816	1.02966	0.713	0.756019	0.042171	None
Q3ZAV8	0.958658	1.07223	0.871894	0.916257	0.944533	0.897041	0.129	0.196818	-0.156755	None
Q3ZB98	0.834003	1.13051	0.888656	0.998328	0.991057	0.976677	0.86	0.884225	-0.0340468	None
Q3ZBA0	1.09858	1.20292	0.873803	0.821733	0.874352	0.744407	0.00725	0.0572546	-0.425836	Down
Q3ZU82	0.989983	1.02265	0.80819	0.911126	0.963428	0.888636	0.159	0.228623	-0.170336	None
Q496Z0	1.05454	1.11592	0.83812	0.966219	0.882672	0.825329	0.0385	0.0953956	-0.276958	None
Q496Z4	0.933642	1.22392	0.971316	0.938885	0.990783	0.896375	0.384	0.451196	-0.157825	None
Q496Z9	0.887357	1.04449	0.942085	1.02242	0.913823	0.993292	0.934	0.946972	-0.00971062	None
Q497B0	0.925579	1.07995	0.943937	0.851094	0.915054	0.900872	0.238	0.305908	-0.150606	None
Q497B2	0.849563	0.98099	0.82544	0.955993	0.84059	0.954911	0.608	0.662448	-0.0665624	None
Q497C3	1.12631	1.01772	0.914116	0.935116	0.950612	0.870585	0.0475	0.105982	-0.199943	None
Q498C8	1.01286	1.05904	0.753329	0.871623	0.796137	0.779022	0.0174	0.0717939	-0.360264	Down
Q498D9	1.07644	1.0922	0.996274	0.977566	0.96373	0.903044	0.00442	0.0522483	-0.147131	None
Q498E0	1.04598	1.05513	0.75163	0.826293	0.776222	0.746954	0.00263	0.0500998	-0.420908	Down
Q498M4	0.97062	1.06992	0.845231	0.916244	0.937208	0.881687	0.101	0.164783	-0.181661	None
Q498R1	0.894583	1.01561	1.83996	1.80343	1.91921	1.94138	0.000749	0.0493845	0.95708	Up
Q498R3	0.946044	1.0686	0.849431	0.93691	0.853281	0.873477	0.118	0.183377	-0.195159	None
Q498R7	0.889584	0.969859	0.872023	0.949387	0.902722	0.976684	0.639	0.689887	-0.0340367	None
Q498T2-2	1.18291	1.19877	0.713438	0.924611	0.841905	0.694175	0.0196	0.0738945	-0.52663	Down
Q498T4	1.05278	1.13346	0.79711	0.855351	0.865806	0.767915	0.00839	0.0581666	-0.380982	Down
Q498U3	1.07397	1.08339	0.817076	0.933086	0.87066	0.809885	0.018	0.0728962	-0.304211	Down
Q498U4	1.00587	1.11827	0.732339	0.688733	0.851721	0.713323	0.0275	0.0840951	-0.487373	Down
Q499N3	0.93	1.03736	0.923327	0.988149	0.92192	0.960135	0.482	0.546933	-0.0586913	None
Q499N5	0.916168	0.843663	0.756772	0.803447	0.808791	0.897438	0.0789	0.14199	-0.156115	None
Q499N6	1.07627	1.06892	0.880286	0.854622	0.898565	0.818413	0.00135	0.0498903	-0.289098	None
Q499P3	0.773766	1.16288	0.784175	0.83176	0.729994	0.807558	0.302	0.370282	-0.308362	None
Q499P8	1.10692	1.17069	0.857006	0.925135	0.915886	0.789725	0.00713	0.0572546	-0.340577	Down
Q499T2	1.38304	1.52937	1.12329	1.21824	1.05234	0.776876	0.0293	0.0867122	-0.364244	Down
Q499U2	1.01127	1.14266	0.882442	0.879191	0.839558	0.805099	0.0275	0.0840951	-0.312762	Down
Q499W2	1.02494	1.04408	0.885803	0.959578	0.984627	0.911867	0.101	0.164783	-0.133105	None
Q4AE70-3	1.18764	1.18498	0.808629	0.853053	0.84405	0.704068	0.000272	0.0386535	-0.506213	Down
Q4AEF8	1.06471	1.11477	0.939659	1.00092	0.985346	0.89499	0.0322	0.0895248	-0.160056	None
Q4FZT0	0.993652	1.09595	0.831714	0.905533	0.866551	0.830717	0.0329	0.0901504	-0.267571	None
Q4FZT2	1.06834	1.09914	0.885776	0.828424	0.862876	0.792648	0.0027	0.0500998	-0.335247	Down
Q4FZT8	0.987722	1.06172	0.89177	0.953568	0.865831	0.881922	0.0688	0.130757	-0.181277	None
Q4FZT9	1.0048	1.05859	0.896701	0.893585	0.880157	0.862802	0.00675	0.0568563	-0.212898	None
Q4FZU1	0.862359	1.06886	0.964882	0.980286	0.969824	1.00627	0.942	0.953725	0.00901697	None
Q4FZU2	1.7531	1.23819	0.982336	1.28271	1.48493	0.835754	0.428	0.494929	-0.25885	None
Q4FZU6	1.19225	0.998924	1.04295	0.811909	0.733396	0.78748	0.195	0.264995	-0.344685	None
Q4FZV0	0.933977	1.11031	0.992111	0.981576	0.893126	0.934901	0.452	0.518053	-0.0971143	None
Q4FZX7	0.900172	1.09646	0.855886	0.903556	0.899927	0.88795	0.236	0.304299	-0.171449	None
Q4FZY0	1.12932	1.15102	0.983584	0.909487	0.964965	0.835559	0.00815	0.0581666	-0.259187	None
Q4FZZ1	1.08035	1.01259	0.891081	0.869224	0.954257	0.864675	0.042	0.0996332	-0.20977	None
Q4G009	1.02208	1.12752	0.852362	0.932419	0.82691	0.809975	0.0369	0.0942191	-0.304051	Down
Q4G017	0.945798	1.02008	1.0193	1.01193	0.937297	1.00668	0.89	0.91014	0.00960614	None
Q4G061	0.981589	1.01411	0.875715	0.914915	0.894466	0.89696	0.0123	0.0650304	-0.156884	None
Q4G063	0.844748	1.01379	0.980397	0.940924	0.976834	1.03959	0.611	0.664191	0.0560078	None
Q4G064	0.873463	1.06608	0.925026	0.911079	0.984392	0.969469	0.728	0.768774	-0.0447334	None
Q4G075	1.03597	1.43805	0.74596	0.921405	0.753722	0.652403	0.0822	0.146077	-0.616165	None
Q4JEI2	1.76778	2.63715	1.55446	1.06743	0.970898	0.543753	0.0864	0.150806	-0.878977	None
Q4KLF8	1.01387	1.03881	0.91244	0.916113	0.871727	0.876994	0.00871	0.0581666	-0.189361	None
Q4KLG9	1.18517	1.01379	0.736212	0.811312	0.764929	0.701074	0.0182	0.0731856	-0.512361	Down
Q4KLH4	0.989635	1.06416	0.854239	0.846035	0.874574	0.835803	0.011	0.062634	-0.258765	None
Q4KLH5	1.03338	1.07738	0.910568	0.925053	0.925032	0.871932	0.00454	0.0522483	-0.197713	None
Q4KLI2	0.861289	0.977858	0.981777	0.918289	1.03533	1.06404	0.41	0.477216	0.0895556	None
Q4KLJ8	0.990799	1.00937	0.939187	0.872042	0.904516	0.905174	0.0354	0.0927174	-0.143733	None
Q4KLK9	0.951894	1.03419	0.91707	0.934434	1.11676	0.996354	0.97	0.976862	-0.00527003	None
Q4KLL0	0.954983	1.06965	0.822183	0.877529	0.848977	0.839226	0.0415	0.0990365	-0.252869	None
Q4KLL4	0.929087	1.04586	0.803599	0.912146	0.820287	0.856067	0.104	0.16785	-0.224205	None
Q4KLN4	1.11762	1.19598	0.990226	0.899581	0.903502	0.804899	0.0183	0.0733559	-0.313121	Down
Q4KLN6	0.967285	1.16834	0.778533	0.800757	0.899399	0.773759	0.0728	0.135377	-0.370045	None
Q4KLN7	1.02509	0.999329	0.824612	0.912052	0.813839	0.839912	0.0294	0.0867376	-0.25169	None
Q4KLY4	1.01435	1.06445	0.802599	0.814279	0.781339	0.769106	0.00175	0.0498903	-0.378745	Down
Q4KLZ6	1.23854	1.06727	1.00155	0.9636	1.03525	0.867491	0.114	0.179116	-0.205079	None
Q4KM31	0.800222	0.7963	0.518045	0.486095	0.564379	0.654973	0.00257	0.0500998	-0.610493	Down
Q4KM33	1.10201	1.1477	0.860391	0.8863	0.987766	0.810314	0.0275	0.0840951	-0.303446	Down
Q4KM35	1.03567	1.10082	0.980978	0.984244	0.95827	0.912244	0.0383	0.0951484	-0.132509	None
Q4KM49	1.01993	1.07038	0.85211	0.885409	0.858401	0.827923	0.00434	0.0522483	-0.272432	None
Q4KM64	1.13794	1.13053	0.654953	0.810292	0.701945	0.636904	0.00616	0.0556747	-0.650852	Down
Q4KM65	0.963323	1.04945	0.857983	0.938495	0.87167	0.88374	0.082	0.145909	-0.178306	None
Q4KM73	0.90184	0.830547	0.771025	0.910517	0.825576	0.964803	0.64	0.690443	-0.0516936	None
Q4KM74	1.05272	1.0778	0.881835	0.938656	0.892775	0.849015	0.00705	0.0572546	-0.236139	None
Q4KM77	1.19963	1.15005	0.950558	0.969711	1.01395	0.832518	0.00754	0.0581666	-0.264447	None
Q4KM92	0.957347	1.08428	0.82767	0.916161	0.915353	0.868321	0.113	0.177937	-0.203699	None
Q4KMA2	1.0027	1.00617	0.868397	0.892392	0.90195	0.883663	0.00287	0.0510681	-0.178431	None
Q4L1J4	1.03467	1.17132	2.56533	2.68119	2.96942	2.48291	0.00212	0.0500998	1.31203	Up
Q4QQR9	1.1062	1.10028	0.884087	0.94356	1.09848	0.884102	0.219	0.288387	-0.177714	None
Q4QQS8	0.922879	1.09604	0.897579	1.00873	0.971075	0.950137	0.56	0.618673	-0.0737923	None
Q4QQT2	1.08033	1.16776	0.912961	0.88385	0.957678	0.816838	0.0171	0.0712792	-0.291878	None
Q4QQT3	1.27948	1.18228	0.873367	0.870906	0.84951	0.702421	0.00228	0.0500998	-0.509593	Down
Q4QQT4	1.01854	0.996482	0.908603	0.954575	0.900561	0.914377	0.0339	0.0915686	-0.129139	None
Q4QQV3	1.02403	0.977259	0.761951	0.950046	0.577169	0.762565	0.188	0.258194	-0.391069	None
Q4QQV8	0.97714	1.12613	0.879216	0.90607	0.973265	0.874368	0.14	0.208681	-0.193687	None
Q4QQW1	0.996336	1.06349	0.969573	0.980569	0.989524	0.951429	0.151	0.220913	-0.0718319	None
Q4QQW4	1.05966	1.02706	0.842171	0.877948	0.856384	0.823142	0.00201	0.0500998	-0.280786	None
Q4QQW8	0.948739	1.08528	0.936948	0.972321	0.919812	0.927255	0.269	0.336634	-0.108963	None
Q4QR75	1.08411	1.1652	0.897893	0.923347	1.01577	0.840852	0.0478	0.106318	-0.250076	None
Q4QR80	0.936216	1.04775	0.985017	1.0154	1.01361	1.0128	0.789	0.821911	0.0183437	None
Q4QR85	1.12302	1.25397	0.902613	0.92429	1.06464	0.810981	0.0708	0.132785	-0.302259	None
Q4V7A0	0.976147	1.09326	0.984994	1.00887	0.953159	0.949395	0.358	0.425209	-0.0749203	None
Q4V7A6	0.825116	0.887533	0.756989	0.908116	0.908838	1.00193	0.982	0.986853	0.00278757	None
Q4V7C6	1.02001	1.0678	0.853182	0.921535	0.905888	0.855954	0.0184	0.0733559	-0.224396	None
Q4V7C7	1.01269	1.03812	0.910744	0.918965	0.920971	0.894177	0.00183	0.0498903	-0.161367	None
Q4V7D6	0.943061	1.08905	0.899909	0.912293	0.89408	0.887839	0.129	0.196818	-0.171629	None
Q4V7D7	0.984109	1.20455	0.928293	0.926047	0.979375	0.863152	0.177	0.246898	-0.212313	None
Q4V7E1	1.21964	1.22437	0.86068	0.74298	0.760386	0.644853	0.00275	0.05037	-0.632957	Down
Q4V7E8	1.29956	1.11604	0.873156	0.851357	0.929503	0.732465	0.0228	0.0773678	-0.449169	Down
Q4V7F5	0.938975	1.04658	0.88343	0.980412	0.887049	0.923633	0.278	0.346072	-0.114609	None
Q4V886	0.988642	1.07313	0.88297	0.846894	0.866386	0.839488	0.0169	0.071175	-0.252418	None
Q4V888	1.13863	1.28314	0.952085	0.921498	1.02821	0.798808	0.0367	0.0939612	-0.324079	Down
Q4V892	1.08796	1.06559	0.976417	1.00452	1.05565	0.940022	0.129	0.196818	-0.0892343	None
Q4V896	1.10283	1.06638	0.871017	0.949591	0.920962	0.84257	0.0136	0.0661152	-0.247132	None
Q4V897	1.06067	1.09046	0.949798	0.934242	0.966764	0.883506	0.00469	0.0522483	-0.178689	None
Q4V8A2	0.816644	1.0661	0.925431	0.990392	1.00418	1.03395	0.766	0.801176	0.0481713	None
Q4V8B0	0.980138	1.0005	0.867768	0.93151	0.84325	0.889453	0.0514	0.110693	-0.169009	None
Q4V8B3	0.990764	1.12252	0.923237	0.984788	0.914795	0.8905	0.134	0.202279	-0.167313	None
Q4V8C2	1.00225	1.07897	0.812175	0.866484	0.857833	0.812498	0.0122	0.0649222	-0.299564	None
Q4V8C3-2	1.02865	1.02996	0.801387	0.829746	0.844666	0.801773	0.00112	0.0498903	-0.318735	Down
Q4V8C7	1.03942	1.08141	0.797987	0.926594	0.827235	0.802146	0.0283	0.0850793	-0.318064	Down
Q4V8C8	1.00347	1.06578	0.868266	0.877003	0.900676	0.852465	0.0103	0.0610919	-0.230287	None
Q4V8F4	1.02191	0.988034	0.636994	0.78822	0.71549	0.710038	0.015	0.066831	-0.494031	Down
Q4V8F9	1.02179	0.94205	0.878528	0.861432	0.988968	0.92639	0.312	0.379114	-0.110308	None
Q4V8H8	0.896723	0.88017	0.754867	0.876668	0.781742	0.905429	0.179	0.249078	-0.143326	None
Q4V8I7	1.09368	1.13958	0.922955	0.960123	0.982822	0.85552	0.0107	0.0621692	-0.225127	None
Q4V8J2	0.957567	0.953768	0.900322	1.11585	1.08693	1.08235	0.433	0.500102	0.114169	None
Q4V8J4	1.15999	1.15542	1.03749	0.950559	1.12154	0.89533	0.153	0.223151	-0.159508	None
Q4V8K2	0.892624	1.0636	0.905578	0.908777	0.892982	0.92264	0.322	0.388776	-0.11616	None
Q4V8K3	1.01182	1.04477	0.874314	0.974182	0.850524	0.874917	0.0839	0.147995	-0.192782	None
Q4V8K5	1.40226	1.2085	0.764647	0.816809	0.783596	0.603925	0.00622	0.055787	-0.72756	Down
Q4VSI4	1.00479	1.02635	0.871638	0.932369	0.885163	0.882646	0.0177	0.0725063	-0.180093	None
Q505I4	1.02093	1.334	0.955303	0.81183	1.17966	0.83422	0.359	0.425864	-0.2615	None
Q505J6	0.99112	1.06671	0.993447	0.947832	0.83867	0.900609	0.217	0.286682	-0.151027	None
Q505J8	0.994586	1.05436	0.902949	0.929582	0.895884	0.887745	0.0213	0.0760867	-0.171783	None
Q505J9	1.01225	1.12588	0.850429	0.944956	0.904573	0.841844	0.0548	0.114886	-0.248376	None
Q53AQ4	0.973008	1.08222	0.907609	1.00161	1.00719	0.946014	0.411	0.477794	-0.0800669	None
Q53B90	0.968387	0.933083	0.910554	0.943032	0.98606	0.995597	0.902	0.921749	-0.00636623	None
Q53UA7	1.04683	1.17262	0.935737	0.937482	0.941631	0.845513	0.0354	0.0927174	-0.242102	None
Q561Q8	1.05145	1.18736	0.909609	0.898809	0.819267	0.782466	0.0301	0.0874436	-0.353899	Down
Q561R0	0.885071	1.06058	0.804636	0.69559	0.968303	0.845828	0.305	0.372996	-0.241564	None
Q561R7	1.15774	1.15972	0.951391	0.941814	1.07725	0.854515	0.058	0.118455	-0.226823	None
Q561R9	0.977931	0.99349	0.865315	0.880393	0.939236	0.907955	0.0552	0.1153	-0.139307	None
Q561S0	1.03695	1.03831	0.801721	0.865417	0.861178	0.81221	0.00523	0.0535605	-0.300076	Down
Q562A2	1.02259	1.07657	0.949505	0.870804	0.873672	0.855573	0.0299	0.0873976	-0.225036	None
Q562B5	0.97578	1.0635	0.922254	0.901324	0.916375	0.895725	0.0509	0.110032	-0.158872	None
Q562C2	0.999058	1.11675	0.824015	0.984	0.976625	0.877407	0.205	0.27517	-0.188682	None
Q562C4	1.17809	1.10779	0.954281	0.932938	0.961836	0.830917	0.00654	0.0566804	-0.267225	None
Q562C6	0.963672	1.1357	0.990689	0.983377	0.955645	0.930347	0.346	0.413024	-0.104159	None
Q562C7	0.890225	1.02246	1.00244	1.09764	1.34485	1.20073	0.266	0.33332	0.26391	None
Q562C9	1.00618	1.06188	0.918681	0.947536	0.987691	0.919995	0.088	0.152487	-0.120302	None
Q566C7	0.909176	1.00608	0.758873	0.847158	0.778966	0.830175	0.0473	0.105982	-0.268513	None
Q566E5	0.98961	0.938105	0.965096	0.989456	0.999114	1.02147	0.438	0.504853	0.0306524	None
Q566Q8	1.09513	1.07378	0.930229	1.00358	1.0601	0.920253	0.177	0.246898	-0.119897	None
Q568Z6	1.0755	1.08113	0.927115	0.938075	0.842808	0.837109	0.0203	0.0749599	-0.256512	None
Q569A6	1.29026	1.02875	0.881097	0.971811	0.857774	0.779264	0.0972	0.161546	-0.359815	None
Q569C1	1.04794	1.13674	0.9126	0.879094	0.956922	0.838754	0.0281	0.0849264	-0.253681	None
Q56A18-4	0.978188	1.02062	0.874183	0.951184	0.976675	0.934571	0.224	0.292536	-0.0976245	None
Q56A27	1.0684	1.14546	0.888895	0.905035	0.895413	0.809851	0.00559	0.054456	-0.304272	Down
Q56B11	1.02019	1.11898	0.831527	0.921255	0.983165	0.852649	0.102	0.16509	-0.229977	None
Q58FK9	0.908662	1.05972	0.838597	0.895926	0.929107	0.90214	0.24	0.307368	-0.148577	None
Q5BJ92	0.977026	1.02745	0.911786	0.893236	0.913506	0.904152	0.0186	0.0736498	-0.145362	None
Q5BJK8	1.0468	1.12085	0.735894	0.789189	0.870582	0.736793	0.0158	0.0688861	-0.440668	Down
Q5BJL5	0.992674	1.06098	0.825213	0.888083	0.876053	0.840568	0.0193	0.0738945	-0.250564	None
Q5BJM8	1.06574	1.17764	0.930229	1.0312	1.03166	0.889457	0.132	0.199896	-0.169003	None
Q5BJN8-2	0.844097	1.00508	0.835838	1.01912	1.08575	1.06019	0.658	0.707182	0.0843161	None
Q5BJP3	0.99266	1.08087	0.595784	0.51321	0.647324	0.564679	0.00492	0.0522658	-0.824498	Down
Q5BJP6	1.17153	1.0299	0.649331	0.791835	0.800764	0.67893	0.0233	0.0781006	-0.558666	Down
Q5BJQ0	1.11381	1.17331	0.82638	0.888976	0.926904	0.770185	0.0093	0.0594184	-0.376723	Down
Q5BJQ2	0.912084	1.01828	1.04821	0.96249	0.895784	1.00378	0.961	0.970201	0.0054383	None
Q5BJQ6	1.0534	1.12853	0.888494	0.891929	0.876831	0.811898	0.00558	0.054456	-0.300629	Down
Q5BJS0	0.985641	1.05118	0.895537	0.936572	1.00583	0.928877	0.23	0.298727	-0.10644	None
Q5BJT0	0.972828	1.00845	0.855799	0.894037	0.943434	0.906239	0.0784	0.141627	-0.142037	None
Q5BJT6	0.87954	1.01367	0.956587	0.951359	0.978799	1.01653	0.78	0.813429	0.0236459	None
Q5BJT7	1.02781	1.07257	0.880573	0.919216	0.930615	0.866637	0.0121	0.0648751	-0.2065	None
Q5BJW9	1.36595	1.41428	1.04925	1.01037	1.08436	0.75389	0.00191	0.0500998	-0.407574	Down
Q5BJX0	1.09432	1.0394	1.07215	0.989194	0.997111	0.955592	0.319	0.386136	-0.0655329	None
Q5BJX1	1.05426	1.07385	0.855276	0.933095	1.00359	0.874633	0.0966	0.161208	-0.193251	None
Q5BJY6	1.18794	1.06588	0.940069	0.929785	0.899282	0.819093	0.0241	0.0790469	-0.2879	None
Q5BJY9	1.19045	0.808792	0.981003	1.26364	0.669682	0.971807	0.921	0.935791	-0.0412583	None
Q5BJZ6	0.911057	1.07526	0.9933	1.02945	0.958824	1.0007	0.992	0.994095	0.00101275	None
Q5BK10	1.17188	0.991051	0.826008	0.951461	0.875193	0.817614	0.096	0.160845	-0.290509	None
Q5BK18	1.03882	1.09597	0.900623	0.93093	0.963759	0.872939	0.0235	0.0781595	-0.196047	None
Q5BK32	0.928375	1.04268	0.875179	0.899516	1.03657	0.950852	0.577	0.633765	-0.0727076	None
Q5BK43	1.07778	1.21577	0.893185	0.824353	0.983956	0.785246	0.0522	0.111739	-0.348784	None
Q5BK63	0.997812	1.01844	0.862828	0.913311	0.904154	0.886231	0.0128	0.0651907	-0.174246	None
Q5BK81	0.93611	1.00696	0.874231	0.929788	1.03414	0.973772	0.725	0.766459	-0.0383434	None
Q5BKC9	1.093	1.12422	0.877166	0.855337	0.957189	0.808726	0.0146	0.0661152	-0.306278	Down
Q5BQE6	1.03413	1.19794	0.974305	0.906798	1.1856	0.915951	0.506	0.570076	-0.126657	None
Q5D006	1.04593	1.07097	1.08145	1.04099	0.941951	0.965055	0.545	0.606811	-0.0513175	None
Q5EAN7	0.859916	1.06169	0.815943	0.924886	0.784246	0.876028	0.291	0.359894	-0.19095	None
Q5EB59	1.04694	1.1663	0.790196	0.866173	0.728964	0.718505	0.0194	0.0738945	-0.47693	Down
Q5EB62	1.06994	1.10706	1.00523	1.01925	1.01405	0.930493	0.0145	0.0661152	-0.103933	None
Q5EB73	1.14539	1.32448	0.820837	0.991494	0.982437	0.754363	0.0533	0.112738	-0.40667	None
Q5EB77	1.04991	1.04753	0.898004	0.978056	0.920912	0.889014	0.0323	0.0896278	-0.169722	None
Q5EB81	1.07677	1.08442	0.995949	0.812254	0.965143	0.855498	0.123	0.189594	-0.225163	None
Q5EB92	1.10873	1.06248	0.722459	0.866796	0.880392	0.758299	0.0301	0.0874436	-0.399162	Down
Q5EB94	1.09591	1.00856	0.991133	0.950686	0.890351	0.89719	0.119	0.184628	-0.156515	None
Q5EB96	0.897253	0.822778	0.898988	0.81558	0.770083	0.963025	0.61	0.663358	-0.0543545	None
Q5EBA1	0.952348	1.05334	0.897939	0.959597	0.972392	0.940634	0.302	0.370282	-0.0882948	None
Q5EGY4	1.11783	1.05413	0.908292	0.945217	0.91048	0.848387	0.0101	0.0607922	-0.237205	None
Q5EGZ1	0.963603	1.26318	1.03452	1.00091	1.11221	0.942357	0.628	0.680333	-0.0856546	None
Q5EIC4	1.02583	1.15121	0.886856	0.901662	0.893351	0.821261	0.0257	0.0818433	-0.284087	None
Q5FVC2	0.948071	0.911547	0.834739	0.987231	0.811447	0.944071	0.525	0.588455	-0.0830332	None
Q5FVC7	1.05251	1.08768	0.921074	1.00884	0.977582	0.905681	0.0661	0.127757	-0.142924	None
Q5FVF9	0.932687	1.04819	1.04341	0.982134	0.97981	1.01146	0.837	0.864637	0.0164352	None
Q5FVG8	1.10962	1.09927	1.02686	0.997721	1.02447	0.920234	0.00609	0.0553937	-0.119928	None
Q5FVH2	1.08574	1.02912	0.845144	0.861716	0.889051	0.818309	0.00559	0.054456	-0.289283	None
Q5FVH4	1.11172	1.06573	0.749739	0.826342	0.728527	0.705599	0.00467	0.0522483	-0.503079	Down
Q5FVI3	1.03243	1.05371	0.856636	0.934795	0.858915	0.846969	0.0184	0.0733559	-0.239619	None
Q5FVI6	1.01856	1.07717	0.817498	0.887532	0.786011	0.792417	0.0163	0.0697836	-0.335668	Down
Q5FVJ0	0.991457	1.07048	0.894014	0.939522	0.946395	0.898809	0.0638	0.125268	-0.153913	None
Q5FVK6	0.998243	1.02621	0.894201	0.878959	1.00616	0.91525	0.203	0.273129	-0.127762	None
Q5FVL2	1.09074	1.14578	0.885189	0.931639	0.875597	0.802565	0.00535	0.054398	-0.31731	Down
Q5FVM4	1.08775	1.14135	0.882066	0.898801	0.910943	0.805049	0.00242	0.0500998	-0.312851	Down
Q5FVM7	1.06566	1.08452	1.03507	1.04311	0.924149	0.930875	0.234	0.302542	-0.103341	None
Q5FVN0	0.951582	0.901678	0.890839	0.931183	1.06227	1.03756	0.65	0.699905	0.0531899	None
Q5FVN2	0.964773	1.16877	0.796634	0.93799	1.03583	0.865682	0.31	0.377328	-0.208092	None
Q5FVQ4	1.04617	1.14508	0.829185	0.863544	0.823904	0.765662	0.00777	0.0581666	-0.385221	Down
Q5FVQ9	1.04901	1.01618	0.872524	0.910762	0.917399	0.871813	0.00898	0.0581666	-0.19791	None
Q5FVR4	0.892976	1.00346	0.917583	0.969002	1.02006	1.02179	0.737	0.775689	0.0310978	None
Q5FVR6	0.846405	0.995667	0.924309	1.0056	0.961622	1.04648	0.548	0.609674	0.0655405	None
Q5FVR7	1.08081	1.21135	0.863216	0.99849	0.937171	0.814046	0.0559	0.116166	-0.296818	None
Q5FWT1	0.948827	1.0756	0.77078	0.906883	0.931054	0.859081	0.172	0.241343	-0.219134	None
Q5FWT5	0.981746	1.12122	0.868828	0.855403	0.91978	0.838183	0.0604	0.121183	-0.254662	None
Q5FWT7	0.933628	1.01106	0.813404	0.922868	0.842266	0.883958	0.115	0.180091	-0.177951	None
Q5FWY5	0.930412	1.06746	0.838028	0.877958	0.931779	0.883529	0.157	0.227239	-0.178651	None
Q5HZA9	0.920464	0.957081	0.972894	0.921837	1.13863	1.07707	0.46	0.524898	0.107107	None
Q5HZB6	0.877416	1.03474	0.976036	0.949152	1.01785	1.02608	0.723	0.764913	0.0371456	None
Q5HZE0	1.13281	1.05046	0.728639	0.79756	0.772183	0.701816	0.00394	0.0522483	-0.510835	Down
Q5HZE2	1.00374	1.00968	0.83277	0.866309	0.841027	0.84106	0.00121	0.0498903	-0.249719	None
Q5HZE4	1.07095	1.04922	0.802087	0.861926	0.814235	0.779262	0.00256	0.0500998	-0.359819	Down
Q5HZV9	1.10492	1.06522	0.892616	0.996049	0.964977	0.876639	0.0505	0.109968	-0.189946	None
Q5HZX7	1.1298	1.08974	0.953847	0.971819	0.803883	0.819852	0.0655	0.127463	-0.286564	None
Q5HZY0	1.19857	1.14816	0.733791	0.71761	0.839099	0.650694	0.00441	0.0522483	-0.61995	Down
Q5HZY2	1.05444	1.05723	0.854118	0.92137	0.87453	0.836626	0.00677	0.0568563	-0.257345	None
Q5I0C3	1.04006	1.08445	0.901935	0.951396	0.920751	0.870498	0.0117	0.064532	-0.200088	None
Q5I0C5	1.0892	1.00332	0.883393	0.888621	0.951477	0.86769	0.0477	0.106178	-0.204748	None
Q5I0D1	0.976968	1.02749	0.869506	0.902097	0.849723	0.87183	0.0181	0.0729897	-0.197881	None
Q5I0D5	1.03541	1.14943	0.989052	0.979683	0.934582	0.885897	0.0795	0.142709	-0.17479	None
Q5I0D6	0.969545	1.01663	0.852009	0.856026	0.840619	0.855466	0.00447	0.0522483	-0.225217	None
Q5I0D7	1.12577	1.09729	0.955587	0.974907	1.01631	0.883707	0.0147	0.0661152	-0.17836	None
Q5I0E7	0.972278	1.07918	0.825323	0.905525	0.846546	0.83758	0.0457	0.104253	-0.255702	None
Q5I0G4	1.04925	1.08685	0.919398	0.832181	0.865953	0.816916	0.0119	0.064532	-0.291741	None
Q5I0H3	1.10372	1.15954	0.815415	0.849729	0.92506	0.76297	0.0105	0.0615093	-0.390302	Down
Q5I0H4	1.08929	1.1246	0.796193	0.810081	0.897649	0.754001	0.00799	0.0581666	-0.407361	Down
Q5I0H9	0.753229	0.946743	0.886025	1.16777	0.987612	1.19273	0.292	0.360818	0.254268	None
Q5I0J5	0.95652	1.25922	0.98169	0.925861	1.022	0.881439	0.348	0.414889	-0.182068	None
Q5I0K3	0.940739	0.872183	0.8741	0.932183	0.901611	0.995775	0.916	0.933042	-0.00610836	None
Q5I0K8	1.02005	1.0755	0.851017	0.961618	0.930681	0.872745	0.0668	0.128413	-0.196368	None
Q5I0L3	1.08163	1.17696	0.887733	0.976555	0.952602	0.831462	0.0308	0.0882169	-0.266278	None
Q5I0L7	0.906999	1.09852	1.02183	0.987393	1.05421	1.01833	0.824	0.853686	0.0262106	None
Q5I0P2	1.21282	0.975936	0.815815	0.97245	0.919235	0.824668	0.169	0.238308	-0.278114	None
Q5JCS6	0.795944	1.04685	1.49206	1.62478	1.75344	1.76192	0.0138	0.0661152	0.817146	Up
Q5KTC7	1.05228	0.986709	0.946569	0.935755	0.968363	0.932058	0.0855	0.149888	-0.101508	None
Q5M7A4	1.06925	1.0584	0.692848	0.72034	0.77753	0.686428	0.00196	0.0500998	-0.54282	Down
Q5M7A7	0.854441	1.08157	0.819708	0.978489	1.01304	0.968055	0.804	0.836007	-0.0468395	None
Q5M7T1	1.19349	1.14577	0.734206	0.809638	0.736555	0.649893	0.00153	0.0498903	-0.621726	Down
Q5M7T2	0.897032	1.03408	0.867128	0.986199	0.901275	0.950957	0.539	0.601778	-0.0725477	None
Q5M7T9	1.09455	1.0526	1.12356	1.09321	1.10798	1.03231	0.17	0.239362	0.0458699	None
Q5M7U5	1.09275	1.13124	0.881573	0.884796	0.993676	0.827355	0.0306	0.0879982	-0.273421	None
Q5M7U6	1.02248	1.06036	0.892832	0.906528	0.858563	0.850737	0.00679	0.0568563	-0.233215	None
Q5M7V7	0.989334	1.04159	0.764144	0.851411	0.888755	0.822061	0.0392	0.0963713	-0.282682	None
Q5M7V8	1.10814	1.08782	0.864578	0.95605	1.06234	0.875236	0.162	0.231417	-0.192256	None
Q5M7W1	0.973113	0.913534	1.08572	0.944784	0.864609	1.02302	0.818	0.848396	0.0328329	None
Q5M7W5	0.941646	0.980146	0.775179	0.720241	1.03609	0.878179	0.423	0.489545	-0.187414	None
Q5M7W6	0.987091	1.09553	0.899056	0.956851	0.918989	0.888268	0.0853	0.14963	-0.170932	None
Q5M7W7	1.04072	1.07962	0.903136	0.998418	0.963687	0.900878	0.0731	0.135669	-0.150596	None
Q5M808	1.11133	1.07608	0.894313	0.94866	0.976172	0.859202	0.0197	0.0738945	-0.218931	None
Q5M818	1.02677	1.09982	0.967974	1.01254	1.01546	0.939214	0.151	0.220913	-0.0904743	None
Q5M819	1.1279	1.15506	1.03142	1.11153	1.09869	0.946616	0.168	0.23725	-0.0791483	None
Q5M823	1.13278	1.10463	0.818082	0.9169	1.00249	0.815665	0.0594	0.119683	-0.293952	None
Q5M824	1.09704	1.13138	1.28057	1.19699	1.31389	1.13427	0.0491	0.108248	0.181768	None
Q5M827	0.833773	1.09185	0.761509	0.882022	0.767105	0.834584	0.239	0.306501	-0.260871	None
Q5M834	1.13286	1.12694	0.97837	1.05684	1.10962	0.927759	0.196	0.2661	-0.108177	None
Q5M843	0.970823	1.21056	0.910865	0.87598	0.96474	0.840931	0.166	0.235594	-0.24994	None
Q5M854	1.07933	1.18729	0.854519	0.917107	0.984062	0.810514	0.0419	0.0995737	-0.303092	Down
Q5M862	0.921642	1.02929	0.990574	1.00605	0.965643	1.01226	0.799	0.831112	0.0175748	None
Q5M868	1.13694	1.09913	0.914166	0.961753	0.942739	0.840359	0.00431	0.0522483	-0.250923	None
Q5M876	1.07939	0.990275	0.858066	0.929797	0.806125	0.835559	0.0583	0.118897	-0.259186	None
Q5M883	0.988817	1.00974	0.829395	0.910268	0.948608	0.896736	0.111	0.175663	-0.157245	None
Q5M887	1.03479	1.03159	0.866293	0.943288	0.862369	0.862038	0.0248	0.0803249	-0.214176	None
Q5M939	0.921208	0.980521	0.779217	0.844532	0.867119	0.873194	0.059	0.119469	-0.195626	None
Q5M9F8	1.05298	1.04709	0.834916	0.940483	0.942778	0.862884	0.052	0.111647	-0.212762	None
Q5M9G1	0.953911	1.02081	0.764682	0.821974	0.922656	0.847146	0.102	0.16509	-0.239318	None
Q5M9G3	0.996542	1.00042	0.828851	0.901797	0.80637	0.846958	0.0261	0.0822887	-0.239637	None
Q5M9G8	1.02344	1.14894	0.841845	0.885248	1.00191	0.837488	0.107	0.171429	-0.255859	None
Q5M9G9	0.988419	1.12273	0.928258	1.01749	0.964807	0.919106	0.251	0.318023	-0.121697	None
Q5M9I5	1.66723	1.44148	1.11915	1.12586	0.95434	0.686105	0.0218	0.0764085	-0.5435	Down
Q5NDL0	1.05885	1.06755	0.840173	0.919771	0.872806	0.825415	0.0085	0.0581666	-0.276808	None
Q5PPG7	1.00549	1.08012	0.876424	0.925396	0.928962	0.872899	0.0332	0.0906236	-0.196114	None
Q5PPH0	0.97613	0.976398	0.889385	0.905561	0.906436	0.922353	0.0018	0.0498903	-0.116608	None
Q5PPI1	0.926856	1.02408	0.994714	1.04876	1.04413	1.05508	0.296	0.365127	0.0773563	None
Q5PPJ4	1.00951	1.05608	0.954621	0.93397	1.05813	0.951046	0.407	0.474694	-0.0724125	None
Q5PPJ9	1.03865	1.05886	0.869151	0.908903	0.820931	0.826053	0.0124	0.0650304	-0.275693	None
Q5PPK9	0.958149	1.02568	0.991782	0.970786	0.942296	0.976183	0.505	0.5694	-0.0347763	None
Q5PPL2	0.951777	1.02162	0.773485	0.903532	0.87467	0.86203	0.0975	0.161833	-0.214191	None
Q5PPL3	1.09497	1.06898	0.905034	0.940897	0.935328	0.856847	0.00296	0.051246	-0.22289	None
Q5PPN4	1.09846	1.0485	3.39214	1.43455	0.903139	1.7792	0.455	0.520235	0.83123	None
Q5PPN5	1.05129	1.10632	0.620207	0.82571	0.67717	0.655999	0.02	0.0749211	-0.608234	Down
Q5PPN7	1.01436	1.07133	0.937744	0.9464	1.00282	0.922785	0.0976	0.161833	-0.115934	None
Q5PQJ6	1.0936	1.11449	0.891258	0.790009	1.02117	0.815919	0.101	0.164783	-0.293502	None
Q5PQJ7	1.01947	1.1086	1.02127	0.942869	0.962344	0.916786	0.144	0.213192	-0.125343	None
Q5PQL2	1.0085	1.03219	1.23753	1.24446	1.38238	1.26244	0.0224	0.0768347	0.336214	Up
Q5PQL4	1.01473	1.16743	0.776828	0.80425	0.855754	0.744471	0.0226	0.0772415	-0.425713	Down
Q5PQM2	1.02959	1.09147	0.85247	0.895867	0.835433	0.812098	0.0089	0.0581666	-0.300274	Down
Q5PQN0	1.03013	1.03977	0.749114	0.850714	0.681476	0.734758	0.0229	0.0774303	-0.444658	Down
Q5PQN1	1.05471	1.05523	0.913851	0.942892	0.964384	0.89138	0.00901	0.0581666	-0.165888	None
Q5PQN6	1.07055	1.02595	0.873317	0.844533	0.955591	0.850131	0.0421	0.0996332	-0.234242	None
Q5PQN7	1.03413	0.985753	0.930504	0.996906	0.955911	0.951646	0.211	0.280709	-0.0715032	None
Q5PQN9	0.996271	1.09561	0.84076	0.889762	0.944335	0.852458	0.0633	0.125149	-0.2303	None
Q5PQP1	1.07641	1.03622	0.795882	0.800079	0.774346	0.747981	0.00069	0.0493845	-0.418926	Down
Q5PQQ2	0.97102	1.155	0.883632	0.763528	0.888158	0.795014	0.0862	0.150652	-0.330948	None
Q5PQR5	0.957819	0.994402	0.825759	0.962885	0.880305	0.911423	0.203	0.273129	-0.133807	None
Q5PQR8	1.01051	1.11408	0.978018	0.93758	0.954468	0.900587	0.0842	0.148241	-0.151063	None
Q5PQX1-3	0.878858	0.953328	0.848001	1.0237	0.923427	1.01705	0.841	0.866882	0.0243869	None
Q5QJC9	0.992845	1.09626	0.956906	0.995967	0.94167	0.923695	0.167	0.236307	-0.114512	None
Q5QJV7	1.01221	1.02562	0.812098	0.878789	0.903671	0.848798	0.0228	0.0773678	-0.236506	None
Q5RJM1	1.09089	1.12677	0.952875	0.882051	0.886081	0.817981	0.00843	0.0581666	-0.289861	None
Q5RJN4	0.992008	1.04906	1.0934	1.00754	1.11136	1.04922	0.359	0.425864	0.0693187	None
Q5RJP0	1.33128	0.878994	1.1666	0.826987	1.19814	0.962693	0.868	0.891485	-0.0548522	None
Q5RJQ4	1.08892	1.0759	0.780312	0.844348	0.866102	0.767045	0.0049	0.0522483	-0.382617	Down
Q5RJR2	1.01954	1.07246	0.886657	0.905026	0.932641	0.868173	0.0134	0.0661152	-0.203945	None
Q5RJR8	1.04494	1.08528	0.897756	0.990921	0.85717	0.859331	0.0672	0.128661	-0.218713	None
Q5RJY4-2	1.11849	1.15326	0.929783	0.932922	0.903089	0.811648	0.00124	0.0498903	-0.301075	Down
Q5RK00	0.995011	1.07826	0.843778	0.984559	0.952197	0.89409	0.18	0.250102	-0.161509	None
Q5RK09	0.970604	1.16569	0.840782	0.870014	0.898343	0.814224	0.0792	0.14244	-0.296502	None
Q5RK19	1.00599	1.04878	0.873863	0.989777	0.874956	0.888534	0.116	0.181557	-0.170502	None
Q5RK23	1.12809	1.03279	0.799579	0.889798	0.88901	0.795476	0.0245	0.0799903	-0.33011	Down
Q5RK27	1.07306	1.16886	0.873076	0.98151	0.937988	0.830409	0.0391	0.0962956	-0.268106	None
Q5RK28	1.05659	1.24582	0.954141	1.09108	0.936824	0.863457	0.195	0.264995	-0.211804	None
Q5RK30	1.06999	1.07334	0.941108	0.986643	0.938496	0.891523	0.0105	0.0615093	-0.165656	None
Q5RKH0	1.00375	1.08421	0.855931	0.976767	0.947539	0.887704	0.126	0.193173	-0.171849	None
Q5RKH1	0.983694	1.05606	0.874755	0.919344	0.946249	0.895645	0.0682	0.130138	-0.159001	None
Q5RKH6	1.05918	1.16004	0.932267	0.859381	1.0656	0.858335	0.167	0.236307	-0.220388	None
Q5RKH7	0.895626	1.14424	0.698137	0.779541	0.743947	0.72607	0.0643	0.125729	-0.461819	None
Q5RKI0	1.06067	1.06261	0.87732	0.908546	0.839796	0.824402	0.00539	0.054456	-0.278579	None
Q5RKI1	1.02776	1.0655	0.853866	0.910333	0.906693	0.850632	0.0107	0.0621692	-0.233394	None
Q5RKI8	1.07385	1.10645	0.933077	0.930084	0.911585	0.848427	0.00158	0.0498903	-0.237138	None
Q5RKJ1	0.934985	1.01727	0.869028	0.883304	0.889251	0.902064	0.0566	0.116853	-0.148699	None
Q5RKL5	0.982552	1.05793	0.841297	0.910514	0.956295	0.884793	0.107	0.171429	-0.176588	None
Q5S6T3	0.975793	1.12288	1.14578	1.02709	1.04211	1.02128	0.78	0.813429	0.0303733	None
Q5SGE0	0.968342	1.01255	0.849869	0.929674	0.911145	0.905547	0.0766	0.139527	-0.143139	None
Q5U1X1	0.891263	0.958315	0.779455	0.772882	0.783365	0.841886	0.0103	0.0610919	-0.248303	None
Q5U1Y0	1.00398	1.1438	1.00762	0.939639	1.01206	0.918568	0.243	0.30954	-0.122542	None
Q5U1Y4	1.14693	1.1353	0.887349	1.02918	1.08221	0.875966	0.156	0.226367	-0.191052	None
Q5U1Z0	1.02039	1.04385	0.907856	0.913233	0.965041	0.899807	0.0259	0.0820643	-0.152312	None
Q5U1Z2	0.957074	1.06536	0.947403	0.961095	0.950869	0.942548	0.249	0.316333	-0.0853616	None
Q5U203	1.00847	0.992277	0.620691	0.631863	0.663499	0.638444	0.000253	0.0386535	-0.647367	Down
Q5U204	1.02165	0.990584	0.864416	0.961435	0.841816	0.883815	0.0961	0.160845	-0.178184	None
Q5U209	0.946712	0.948361	1.0394	1.08291	1.1912	1.16566	0.0742	0.136996	0.221145	None
Q5U211	1.05406	1.08864	0.871141	0.934638	0.880022	0.835642	0.0087	0.0581666	-0.259043	None
Q5U216	1.02158	1.07875	0.930878	0.995457	0.98376	0.923694	0.0956	0.160764	-0.114512	None
Q5U2M6	0.995699	1.05134	0.868853	0.902577	0.835038	0.848859	0.0178	0.072698	-0.236403	None
Q5U2N0	1.10061	1.04405	0.885759	0.890807	0.878276	0.825255	0.00322	0.0522483	-0.277089	None
Q5U2N3	1.08786	1.10385	0.834047	0.911462	0.83741	0.785665	0.00578	0.0546587	-0.348013	Down
Q5U2P0	0.986245	1.15597	0.936584	1.181	1.09045	0.998355	0.988	0.991133	-0.00237543	None
Q5U2Q3	1.04895	0.922414	0.868044	0.869533	0.91073	0.895592	0.134	0.202279	-0.159087	None
Q5U2Q7	0.992666	1.04637	0.838725	0.926756	0.88165	0.865483	0.0376	0.0948159	-0.208423	None
Q5U2R0	0.952491	1.06209	0.88972	0.92429	0.914377	0.902882	0.107	0.171429	-0.147391	None
Q5U2R3	1.04158	1.0789	0.812715	0.800781	0.964658	0.810556	0.063	0.12499	-0.303017	None
Q5U2R4	0.924871	1.15741	0.801742	0.850258	0.830365	0.794757	0.0947	0.159722	-0.331414	None
Q5U2R7	0.948456	0.917913	0.819736	0.866588	0.789355	0.884312	0.0405	0.0977148	-0.177372	None
Q5U2T3	0.831207	1.03364	0.864854	1.02863	1.05141	1.05278	0.677	0.724321	0.0741992	None
Q5U2U0	1.03568	1.07986	0.881343	0.87219	0.876513	0.828801	0.00171	0.0498903	-0.270902	None
Q5U2U2	1.01818	0.990444	0.865631	0.951308	0.877506	0.894294	0.0605	0.121298	-0.161178	None
Q5U2U7	1.05298	1.08288	0.892178	0.950446	0.964398	0.876157	0.0229	0.0774303	-0.190739	None
Q5U2V4	1.23509	1.07971	1.04291	0.923649	0.964638	0.844189	0.0912	0.155757	-0.244362	None
Q5U2V8	0.955234	1.08531	0.997198	0.961753	1.04475	0.981337	0.763	0.798919	-0.0271792	None
Q5U2W5	0.99066	1.08347	0.967936	1.02126	0.965541	0.949714	0.301	0.369374	-0.0744355	None
Q5U2X0	1.01614	1.1497	0.900972	0.972143	0.93936	0.865708	0.0819	0.145822	-0.208048	None
Q5U2X6	0.973673	1.02739	0.826945	0.897878	0.931915	0.885108	0.0822	0.146077	-0.176075	None
Q5U2X7	0.919804	0.944717	0.871234	0.894308	0.865661	0.940796	0.0327	0.0900357	-0.0880456	None
Q5U2Y1-2	0.993394	1.06249	0.807609	0.860376	0.863121	0.820768	0.0131	0.0658935	-0.284954	None
Q5U2Y3	0.986631	1.10906	1.00068	1.04923	0.95844	0.956997	0.486	0.550813	-0.0634135	None
Q5U2Y6	1.05133	1.09209	0.872494	0.914619	0.976907	0.859694	0.0373	0.0946463	-0.218104	None
Q5U2Z3	0.997541	1.09868	0.899449	0.943911	0.928588	0.881572	0.0574	0.117567	-0.18185	None
Q5U2Z5	1.01888	1.01218	0.962322	1.02824	0.992372	0.979104	0.454	0.519509	-0.030466	None
Q5U300	1.0034	1.03644	0.893847	0.941545	0.923432	0.90165	0.0192	0.0738945	-0.14936	None
Q5U312-2	1.07092	1.06003	0.813387	0.813583	0.796597	0.758214	7.41e-05	0.0263703	-0.399324	Down
Q5U316	1.0439	1.08318	0.850646	0.952355	0.983396	0.87331	0.0873	0.152002	-0.195434	None
Q5U317	1.04067	1.13654	0.808014	0.913724	0.961677	0.821668	0.0663	0.127797	-0.283372	None
Q5U318	0.996623	1.24039	0.877062	0.998932	0.986936	0.853199	0.212	0.281513	-0.229046	None
Q5U3Y0	0.831482	1.10628	0.955494	1.08879	1.09271	1.07925	0.561	0.619297	0.11003	None
Q5U3Y7	1.12807	1.19493	0.929897	0.925588	1.00653	0.821359	0.016	0.0691229	-0.283915	None
Q5U3Z3	0.991916	0.997079	0.888735	0.901744	0.88605	0.897113	0.000569	0.0476454	-0.156638	None
Q5U4E6	0.976627	1.02909	0.919495	0.958065	0.919774	0.929785	0.0708	0.132785	-0.105031	None
Q5U4F3	1.08202	1.33364	0.754373	0.696866	0.917003	0.65358	0.0456	0.104253	-0.613564	Down
Q5XFV8	1.19326	1.00613	0.765283	0.878076	0.820126	0.746716	0.0418	0.0995022	-0.421368	Down
Q5XFW8	1.05368	1.10388	0.921473	0.925463	0.935621	0.859784	0.00445	0.0522483	-0.217954	None
Q5XFX0	1.00119	1.00258	0.905735	0.95358	0.901675	0.918599	0.0322	0.0895248	-0.122492	None
Q5XHY5	1.11243	1.09077	0.862086	0.978226	0.89284	0.827023	0.0249	0.0805147	-0.274001	None
Q5XHY7	1.07138	1.0474	0.859431	0.869078	0.799223	0.795344	0.00526	0.0536746	-0.33035	Down
Q5XHZ0	0.995058	1.05461	0.834631	0.871268	0.927626	0.85657	0.038	0.0950668	-0.223357	None
Q5XHZ9	1.05453	1.10333	0.925561	0.988158	0.98389	0.895214	0.0379	0.0950668	-0.159695	None
Q5XI01	0.990617	1.03997	0.865474	0.954646	0.981399	0.919773	0.194	0.264014	-0.12065	None
Q5XI07	1.09744	1.03854	0.871251	0.832457	0.896738	0.811632	0.00858	0.0581666	-0.301103	Down
Q5XI13	0.956388	1.11465	0.823085	0.882553	0.895269	0.837233	0.0825	0.14625	-0.256298	None
Q5XI22	0.973563	1.09875	0.946841	0.95009	0.905769	0.901632	0.135	0.20368	-0.149389	None
Q5XI28	0.996946	1.10795	0.895398	0.944452	0.967199	0.889053	0.0999	0.163998	-0.169659	None
Q5XI29	0.97562	1.1279	0.773743	0.874292	0.80765	0.778279	0.0421	0.0996332	-0.361641	Down
Q5XI31	0.971087	1.07005	0.924834	0.965643	0.998369	0.943543	0.299	0.367553	-0.0838405	None
Q5XI32	1.00583	1.00806	0.93765	0.949643	0.952178	0.939961	0.00193	0.0500998	-0.0893265	None
Q5XI37	0.988417	1.04418	0.797267	0.957486	0.851699	0.854885	0.105	0.168985	-0.226197	None
Q5XI41	1.00441	1.15219	0.97309	1.05883	1.10481	0.969653	0.689	0.735226	-0.0444589	None
Q5XI55	1.0777	1.0238	0.970976	0.983823	0.961516	0.925155	0.0364	0.0935296	-0.112233	None
Q5XI60	1.07528	1.11114	1.01763	1.00262	1.0477	0.935453	0.0475	0.105982	-0.0962632	None
Q5XI64	1.09987	1.01836	1.08177	1.02614	0.850583	0.931124	0.498	0.562845	-0.102954	None
Q5XI68	1.07791	0.944997	0.723341	0.898851	0.866212	0.820077	0.123	0.189594	-0.286168	None
Q5XI72	0.951602	0.976411	0.840448	0.911646	0.861985	0.903894	0.0485	0.107622	-0.145775	None
Q5XI73	1.04444	1.03288	0.940666	1.01365	0.951475	0.932547	0.0993	0.163698	-0.100751	None
Q5XI74	1.04279	0.931427	0.978471	1.00632	1.1597	1.06186	0.519	0.582647	0.0865887	None
Q5XI78	1.01638	1.03393	0.926797	0.985375	1.03132	0.95709	0.348	0.414889	-0.0632729	None
Q5XI79	1.04441	1.07151	0.747714	0.892786	0.917272	0.80588	0.0589	0.119469	-0.311363	None
Q5XI81	0.981643	0.990898	0.898037	0.920002	0.892177	0.915982	0.00546	0.054456	-0.126609	None
Q5XI83	1.0248	1.09746	0.906998	0.95927	1.00052	0.900546	0.097	0.161402	-0.151128	None
Q5XI97	1.03973	1.02599	0.797655	0.878544	0.798356	0.798613	0.00955	0.0601523	-0.324432	Down
Q5XIA1	1.03999	1.10895	0.898997	0.976345	0.942644	0.874222	0.0396	0.0966077	-0.193928	None
Q5XIA4	0.995458	1.13735	0.961243	0.961109	0.957973	0.900324	0.138	0.206456	-0.151484	None
Q5XIA8	1.06115	1.04232	0.879587	0.883072	0.891177	0.8411	0.000268	0.0386535	-0.249651	None
Q5XIB2	0.974943	1.05402	0.824669	0.908521	0.964888	0.886522	0.152	0.222034	-0.173771	None
Q5XIB4	1.04479	1.11344	0.894833	0.954198	0.921795	0.855895	0.0194	0.0738945	-0.224495	None
Q5XIB5	0.948629	1.0551	0.769379	0.845983	0.812213	0.807687	0.0292	0.0867122	-0.308132	Down
Q5XIC0	1.00989	1.00162	0.901062	0.895148	0.951506	0.910667	0.0308	0.0882169	-0.135004	None
Q5XIC1	1.06278	1.02439	0.903316	0.899457	0.847804	0.846627	0.00977	0.0607036	-0.240202	None
Q5XIC2	0.991119	1.11821	0.852956	0.940909	0.94015	0.864102	0.0987	0.162898	-0.210727	None
Q5XIC4	0.973197	1.03788	0.947217	0.948291	0.986692	0.955443	0.224	0.292536	-0.0657582	None
Q5XIC8	1.03844	1.1046	0.870711	0.846162	0.947813	0.828944	0.0293	0.0867122	-0.270653	None
Q5XIE0	1.0684	1.11819	0.948549	1.01349	0.937959	0.884179	0.0381	0.0951484	-0.17759	None
Q5XIE1	0.940707	1.15123	0.922898	0.998424	1.02555	0.939123	0.521	0.584662	-0.0906143	None
Q5XIE3	1.03469	1.04566	0.830616	0.952012	0.955412	0.877431	0.096	0.160845	-0.188643	None
Q5XIE6	1.06537	0.987211	1.01079	0.982249	1.04315	0.986137	0.726	0.767232	-0.0201399	None
Q5XIE8	1.0878	1.07385	0.899453	1.03199	0.911931	0.876915	0.0935	0.158355	-0.189491	None
Q5XIF3	0.971673	1.00264	0.876817	0.955198	0.921665	0.929837	0.115	0.180091	-0.10495	None
Q5XIF6	0.98295	1.11222	0.928886	0.993429	0.955812	0.915798	0.2	0.27037	-0.126898	None
Q5XIG0	0.919501	1.08728	0.914179	0.99036	0.866393	0.920524	0.382	0.449402	-0.119473	None
Q5XIG4	1.03485	1.1023	0.929557	0.948865	1.01099	0.901332	0.08	0.143245	-0.14987	None
Q5XIG6	1.18579	1.13197	0.928566	0.889251	0.919531	0.787355	0.00229	0.0500998	-0.344914	Down
Q5XIG8	1.00423	1.02907	0.795557	0.890587	0.870853	0.838376	0.0236	0.0783091	-0.254331	None
Q5XIH4	1.03702	1.05935	0.760588	0.861256	0.876534	0.794508	0.0203	0.0749599	-0.331866	Down
Q5XIH7	1.02325	1.02871	0.834724	0.920714	0.903436	0.863849	0.026	0.0820643	-0.211149	None
Q5XIH9	0.961989	1.08395	0.866099	0.825099	0.787255	0.807599	0.0358	0.0929951	-0.308289	Down
Q5XII9	1.11504	1.10121	0.825375	0.895882	0.888372	0.785001	0.0039	0.0522483	-0.349234	Down
Q5XIJ4	0.929418	1.04367	0.832348	1.01534	1.02677	0.97122	0.777	0.811787	-0.0421296	None
Q5XIJ6	1.0297	1.0693	0.879129	1.06527	0.958104	0.921868	0.333	0.399853	-0.117367	None
Q5XIK2	0.801476	1.08329	0.851578	0.953892	0.861275	0.943261	0.669	0.71711	-0.0842708	None
Q5XIL3	1.11782	1.14237	0.910805	0.96089	1.0146	0.851342	0.0242	0.0791924	-0.232189	None
Q5XIM7	1.02227	1.06526	0.875392	0.910792	0.864981	0.846668	0.00689	0.0571868	-0.240132	None
Q5XIM9	1.00654	1.01097	0.853299	0.878642	0.873915	0.861083	0.00083	0.0493845	-0.215775	None
Q5XIN6	1.0305	1.02065	0.855503	0.96981	0.980893	0.912074	0.181	0.251124	-0.132777	None
Q5XIP1	1.03474	1.09745	0.859984	0.958631	0.874393	0.842014	0.0354	0.0927174	-0.248084	None
Q5XIP6	0.928051	1.02671	0.792823	0.867408	0.85553	0.857995	0.061	0.121957	-0.220959	None
Q5XIP9	0.944977	1.04555	0.882326	0.905461	0.914861	0.905169	0.0968	0.161352	-0.143741	None
Q5XIS1	1.0721	1.18524	0.897074	0.852429	0.97709	0.805252	0.0401	0.0971614	-0.312487	Down
Q5XIT9	0.971448	1.11455	0.897545	0.902452	0.909966	0.866081	0.0797	0.142977	-0.207427	None
Q5XIU5	1.07409	1.09618	0.990091	0.867359	1.01023	0.880896	0.113	0.177937	-0.182957	None
Q5XIU9	0.992035	0.957565	0.839694	0.807531	0.788775	0.832992	0.00587	0.0546587	-0.263626	None
Q5XIW8	0.959557	1.14147	1.02449	1.00365	1.06152	0.980362	0.791	0.823392	-0.0286139	None
Q5XJW2	0.968186	0.98933	0.82403	0.893752	0.934411	0.903251	0.111	0.175663	-0.146802	None
Q5XXR3	0.95317	0.907853	0.807323	0.864207	0.781151	0.878614	0.0513	0.110645	-0.186698	None
Q60587	1.07772	0.998176	0.836952	0.846335	0.860305	0.816866	0.00865	0.0581666	-0.291828	None
Q62599	1.01485	1.06937	0.800001	0.911136	0.918298	0.841063	0.0533	0.112738	-0.249714	None
Q62625-2	1.07622	1.04749	0.846392	0.931477	0.82461	0.816961	0.0208	0.0752447	-0.29166	None
Q62633	1.14638	1.33388	1.44471	1.37613	1.07978	1.04844	0.733	0.77205	0.0682475	None
Q62635	1.03479	1.02946	0.70712	0.895973	1.05815	0.859468	0.349	0.41556	-0.218484	None
Q62636	0.988929	1.07059	0.862796	0.911479	0.820843	0.840039	0.0362	0.0931839	-0.251472	None
Q62638	0.999481	1.20447	0.884088	0.952412	0.906116	0.829606	0.102	0.16509	-0.269502	None
Q62639	0.99315	0.943742	0.888451	0.919527	0.835916	0.910013	0.0969	0.161402	-0.136041	None
Q62651	0.967565	0.916425	0.863274	0.845931	0.877873	0.91546	0.0383	0.0951484	-0.12743	None
Q62658	0.887643	1.03733	0.868703	0.899225	0.827812	0.898971	0.214	0.283508	-0.153654	None
Q62662	0.927635	1.01997	0.992548	0.882874	1.03662	0.996794	0.966	0.974213	-0.00463256	None
Q62667	0.974743	1.11112	0.952651	0.86618	0.800529	0.837177	0.112	0.176852	-0.256395	None
Q62671	0.967774	1.07212	0.864421	0.870528	0.940927	0.874514	0.0838	0.147995	-0.193446	None
Q62674	1.00352	0.759889	0.957148	1.12701	1.04549	1.18318	0.241	0.308372	0.242674	None
Q62689	1.13609	1.14904	0.880642	0.883166	0.967705	0.796895	0.00834	0.0581666	-0.327539	Down
Q62696	1.06824	1.10964	0.798349	0.892592	0.814323	0.766884	0.00828	0.0581666	-0.38292	Down
Q62698	1.02137	1.0952	0.872142	0.873284	0.832504	0.811983	0.00877	0.0581666	-0.300478	Down
Q62703	1.07623	0.965255	0.546614	0.646035	0.608784	0.588276	0.00485	0.0522483	-0.765434	Down
Q62713	1.14747	1.52944	0.794857	0.835234	0.901122	0.630383	0.0442	0.10239	-0.6657	Down
Q62720	1.06103	1.15684	1.05574	1.0613	1.03915	0.948712	0.219	0.288387	-0.0759577	None
Q62724	1.00397	1.0926	0.870344	0.874248	0.882823	0.835466	0.014	0.0661152	-0.259347	None
Q62725	1.10775	1.15136	0.830457	0.894948	0.886142	0.770671	0.0035	0.0522483	-0.375814	Down
Q62730	0.951016	1.48377	0.82324	0.82903	1.14762	0.766635	0.325	0.391734	-0.383388	None
Q62733	0.9739	1.13401	0.833998	0.933086	0.893542	0.841472	0.0979	0.162142	-0.249012	None
Q62735	1.23714	1.23256	0.910752	0.953044	0.818998	0.724188	0.00689	0.0571868	-0.465564	Down
Q62736	0.844276	0.854016	0.63746	0.693142	0.790174	0.832513	0.0905	0.15512	-0.264456	None
Q62739	1.00517	1.07911	0.931109	0.911066	0.959951	0.896275	0.0469	0.10572	-0.157987	None
Q62745	1.068	1.00093	1.06556	1.06041	0.926887	0.983717	0.809	0.840286	-0.023684	None
Q62751	1.14395	0.962183	0.792326	0.831685	0.750984	0.75177	0.0387	0.0956414	-0.411637	Down
Q62753	0.988586	0.978749	0.963694	0.974542	0.962785	0.983062	0.0719	0.134229	-0.0246453	None
Q62760	0.87945	0.914643	0.614137	0.704305	0.752007	0.769358	0.031	0.088365	-0.378273	Down
Q62764-2	1.09606	0.88451	0.960402	0.839726	0.93568	0.920883	0.457	0.522102	-0.11891	None
Q62771-2	0.90854	0.952314	0.836487	0.890405	0.843934	0.92102	0.0737	0.136338	-0.118696	None
Q62774	1.1612	1.09915	0.992995	1.00737	0.984918	0.880481	0.0119	0.064532	-0.183636	None
Q62780	0.956354	1.06079	0.889119	0.912343	1.0131	0.930212	0.343	0.410131	-0.104368	None
Q62785	0.873052	1.01028	0.72243	0.87604	0.879165	0.877038	0.262	0.329759	-0.189289	None
Q62786	0.932462	0.923089	0.809065	0.864867	0.840779	0.903491	0.0241	0.0790469	-0.146418	None
Q62796	0.937259	0.988597	0.970191	1.09921	1.09383	1.09501	0.211	0.280709	0.130939	None
Q62799	1.22057	1.23602	1.00817	1.00899	1.00612	0.820456	4.14e-05	0.0263703	-0.285501	None
Q62812	0.929513	1.06094	0.739905	0.81721	0.950174	0.83977	0.186	0.256437	-0.251934	None
Q62818	1.03263	1.07217	0.823267	0.835317	0.788057	0.774939	0.00208	0.0500998	-0.367845	Down
Q62824	1.03213	1.08537	0.980844	1.01508	0.895131	0.910212	0.154	0.22438	-0.135726	None
Q62825	0.992625	1.09134	0.894687	0.987814	0.961348	0.909757	0.164	0.233571	-0.136447	None
Q62826	0.993466	1.09871	0.880919	0.917167	0.910495	0.86308	0.0416	0.099109	-0.212433	None
Q62834	1.03872	1.15232	0.845784	0.961404	0.911426	0.827191	0.0521	0.111693	-0.273708	None
Q62835	1.03125	1.07651	0.849577	0.845539	0.870245	0.811399	0.00203	0.0500998	-0.301516	Down
Q62839	1.00131	1.07498	0.8348	0.876303	0.924636	0.846297	0.0347	0.0920698	-0.240763	None
Q62847-2	1.10369	1.11239	0.909836	0.951265	0.939569	0.842527	0.00173	0.0498903	-0.247205	None
Q62848-3	1.01015	1.0036	0.921349	0.975614	0.950836	0.942782	0.0665	0.128009	-0.0850032	None
Q62865	1.05799	1.19915	0.934744	0.964564	0.954695	0.842956	0.046	0.104686	-0.24647	None
Q62867	1.02242	0.981987	0.851367	1.0345	0.778182	0.886061	0.335	0.402085	-0.174522	None
Q62868	0.936773	1.0469	0.988112	0.970104	0.925671	0.969208	0.566	0.622884	-0.0451217	None
Q62871-3	1.01903	1.05184	0.886186	0.975306	0.930201	0.89872	0.0594	0.119683	-0.154057	None
Q62880	0.982239	0.909086	0.955683	0.964834	0.97299	1.01992	0.549	0.610071	0.0284594	None
Q62896	0.93177	1.22443	1.01488	1.14764	0.997582	0.977058	0.856	0.880431	-0.0334841	None
Q62902	0.94958	1.06407	0.804228	0.896185	0.891941	0.858262	0.0895	0.154428	-0.22051	None
Q62904	1.10351	1.11658	0.940304	0.967791	1.08453	0.89865	0.144	0.213192	-0.154169	None
Q62908	0.893936	0.990125	0.734569	0.820529	0.923306	0.876973	0.239	0.306501	-0.189396	None
Q62910-5	0.989497	1.05913	0.89515	0.999859	1.00082	0.942362	0.34	0.407571	-0.0856466	None
Q62915	1.06578	1.08635	0.943258	0.988992	0.928995	0.886329	0.0156	0.068328	-0.174086	None
Q62920	1.0622	1.02894	0.896756	0.95666	0.875755	0.870077	0.0274	0.0840951	-0.200785	None
Q62921	0.923276	1.02864	0.842088	0.866659	0.845524	0.8724	0.0543	0.114259	-0.196938	None
Q62930	0.931158	1.27209	1.02222	0.926009	0.791997	0.829146	0.308	0.375536	-0.270302	None
Q62931	1.03658	1.16508	0.916985	0.987958	0.982426	0.8743	0.0907	0.155369	-0.1938	None
Q62936-2	1.03047	1.09224	0.796708	0.891032	0.856504	0.799055	0.0151	0.0670666	-0.323634	Down
Q62940	0.896922	0.965326	0.846984	0.912549	0.826401	0.925739	0.199	0.269659	-0.111323	None
Q62950	1.13099	1.09913	0.778734	0.875135	0.931557	0.772881	0.0231	0.0778292	-0.371681	Down
Q62952	0.882783	0.975813	0.796336	0.944307	0.929904	0.957908	0.615	0.668029	-0.0620408	None
Q62967	1.01349	1.08092	0.888766	0.960374	0.895379	0.873602	0.042	0.0996332	-0.194952	None
Q62991	0.980241	1.10279	0.867983	0.911837	0.959298	0.876647	0.109	0.173268	-0.189932	None
Q63009	0.979995	1.07714	0.802199	0.893219	0.898254	0.840543	0.0564	0.116694	-0.250606	None
Q63014	1.01707	1.05766	1.1081	1.04882	1.00516	1.01606	0.714	0.756797	0.0229896	None
Q63028	1.10282	1.07628	0.909796	0.94074	0.942425	0.854469	0.00256	0.0500998	-0.2269	None
Q63035	1.10094	1.15902	1.02982	0.976363	1.09914	0.916044	0.158	0.227875	-0.126512	None
Q63041	1.12369	1.01686	0.923441	0.82048	0.800821	0.792552	0.0391	0.0962956	-0.335423	Down
Q63042	1.50844	1.32309	0.617342	0.64864	0.585539	0.43593	0.00163	0.0498903	-1.19783	Down
Q63060	0.950406	0.92753	1.0085	1.14436	1.08917	1.15092	0.0711	0.13326	0.202789	None
Q63065	0.978406	1.08525	0.925268	0.852315	0.898144	0.864398	0.0629	0.124879	-0.210232	None
Q63081	0.937298	1.05172	0.801565	0.89937	0.85287	0.855966	0.0837	0.147917	-0.224374	None
Q63083	1.04876	1.03307	0.845662	0.90876	0.883599	0.844775	0.007	0.0572546	-0.243362	None
Q63108	0.902876	1.08756	1.21843	0.97067	1.08154	1.09546	0.47	0.535022	0.131531	None
Q63151-2	0.966874	1.05877	0.901834	0.932387	0.900655	0.900085	0.0707	0.132785	-0.151867	None
Q63159	1.04233	1.26956	0.857915	0.905869	0.894254	0.766485	0.0528	0.112605	-0.383671	None
Q63184	1.02723	1.1259	0.859971	0.908138	0.92745	0.834619	0.0288	0.0860374	-0.260811	None
Q63186	0.979806	0.983801	0.786437	0.843978	0.866139	0.847608	0.0165	0.0702175	-0.23853	None
Q63187	0.916849	1.0417	0.863588	0.879751	0.885994	0.894993	0.118	0.183377	-0.160051	None
Q63190	0.858674	0.935721	0.99017	1.1095	1.01585	1.1575	0.0823	0.146077	0.211014	None
Q63228	1.0852	0.964861	0.857615	0.86112	0.81601	0.824281	0.0341	0.0916739	-0.278791	None
Q63269	0.962466	1.19507	0.874772	0.958505	0.89093	0.841765	0.163	0.232379	-0.24851	None
Q63270	1.09637	1.06853	0.806306	0.982633	0.924617	0.835621	0.0787	0.141899	-0.25908	None
Q63279	1.17151	0.862778	1.0225	1.23132	0.603994	0.936551	0.823	0.85296	-0.0945711	None
Q63312	1.05214	1.14361	0.800867	0.803739	0.922885	0.767388	0.026	0.0820643	-0.381972	Down
Q63321	0.894906	1.07398	0.748025	0.937917	0.910781	0.879251	0.326	0.392773	-0.185653	None
Q63347	0.988365	1.04115	0.886172	0.92122	0.908156	0.892021	0.019	0.0738945	-0.164851	None
Q63355	0.906696	0.889387	0.719178	0.795085	0.782231	0.852408	0.0234	0.0781006	-0.230383	None
Q63356	1.02304	1.05076	0.948422	1.00095	0.940884	0.929136	0.0693	0.131356	-0.106039	None
Q63357	1.10426	1.12405	0.908586	0.99546	0.919206	0.844661	0.0172	0.0714867	-0.243556	None
Q63358	1.03527	1.09072	0.919277	0.853746	0.858258	0.825117	0.0122	0.0649222	-0.27733	None
Q63362	0.93369	1.0017	0.82838	0.932927	0.902613	0.917619	0.191	0.260929	-0.124033	None
Q63377	0.946786	0.9817	0.814502	0.975473	0.944247	0.945205	0.475	0.540498	-0.0813003	None
Q63396	1.09114	1.30895	0.826964	0.884035	0.895701	0.724055	0.0306	0.0879982	-0.465828	Down
Q63413	1.05565	1.09385	0.953035	1.01098	1.00031	0.919384	0.0492	0.108248	-0.12126	None
Q63416	0.921048	1.11065	0.841778	0.845837	0.825978	0.824791	0.0874	0.152002	-0.277899	None
Q63433	0.974052	1.01314	0.879493	0.934209	0.922904	0.918083	0.052	0.111647	-0.123304	None
Q63448	1.09847	0.990288	1.00867	1.02671	0.981864	0.963013	0.442	0.508434	-0.0543729	None
Q63450	0.997802	0.987588	0.940503	0.988237	1.11371	1.02161	0.769	0.804019	0.030847	None
Q63468	1.09698	1.04868	0.90278	0.985352	0.899301	0.866069	0.0382	0.0951484	-0.207446	None
Q63470-2	1.11738	1.11211	0.903842	0.875941	0.999125	0.830954	0.0297	0.087261	-0.26716	None
Q63474	1.10702	1.10184	0.879851	0.949241	1.01293	0.857762	0.0507	0.110017	-0.22135	None
[truncated: 848 more rows]

## Sheet: DEPs CuA versus CuMF
Accession	CuA1	CuA2	CuMF1	CuMF3	FC	p	FDR	logFC	Sig
A0A0G2JZ79	1.05402	1.1102	1.01051	1.10761	0.9787	0.721	0.999159	-0.0310616	None
A0A0G2K0D3	0.746869	0.759407	0.773524	0.960594	1.15126	0.348	0.999159	0.203216	None
A0A0G2K2P5	1.02229	1.07372	1.02542	1.04768	0.989071	0.722	0.999159	-0.015854	None
A0A0G2K309	0.931725	0.994313	0.783215	0.93638	0.892815	0.338	0.999159	-0.163567	None
A0A0G2K344	1.06748	1.08169	1.01341	1.13061	0.997605	0.969	0.999159	-0.00345964	None
A0FKI7-2	1.06205	1.0962	1.05632	1.03358	0.968332	0.238	0.999159	-0.0464261	None
A0JN27	0.938593	1.22908	1.00563	1.13458	0.98733	0.939	0.999159	-0.0183957	None
A0JPJ7	1.04304	1.00071	0.933393	1.03462	0.962944	0.561	0.999159	-0.0544756	None
A0JPM9	1.10018	1.03587	0.876972	0.843622	0.805504	0.0291	0.999159	-0.312036	Down
A0JPN2	1.04691	1.13179	1.06598	1.2403	1.05855	0.578	0.999159	0.0820936	None
A0JPN6-2	0.938342	1.03417	1.04028	1.02863	1.04887	0.423	0.999159	0.0688347	None
A0JPP1	1.10462	1.10075	1.08439	0.970651	0.931837	0.317	0.999159	-0.101851	None
A0JPP7	1.04775	1.10218	1.13063	1.22534	1.09583	0.2	0.999159	0.132031	None
A0JPQ8	1.15884	1.23539	1.07297	1.2267	0.960507	0.637	0.999159	-0.0581324	None
A0JPQ9	1.01103	1.0542	1.00196	1.08828	1.01211	0.82	0.999159	0.0173656	None
A0MZ67	1.02862	1.08044	0.980769	1.08127	0.9777	0.718	0.999159	-0.0325363	None
A1A5P2	0.943922	1.11088	0.834864	0.855491	0.822636	0.163	0.999159	-0.281674	None
A1A5R1	1.10182	1.37983	1.15873	1.16928	0.93809	0.636	0.999159	-0.0922022	None
A1A5S1	1.05764	1.13955	0.968919	1.04937	0.918576	0.26	0.999159	-0.122529	None
A1L108-2	0.964068	0.985315	0.945885	1.00215	0.999309	0.984	0.999159	-0.000997792	None
A1L134	1.01777	1.11506	0.960089	1.06163	0.947908	0.512	0.999159	-0.0771811	None
A1L1J9	0.919822	0.992257	1.03664	1.03481	1.08335	0.159	0.999159	0.115498	None
A1L1K3	1.01453	1.06342	1.09222	0.973587	0.994159	0.933	0.999159	-0.00845139	None
A1L1L2	0.998839	1.09692	0.918253	1.08072	0.953818	0.661	0.999159	-0.0682134	None
A2RRU1	0.953255	1.03398	0.895161	0.946926	0.92696	0.269	0.999159	-0.109421	None
A2RRU3	0.990103	1.00678	1.10572	1.05887	1.08398	0.0778	0.999159	0.116341	None
A2RUV9	0.881464	1.00307	1.05374	0.954792	1.06579	0.512	0.999159	0.0919294	None
A2RUW1	1.333	1.21658	0.855533	1.01085	0.732034	0.0721	0.999159	-0.450018	None
A2VCX1	1.06599	1.01707	0.968202	1.11975	1.00235	0.978	0.999159	0.00337974	None
A2VD12	1.00992	0.906779	1.0347	1.029	1.0767	0.291	0.999159	0.106614	None
A4L9P7	0.985156	1.06803	1.01229	1.04482	1.00191	0.969	0.999159	0.00275164	None
A7E3N2	1.0684	0.937859	1.0571	1.01442	1.03253	0.681	0.999159	0.0461849	None
A7VJC2-4	0.936271	1.04364	0.968931	1.00346	0.9962	0.953	0.999159	-0.00549278	None
B0BN18	0.98897	1.00916	0.975533	1.04895	1.01319	0.762	0.999159	0.0189014	None
B0BN56	0.907219	1.13904	1.00713	1.07757	1.01879	0.889	0.999159	0.02685	None
B0BN85	1.05978	1.07404	1.04075	1.07397	0.991043	0.65	0.999159	-0.0129797	None
B0BN86	1.07163	1.03345	0.974849	1.16454	1.0163	0.876	0.999159	0.0233227	None
B0BN93	0.997965	1.05988	0.992398	1.14073	1.03659	0.686	0.999159	0.0518424	None
B0BN94	1.06498	1.06608	0.975566	1.10521	0.976409	0.736	0.999159	-0.0344431	None
B0BNA5	1.00473	0.936482	0.916935	0.964132	0.969015	0.544	0.999159	-0.0454087	None
B0BNA7	0.985628	1.07306	1.02935	1.06985	1.01967	0.715	0.999159	0.0281052	None
B0BNC9	1.12254	1.10487	1.04252	1.21357	1.01288	0.883	0.999159	0.0184615	None
B0BNE2	0.968239	1.03752	0.977962	1.04912	1.01063	0.85	0.999159	0.0152548	None
B0BNE5	1.03405	1.06844	0.974194	1.09395	0.983668	0.809	0.999159	-0.0237573	None
B0BNF1	0.977361	1.09557	0.984524	1.08855	1.00007	0.999	1	9.73e-05	None
B0BNG0	1.06246	1.07237	1.01929	1.03963	0.964444	0.0785	0.999159	-0.0522302	None
B0BNG2	1.21874	1.04509	1.20249	1.08126	1.0088	0.934	0.999159	0.0126378	None
B0BNM1	1.06263	1.0941	0.981971	1.07917	0.95568	0.448	0.999159	-0.0653999	None
B0BNM9	1.14767	1.04602	0.910161	1.07443	0.904685	0.392	0.999159	-0.144512	None
B0BNN3	0.605127	0.453341	0.131998	0.387309	0.490621	0.211	0.999159	-1.02732	None
B0K019	0.992197	1.11115	1.02776	1.11454	1.01852	0.816	0.999159	0.0264758	None
B0K020	0.935659	0.995941	1.04045	1.1175	1.11718	0.147	0.999159	0.159866	None
B0LT89	1.12363	1.11177	0.947433	1.08322	0.908408	0.272	0.999159	-0.138587	None
B1H234	1.09962	0.996099	1.0385	1.08498	1.01325	0.83	0.999159	0.0189841	None
B1H267	0.960787	1.0082	0.979792	0.998834	1.0049	0.868	0.999159	0.00704813	None
B1H268	1.10185	1.05478	1.00791	0.972799	0.918424	0.0957	0.999159	-0.122767	None
B1WBW4	1.0239	1.02551	0.960381	1.01159	0.962211	0.27	0.999159	-0.0555747	None
B1WC40	1.10291	1.04316	0.998032	0.997525	0.929865	0.128	0.999159	-0.104907	None
B1WC68	0.8984	1.12535	1.02543	0.954145	0.978176	0.87	0.999159	-0.0318343	None
B1WC88	0.986279	1.07056	1.04745	1.13206	1.05964	0.412	0.999159	0.0835758	None
B2GUV7	1.02095	1.07877	0.983098	1.11923	1.00124	0.988	0.999159	0.00178735	None
B2GUY0	0.942346	1.04854	0.966287	1.02227	0.998829	0.986	0.999159	-0.0016907	None
B2GUZ1	0.993505	1.07045	1.01018	1.05415	1.00018	0.997	0.999809	0.000260964	None
B2GUZ5	1.01684	1.02058	1.1186	1.15224	1.11457	0.0204	0.999159	0.156483	None
B2GV05	1.04613	1.05361	1.01318	0.95609	0.937866	0.152	0.999159	-0.0925456	None
B2GV06	1.01252	1.0452	0.937977	1.09236	0.986696	0.878	0.999159	-0.0193226	None
B2GV24	1.02841	1.11305	0.985751	1.0643	0.957319	0.512	0.999159	-0.0629282	None
B2GV38	1.1214	1.05301	0.941024	1.13059	0.952726	0.661	0.999159	-0.0698673	None
B2GV54	0.937028	0.930706	1.15428	0.992582	1.14945	0.227	0.999159	0.200939	None
B2GV71	1.32205	1.44031	1.08159	1.24984	0.843996	0.171	0.999159	-0.244691	None
B2RYD2-2	0.965455	1.12834	0.904477	1.02585	0.921927	0.505	0.999159	-0.117276	None
B2RYE5	1.11612	1.18062	1.10162	0.989294	0.910381	0.253	0.999159	-0.135458	None
B2RYF7	1.12152	1.02178	1.06392	1.11747	1.01777	0.769	0.999159	0.0254091	None
B2RYG6	1.07761	1.06217	0.897274	1.10848	0.937367	0.592	0.999159	-0.0933145	None
B2RYI0	1.19614	1.09206	1.0999	1.19236	1.00178	0.979	0.999159	0.00256238	None
B2RYJ8	1.1167	1.22562	1.13859	1.11515	0.962185	0.51	0.999159	-0.0556136	None
B2RYM5	1.10781	1.28765	1.07804	1.06132	0.893092	0.292	0.999159	-0.16312	None
B2RYN7	0.919345	0.998582	1.11248	0.959114	1.08012	0.467	0.999159	0.111192	None
B2RYT9	0.949595	1.00877	1.0669	1.04607	1.07895	0.133	0.999159	0.109622	None
B2RYW9	0.956664	1.00239	0.977189	1.09678	1.05866	0.464	0.999159	0.0822385	None
B2RZ37	0.897462	1.07175	1.06408	1.05156	1.07436	0.49	0.999159	0.103471	None
B2RZ55	1.04459	1.23193	1.08319	1.01521	0.921759	0.466	0.999159	-0.117539	None
B2RZ78-2	0.994556	1.06757	1.03586	1.0554	1.01413	0.737	0.999159	0.0202424	None
B3DMA2	1.01039	0.915284	1.07055	0.947554	1.048	0.612	0.999159	0.0676337	None
B3GNI6-3	1.01088	1.05527	1.06009	1.01534	1.00449	0.896	0.999159	0.0064632	None
B4F766	0.907674	1.06542	0.935216	1.07613	1.01939	0.873	0.999159	0.0277002	None
B4F769	0.980601	1.15668	0.953977	1.03476	0.930498	0.523	0.999159	-0.103925	None
B4F777	1.08819	0.753354	0.908957	0.87892	0.970857	0.888	0.999159	-0.0426693	None
B4F7E8	0.916236	1.04887	0.879222	1.03487	0.974043	0.826	0.999159	-0.0379422	None
B5DEH2	1.12882	1.15454	0.942187	1.10297	0.895676	0.281	0.999159	-0.158951	None
B5DEN9	1.05493	1.05478	1.07122	1.14697	1.05142	0.288	0.999159	0.0723369	None
B5DF45	0.95653	1.11932	1.1272	1.05387	1.05069	0.615	0.999159	0.0713405	None
B5DF89	0.964512	1.06508	1.018	1.05971	1.02371	0.702	0.999159	0.0338029	None
B5DF91	0.994352	1.08125	0.968242	1.01984	0.957835	0.478	0.999159	-0.0621515	None
B5DF93	0.997078	0.976825	1.00706	1.08393	1.05932	0.279	0.999159	0.0831362	None
B5DFA1	1.10412	1.04753	1.07606	1.01837	0.973404	0.552	0.999159	-0.0388899	None
B5DFC8	1.02389	1.09731	0.996626	1.07734	0.977737	0.707	0.999159	-0.0324814	None
B5DFC9	0.869481	0.988916	1.02335	1.00531	1.09162	0.294	0.999159	0.126468	None
B5DFN2	1.19268	1.14228	1.0124	1.16022	0.930477	0.408	0.999159	-0.103957	None
B5DFN3	0.92439	1.07099	1.03792	1.15958	1.10129	0.4	0.999159	0.139196	None
C9WPN6	1.12352	1.20451	1.17925	1.20629	1.02471	0.57	0.999159	0.035212	None
D2XV59	0.987527	1.05134	0.960194	1.0409	0.981476	0.749	0.999159	-0.026975	None
D3Z8L7	0.916166	0.979952	0.992532	1.06762	1.08651	0.238	0.999159	0.119704	None
D3Z9R8	1.14022	1.37092	0.967568	1.19727	0.862095	0.399	0.999159	-0.214082	None
D3Z9Z9	0.917181	1.06057	1.0029	1.01637	1.02099	0.8	0.999159	0.0299695	None
D3ZA12	0.567551	1.17785	0.995572	0.780879	1.01779	0.966	0.999159	0.0254362	None
D3ZAF6	1.00485	0.956878	0.901186	1.04967	0.994459	0.951	0.999159	-0.0080164	None
D3ZAW2	1.02152	0.952489	1.02331	0.930721	0.98988	0.879	0.999159	-0.0146747	None
D3ZBE5	0.963512	0.953308	0.828715	0.995207	0.951536	0.634	0.999159	-0.0716703	None
D3ZBN0	1.1819	1.52745	0.904372	0.588736	0.551094	0.122	0.999159	-0.85963	None
D3ZBP4	1.14977	1.14955	0.969495	1.13791	0.916531	0.373	0.999159	-0.125745	None
D3ZC96	1.00386	1.09974	1.05314	1.17057	1.05709	0.511	0.999159	0.080102	None
D3ZCL3	0.993982	1.05987	1.03314	0.963282	0.972038	0.611	0.999159	-0.0409154	None
D3ZD32	0.982657	1.08993	0.934677	1.06691	0.965741	0.717	0.999159	-0.0502918	None
D3ZDK7	1.01458	1.08143	1.03014	1.10379	1.01809	0.74	0.999159	0.0258686	None
D3ZFJ3	1.13111	1.04646	1.06049	1.1347	1.00809	0.89	0.999159	0.0116271	None
D3ZGS3	0.983327	1.1288	1.03903	1.00219	0.966424	0.683	0.999159	-0.0492717	None
D3ZHA0	0.849351	0.904931	1.04525	0.999846	1.16577	0.0558	0.999159	0.221286	None
D3ZHV2	0.958998	0.993362	1.04727	1.03612	1.06711	0.0683	0.999159	0.0937145	None
D3ZKU7	0.978	1.04412	1.09564	1.04763	1.05991	0.276	0.999159	0.0839421	None
D3ZLZ7	0.986402	1.04444	0.962103	0.998845	0.965583	0.416	0.999159	-0.050528	None
D3ZQG6	1.06278	1.14413	1.03078	1.0587	0.946789	0.305	0.999159	-0.0788852	None
D3ZSC8	0.972078	1.11019	1.06456	0.926075	0.955994	0.686	0.999159	-0.0649273	None
D3ZTQ1	1.07258	1.06279	0.983631	1.1045	0.97788	0.734	0.999159	-0.032271	None
D3ZTX0	1.0229	1.17261	1.01749	1.11782	0.972578	0.77	0.999159	-0.0401141	None
D3ZUI5	1.09378	1.19602	0.732654	0.999522	0.756476	0.19	0.999159	-0.402633	None
D3ZVF4	1.05838	0.960868	0.979402	1.12704	1.04318	0.671	0.999159	0.0609871	None
D3ZVR7	1.05122	1.1326	1.043	1.13662	0.998079	0.976	0.999159	-0.00277363	None
D3ZW55	1.03576	0.972266	0.944874	1.10571	1.02119	0.829	0.999159	0.0302538	None
D3ZX08	0.958679	1.01523	0.915984	1.05652	0.999287	0.993	0.999159	-0.00102888	None
D3ZXD8	0.980993	1.01366	0.907582	1.09336	1.00315	0.976	0.999159	0.00454281	None
D3ZYR1	1.05161	1.00822	0.987664	1.10589	1.01637	0.814	0.999159	0.0234303	None
D3ZYW7	0.991771	1.14186	0.877808	1.11964	0.936174	0.68	0.999159	-0.0951516	None
D3ZZL9	0.915397	0.999002	0.989486	1.0257	1.05265	0.384	0.999159	0.07402	None
D4A1F2	1.10715	1.12868	0.958759	0.991857	0.872437	0.0186	0.962804	-0.196877	None
D4A1R8	1.08997	0.991571	0.924999	1.14602	0.994949	0.969	0.999159	-0.00730571	None
D4A3K5	1.25657	1.37031	1.06117	0.71675	0.676818	0.144	0.999159	-0.56316	None
D4A4T9	1.02392	1.02268	1.03574	0.990621	0.990114	0.698	0.999159	-0.0143333	None
D4A631	1.09442	1.12419	0.991014	1.06478	0.926618	0.177	0.999159	-0.109954	None
D4A6D7	1.02427	1.08949	1.09753	1.07816	1.0293	0.459	0.999159	0.041662	None
D4A702	0.752169	0.859645	0.746983	0.737968	0.921292	0.361	0.999159	-0.118269	None
D4A7V9	1.05091	0.998565	0.928504	1.02242	0.951915	0.456	0.999159	-0.0710952	None
D4AAT7	1.20444	1.45118	0.973392	0.886002	0.700173	0.0932	0.999159	-0.514217	None
D4ABB8	1.01399	1.07744	0.907008	1.04456	0.933126	0.453	0.999159	-0.0998568	None
D4ABY2	1.03074	1.09773	0.971942	1.04732	0.948691	0.392	0.999159	-0.0759897	None
D4ACN8	1.08839	1.09688	0.984192	1.04589	0.928984	0.13	0.999159	-0.106275	None
D4AD37	1.10738	1.15791	0.980455	1.11406	0.924608	0.354	0.999159	-0.113086	None
D4AE41	0.899893	1.07366	0.944824	1.05456	1.01309	0.911	0.999159	0.0187585	None
E9PSK7	1.00749	0.983145	1.09919	0.987282	1.04814	0.491	0.999159	0.0678328	None
E9PTG8	1.07075	1.01424	1.04373	0.995985	0.978283	0.603	0.999159	-0.031676	None
E9PU28	0.959336	1.00365	1.00867	1.0196	1.03326	0.289	0.999159	0.0472019	None
F1LM81	1.03244	1.11452	1.01374	1.01262	0.943826	0.28	0.999159	-0.0834078	None
F1LM93	1.01672	1.14832	1.03022	1.11006	0.988568	0.887	0.999159	-0.0165886	None
F1LMZ8	1.03073	1.06713	0.926881	1.10864	0.970287	0.769	0.999159	-0.043517	None
F1LNI5	1.10061	1.00131	0.928695	0.983707	0.909835	0.237	0.999159	-0.136323	None
F1LNJ2	1.01231	1.10753	0.979804	1.10005	0.981139	0.819	0.999159	-0.0274704	None
F1LP64	0.94882	1.07	1.01591	1.10046	1.04832	0.577	0.999159	0.0680816	None
F1LP90	1.03377	1.0997	1.05429	1.07506	0.998072	0.958	0.999159	-0.00278477	None
F1LPQ2	1.01191	1.08208	1.06066	1.10998	1.03661	0.466	0.999159	0.0518692	None
F1LQ48	1.05366	1.10176	0.930354	0.98409	0.888197	0.0791	0.999159	-0.171048	None
F1LRS8	1.13378	1.04496	0.998586	0.928717	0.884596	0.156	0.999159	-0.17691	None
F1LSG8	0.988011	1.06624	0.999984	0.992562	0.96996	0.515	0.999159	-0.0440023	None
F1LTR1	0.946405	1.03672	0.980419	1.03441	1.01599	0.792	0.999159	0.0228801	None
F1LU71	1.02572	1.06701	0.978676	1.10225	0.994359	0.936	0.999159	-0.0081609	None
F1LYQ8	0.983008	1.08777	1.00453	1.02986	0.982431	0.768	0.999159	-0.025572	None
F1M0Z1	1.00277	1.0691	0.998033	0.972211	0.950951	0.29	0.999159	-0.0725573	None
F1M3G7	1.05714	1.04311	1.0421	1.04717	0.994773	0.539	0.999159	-0.00756061	None
F1M3L7	1.0982	1.13278	1.06744	1.01544	0.933618	0.141	0.999159	-0.0990964	None
F1M5N7	1.21003	1.17467	0.997549	0.936639	0.811082	0.0236	0.999159	-0.30208	Down
F1M625	0.949513	1.05667	1.18804	1.11479	1.14787	0.15	0.999159	0.198959	None
F1M649	0.958641	1.08691	0.902601	1.09454	0.976331	0.853	0.999159	-0.034558	None
F1M707	1.10683	1.07337	0.971554	1.03175	0.918867	0.124	0.999159	-0.122073	None
F1M7Y5	1.13962	1.09735	0.958409	1.10823	0.923858	0.388	0.999159	-0.114257	None
F1MA98	0.971721	1.07645	0.979282	1.0176	0.974957	0.691	0.999159	-0.0365888	None
F2Z3T4	0.965242	1.08405	0.853815	0.968058	0.889027	0.302	0.999159	-0.169701	None
G3V645	1.05914	0.982711	1.02407	1.2179	1.09801	0.438	0.999159	0.134887	None
G3V6S8	0.989196	1.06683	0.862286	0.972096	0.892196	0.241	0.999159	-0.164567	None
G3V7P1	1.01524	1.08228	1.01825	1.10749	1.01345	0.824	0.999159	0.0192796	None
G3V7W1	1.01058	1.0701	0.965228	1.02774	0.957845	0.416	0.999159	-0.0621356	None
G3V9D0	0.949386	1.05596	0.992043	0.934368	0.960636	0.582	0.999159	-0.0579384	None
G3V9R8	0.987967	1.08081	0.980055	1.00739	0.960686	0.489	0.999159	-0.0578626	None
M0RC99	1.07644	1.09127	1.01157	1.07863	0.964244	0.376	0.999159	-0.0525297	None
O08557	0.862025	0.892012	0.893365	1.07016	1.11943	0.363	0.999159	0.162764	None
O08560	1.0004	1.19624	1.0424	1.04338	0.949535	0.628	0.999159	-0.0747073	None
O08561	1.01702	1.02206	0.98043	1.0358	0.988797	0.721	0.999159	-0.0162539	None
O08587	1.0941	1.16037	0.984147	1.05507	0.904523	0.157	0.999159	-0.144771	None
O08590	0.637975	0.701808	0.866829	1.13232	1.49214	0.137	0.999159	0.577384	None
O08618	1.02171	1.14174	0.970633	1.11856	0.965677	0.734	0.999159	-0.0503871	None
O08623-2	1.09027	1.13711	1.01063	1.17829	0.982732	0.846	0.999159	-0.0251298	None
O08629	1.01944	1.07426	0.966377	1.01425	0.945992	0.26	0.999159	-0.0800996	None
O08651	0.881978	0.953557	0.855564	0.856104	0.932518	0.226	0.999159	-0.100797	None
O08653	0.98027	1.09314	1.06597	1.09105	1.04033	0.545	0.999159	0.057039	None
O08658	0.995327	1.11685	1.03401	1.20342	1.0593	0.609	0.999159	0.0831117	None
O08662	0.980048	1.05856	0.955127	1.0847	1.0006	0.994	0.999159	0.000861965	None
O08679	1.00673	0.952661	1.06277	0.986245	1.04574	0.44	0.999159	0.0645248	None
O08697	1.41506	0.989602	0.93098	1.06393	0.829603	0.455	0.999159	-0.269508	None
O08699	1.17603	1.07518	0.872531	0.985302	0.825262	0.122	0.999159	-0.277076	None
O08700	1.02297	1.07745	1.01179	1.07602	0.993999	0.895	0.999159	-0.00868405	None
O08701	1.32168	1.0969	1.02717	1.19548	0.918988	0.558	0.999159	-0.121882	None
O08719	0.772057	0.778289	0.803711	0.71927	0.982349	0.777	0.999159	-0.0256924	None
O08730	1.13308	1.06653	1.03889	1.08771	0.966811	0.47	0.999159	-0.0486944	None
O08776-4	1.00864	0.946588	1.03917	1.06579	1.07658	0.157	0.999159	0.106459	None
O08815	0.995187	1.11287	0.993532	1.01877	0.954575	0.51	0.999159	-0.0670697	None
O08816	1.08127	1.05577	1.05787	1.05361	0.988039	0.427	0.999159	-0.0173601	None
O08836	0.99959	1.04624	0.985759	1.02379	0.982265	0.608	0.999159	-0.0258152	None
O08837	0.994435	1.15514	1.0378	1.03988	0.966552	0.698	0.999159	-0.0490808	None
O08839-6	1.01323	0.86133	0.907861	0.990147	1.01251	0.904	0.999159	0.0179365	None
O08873	0.852643	1.166	1.18823	1.05836	1.11292	0.571	0.999159	0.154352	None
O08874	1.04891	1.06956	1.03068	1.00684	0.96179	0.124	0.999159	-0.0562066	None
O08875	1.01302	0.909196	1.08006	1.23711	1.20547	0.171	0.999159	0.269594	None
O08949	0.911889	1.04328	1.01994	0.990462	1.02825	0.721	0.999159	0.040191	None
O08950	0.911972	1.06324	1.15098	1.06128	1.12001	0.31	0.999159	0.163505	None
O08984	0.925528	1.07743	0.917731	1.00724	0.961064	0.701	0.999159	-0.057295	None
O09171	1.03839	1.04512	1.03438	0.980312	0.96697	0.334	0.999159	-0.0484566	None
O09175	1.02927	1.06936	1.02729	1.09566	1.01159	0.788	0.999159	0.0166184	None
O09178	0.955006	0.927041	0.931011	1.20941	1.13729	0.453	0.999159	0.185594	None
O35049	1.11275	1.16061	1.00601	1.06687	0.911815	0.122	0.999159	-0.133187	None
O35052	1.1166	1.07215	1.02957	1.08957	0.968194	0.45	0.999159	-0.0466318	None
O35077	1.16546	1.09784	1.14982	1.10439	0.995982	0.921	0.999159	-0.00580807	None
O35092	1.06587	0.948563	1.08489	1.12087	1.09498	0.259	0.999159	0.130908	None
O35094	1.01451	1.11769	1.00548	1.01224	0.946311	0.384	0.999159	-0.0796133	None
O35112	1.04687	1.06762	1.0192	1.05264	0.979829	0.392	0.999159	-0.0293976	None
O35115	1.12427	1.14788	0.809679	1.01361	0.802455	0.16	0.999159	-0.317508	None
O35142	1.02586	1.02962	1.00101	1.09531	1.01987	0.707	0.999159	0.0283877	None
O35162	0.933079	1.0512	1.00577	1.15703	1.08997	0.45	0.999159	0.124284	None
O35165	1.00277	1.0946	1.15893	1.06751	1.06154	0.424	0.999159	0.0861602	None
O35179	1.00374	1.08153	1.0362	1.0565	1.00356	0.935	0.999159	0.00513097	None
O35217	0.889907	0.933872	0.978184	0.937082	1.05016	0.268	0.999159	0.0706143	None
O35244	0.958808	0.911653	0.912705	0.973374	1.00835	0.858	0.999159	0.0119966	None
O35263	1.05036	1.06378	1.06379	1.10584	1.02624	0.336	0.999159	0.0373744	None
O35274	0.972123	0.994082	0.965158	0.982039	0.990332	0.563	0.999159	-0.0140159	None
O35303-2	0.943732	1.01576	1.01249	1.06992	1.06273	0.314	0.999159	0.0877756	None
O35314	1.11539	1.18618	0.840066	0.932965	0.770356	0.0455	0.999159	-0.376402	Down
O35331	1.14538	1.06226	1.07189	1.16914	1.01512	0.819	0.999159	0.0216552	None
O35346	1.0948	1.14544	1.00386	1.0634	0.922784	0.157	0.999159	-0.115935	None
O35394	0.908597	1.01486	0.917987	1.09086	1.04439	0.715	0.999159	0.0626673	None
O35397	0.897523	1.07751	0.967317	1.00668	0.999476	0.996	0.999159	-0.000756119	None
O35412	1.05045	1.02446	0.682771	1.11656	0.867183	0.591	0.999159	-0.205591	None
O35413	0.776564	0.822235	0.660004	0.827226	0.930217	0.586	0.999159	-0.104361	None
O35509	1.009	0.99706	1.0125	1.03083	1.01858	0.231	0.999159	0.0265562	None
O35543	0.974846	0.956309	1.17474	1.06721	1.16094	0.104	0.999159	0.21529	None
O35550	1.04399	1.1326	1.0738	1.08628	0.992414	0.871	0.999159	-0.0109866	None
O35567	0.958308	1.04115	0.998726	1.03211	1.01569	0.759	0.999159	0.0224641	None
O35760	0.968433	1.14787	0.93363	1.18645	1.00178	0.991	0.999159	0.00256948	None
O35763	0.941192	0.942232	0.939316	0.953855	1.00518	0.573	0.999159	0.007447	None
O35777	1.18395	1.07921	0.96137	1.11628	0.918032	0.426	0.999159	-0.123384	None
O35787	1.00157	1.05504	1.00059	1.0063	0.975822	0.453	0.999159	-0.0353102	None
O35796	1.10091	1.11866	0.980836	1.17687	0.972128	0.783	0.999159	-0.0407824	None
O35814	1.01177	1.07929	0.953051	1.01787	0.94255	0.328	0.999159	-0.0853594	None
O35819	0.780041	1.03631	0.999239	0.963933	1.08083	0.628	0.999159	0.112142	None
O35820	0.997162	0.966773	0.918851	0.95114	0.952165	0.168	0.999159	-0.0707161	None
O35821	0.940077	1.06235	0.968013	1.03308	0.999335	0.993	0.999159	-0.000959884	None
O35824	0.971391	1.11527	0.993866	1.16833	1.0362	0.77	0.999159	0.0512998	None
O35826	0.922236	0.991838	0.888625	1.04398	1.00968	0.923	0.999159	0.0138977	None
O35828	0.952412	0.995089	1.06618	1.07968	1.10185	0.0473	0.999159	0.139927	None
O35832	1.05065	1.08275	1.16495	1.18876	1.10327	0.0314	0.999159	0.141782	None
O35854	0.879354	0.986083	0.964299	1.03161	1.06994	0.41	0.999159	0.0975345	None
O35889	1.05776	1.13536	0.961456	1.03036	0.908211	0.192	0.999159	-0.1389	None
O35920	1.05026	1.04045	1.03998	1.11277	1.02967	0.487	0.999159	0.0421818	None
O35923	1.06092	1.23485	1.07758	0.788791	0.81296	0.331	0.999159	-0.298744	None
O35952-2	0.930602	0.894162	1.05187	1.04467	1.14893	0.0182	0.959544	0.200296	None
O35964	1.04707	1.10244	1.0286	1.05456	0.969133	0.391	0.999159	-0.0452339	None
O35986	1.12188	1.17956	0.898096	0.867797	0.767298	0.0145	0.919344	-0.382142	Down
O35987	1.00997	1.01409	1.0016	0.96908	0.973625	0.245	0.999159	-0.0385612	None
O54697	1.39907	1.23905	1.1162	0.964303	0.788633	0.127	0.999159	-0.342574	None
O54728	1.0902	0.729362	1.22387	1.39836	1.44113	0.183	0.999159	0.527205	None
O54735	1.0047	1.08814	0.999406	1.04784	0.978218	0.683	0.999159	-0.0317724	None
O54747	1.03883	1.12355	0.94711	1.07573	0.935468	0.461	0.999159	-0.0962399	None
O54748	0.970532	1.03243	0.859057	0.99168	0.923998	0.408	0.999159	-0.114038	None
O54753	1.17566	1.11825	0.857206	1.09686	0.851848	0.302	0.999159	-0.231332	None
O54772	0.975873	1.06374	0.983041	0.955098	0.95025	0.386	0.999159	-0.0736213	None
O54783	1.01565	1.13747	1.03812	1.11509	1.00004	1	1	5.77e-05	None
O54861	0.929202	1.10304	0.944194	1.1307	1.02099	0.883	0.999159	0.0299679	None
O54874	1.05335	0.972483	0.973082	1.13467	1.04044	0.695	0.999159	0.057189	None
O54888	0.911735	1.03747	1.03252	1.00749	1.04659	0.552	0.999159	0.0656925	None
O54921	1.02899	1.10183	1.03571	1.05739	0.982298	0.669	0.999159	-0.0257673	None
O54922	1.10131	1.03689	1.02146	1.07856	0.982141	0.701	0.999159	-0.0259984	None
O54923	1.03999	1.12717	1.09988	1.17562	1.04999	0.447	0.999159	0.0703733	None
O54924	1.01589	1.01096	0.960775	0.962809	0.949049	0.00266	0.841447	-0.0754457	None
O54975	1.13102	0.959407	1.05149	1.17054	1.06295	0.593	0.999159	0.0880756	None
O55000	0.949575	1.11087	1.03468	1.03453	1.00425	0.962	0.999159	0.00612247	None
O55004	1.19221	1.1056	0.929551	1.14596	0.903256	0.441	0.999159	-0.146793	None
O55012-2	1.02359	1.07297	0.992179	1.10861	1.00202	0.976	0.999159	0.00290459	None
O55035	1.01923	1.13428	1.08162	1.06172	0.995275	0.938	0.999159	-0.00683309	None
O55043	0.994936	1.0537	1.07403	1.03073	1.0274	0.522	0.999159	0.0389917	None
O55096	1.09124	1.04808	0.986574	0.98987	0.923863	0.0639	0.999159	-0.114249	None
O55156	0.978342	1.05789	0.99562	0.982923	0.971669	0.548	0.999159	-0.0414625	None
O55159	1.24004	1.21	1.10072	1.24894	0.959031	0.575	0.999159	-0.0603513	None
O55165	1.01414	0.993542	0.986053	0.969785	0.974176	0.187	0.999159	-0.0377461	None
O55166	1.01944	1.15759	1.01813	1.11172	0.978326	0.804	0.999159	-0.0316131	None
O55171	1.00786	1.03089	1.05127	1.15109	1.08025	0.251	0.999159	0.111371	None
O55173	0.915137	0.987498	1.07259	1.09982	1.14179	0.0732	0.999159	0.191297	None
O70127	1.49547	0.740993	1.10692	1.21415	1.03783	0.922	0.999159	0.053572	None
O70196	1.01123	1.05922	1.03458	1.12414	1.04263	0.477	0.999159	0.060225	None
O70199	1.06919	1.05134	0.947874	0.992674	0.915121	0.0649	0.999159	-0.127965	None
O70257	0.983702	1.01128	0.964197	1.03247	1.00085	0.984	0.999159	0.00121947	None
O70351	1.08054	1.08706	1.02726	1.12021	0.990711	0.849	0.999159	-0.0134644	None
O70352	1.10042	1.23566	1.09173	1.39967	1.06649	0.69	0.999159	0.0928687	None
O70377	0.971509	0.889996	1.04208	1.04304	1.12013	0.111	0.999159	0.163662	None
O70437	1.06925	1.06319	0.992283	1.04241	0.954162	0.193	0.999159	-0.0676934	None
O70454	1.1835	1.34727	1.03421	1.20431	0.884521	0.341	0.999159	-0.177032	None
O70467	0.826862	0.980214	0.910655	0.959282	1.03479	0.734	0.999159	0.0493317	None
O70511	1.08512	1.11047	1.02727	1.20837	1.01824	0.847	0.999159	0.0260773	None
O70513	0.993235	1.06799	0.992489	0.956018	0.945316	0.308	0.999159	-0.0811313	None
O70531	1.0079	1.04664	0.907307	1.22572	1.0382	0.83	0.999159	0.0540877	None
O70536	0.936386	1.04814	0.928174	1.06742	1.00558	0.956	0.999159	0.00802113	None
O70593	1.01149	1.00973	1.03211	1.06062	1.03538	0.129	0.999159	0.0501559	None
O70595	1.00881	1.13797	1.08524	0.986786	0.965181	0.691	0.999159	-0.0511285	None
O88178	1.04202	1.02219	1.14836	1.07878	1.07893	0.153	0.999159	0.109601	None
O88339	1.17903	0.997693	1.0066	1.02411	0.932917	0.507	0.999159	-0.100179	None
O88350	0.949325	0.979205	1.00847	1.03307	1.0586	0.1	0.999159	0.0821582	None
O88370	0.992642	1.00891	1.03455	0.980899	1.00694	0.827	0.999159	0.00997849	None
O88377	0.825786	0.980327	1.03513	1.09187	1.17766	0.191	0.999159	0.235928	None
O88387	1.08547	1.16804	0.97458	1.08971	0.916035	0.313	0.999159	-0.126526	None
O88422	1.10723	1.06763	0.789013	1.03836	0.840222	0.303	0.999159	-0.251157	None
O88446	0.801305	1.01937	0.943458	1.01362	1.07492	0.612	0.999159	0.104224	None
O88453	1.03682	1.11401	0.936905	0.910213	0.858794	0.0653	0.999159	-0.219615	None
O88483	1.06459	1.06887	0.990464	1.10063	0.980143	0.738	0.999159	-0.0289352	None
O88484	1.25761	1.32136	1.0345	1.38476	0.93807	0.698	0.999159	-0.0922318	None
O88496	1.1059	1.02241	0.794235	1.09877	0.889436	0.534	0.999159	-0.169037	None
O88506	1.2507	1.10801	0.931365	0.966213	0.804498	0.0882	0.999159	-0.31384	None
O88563	1.07963	1.1152	0.978005	1.06529	0.930958	0.249	0.999159	-0.103212	None
O88600	1.01197	1.01598	0.997722	1.07835	1.02373	0.612	0.999159	0.0338384	None
O88637-2	1.00824	1.10766	1.01045	0.981329	0.941338	0.354	0.999159	-0.0872157	None
O88656	0.973272	1.05457	1.03338	1.07061	1.03755	0.484	0.999159	0.0531853	None
O88658-2	0.979639	1.05503	1.07117	0.980006	1.00812	0.902	0.999159	0.0116613	None
O88664	0.943987	1.16927	1.09467	1.00567	0.993884	0.962	0.999159	-0.00885037	None
O88761	0.978833	1.06526	1.00662	1.08778	1.02461	0.713	0.999159	0.0350757	None
O88763	0.984289	1.06114	0.978571	1.0275	0.980761	0.708	0.999159	-0.028027	None
O88764	0.969839	1.0334	1.00197	1.05723	1.02794	0.575	0.999159	0.0397513	None
O88767	1.04333	1.09469	0.995032	1.03179	0.947993	0.22	0.999159	-0.077051	None
O88794	1.07004	1.02725	0.941327	0.962561	0.907787	0.0559	0.999159	-0.139575	None
O88813	1.08088	0.995023	1.06725	1.29937	1.14005	0.361	0.999159	0.189092	None
O88884	1.03489	1.02311	0.80612	1.00559	0.880327	0.343	0.999159	-0.183888	None
O88902	1.08805	1.07977	1.00355	1.04598	0.945436	0.112	0.999159	-0.0809486	None
O88941	0.993214	1.1148	0.980401	1.09675	0.985358	0.871	0.999159	-0.02128	None
O88984	0.853313	1.07408	1.00959	1.00344	1.04443	0.736	0.999159	0.0627193	None
O88989	1.0271	0.969561	0.984561	1.09298	1.04051	0.578	0.999159	0.0572911	None
O88994	1.03671	1.00935	0.965126	1.1421	1.0299	0.765	0.999159	0.0424993	None
O89000	1.01364	1.10733	0.998363	1.09766	0.988234	0.872	0.999159	-0.017075	None
O89040	1.1266	1.19121	1.13632	1.29212	1.04773	0.579	0.999159	0.0672637	None
O89042	1.05293	1.07893	1.07221	1.03026	0.986212	0.612	0.999159	-0.0200298	None
O89043	0.954002	1.0959	0.975059	1.02412	0.975256	0.768	0.999159	-0.0361474	None
O89044	1.00492	1.07699	0.934022	0.961577	0.910512	0.137	0.999159	-0.13525	None
O89046	1.08369	1.04253	1.00322	1.02953	0.956046	0.196	0.999159	-0.0648474	None
O89049	1.01271	1.04373	0.971543	1.04572	0.980949	0.674	0.999159	-0.0277497	None
P00173	1.09497	1.07451	1.01862	1.12381	0.987532	0.824	0.999159	-0.0181007	None
P00176	0.880058	0.838404	0.997884	0.644086	0.955488	0.85	0.999159	-0.0656904	None
P00388	1.04665	1.12668	1.04613	1.11858	0.996034	0.944	0.999159	-0.00573249	None
P00406	1.08841	1.05106	1.00951	0.954912	0.918181	0.118	0.999159	-0.123149	None
P00481	1.12693	1.1791	1.01348	1.1054	0.918842	0.219	0.999159	-0.122111	None
P00502	0.951053	0.96713	1.14848	1.05693	1.14974	0.0907	0.999159	0.201306	None
P00507	0.945061	0.998071	0.985197	1.02901	1.03658	0.41	0.999159	0.0518319	None
P00564	0.741234	0.907379	0.798721	1.02306	1.10504	0.598	0.999159	0.144096	None
P00689	1.1323	0.899592	0.787986	1.02965	0.894555	0.588	0.999159	-0.160757	None
P00697	1.04639	1.22284	1.34271	1.32775	1.17681	0.152	0.999159	0.234885	None
P00758	0.986811	1.1376	0.831897	1.23613	0.973458	0.908	0.999159	-0.0388089	None
P00762	1.02631	1.22227	0.891095	1.08818	0.880235	0.435	0.999159	-0.18404	None
P00770	1.06159	1.03753	1.25098	1.16112	1.1491	0.0781	0.999159	0.200505	None
P00774	1.30809	1.08306	0.589922	0.833206	0.595166	0.0999	0.999159	-0.748636	None
P00786	1.07249	1.0413	0.858742	1.02245	0.88996	0.298	0.999159	-0.168188	None
P00787	0.991132	1.09561	0.982289	0.997892	0.948934	0.419	0.999159	-0.0756208	None
P00884	1.07157	1.04836	1.10487	1.079	1.03016	0.207	0.999159	0.0428721	None
P01015	0.921532	1.25084	0.965442	0.972861	0.892253	0.551	0.999159	-0.164475	None
P01026	0.921798	1.18369	1.01873	1.04806	0.981619	0.897	0.999159	-0.0267646	None
P01041	1.05006	1.01007	0.973837	1.11951	1.01613	0.846	0.999159	0.0230801	None
P01048	1.02613	1.21555	0.917527	1.19556	0.942636	0.739	0.999159	-0.0852267	None
P01835	0.937956	1.15474	1.02327	1.09049	1.01006	0.935	0.999159	0.0144461	None
P01946	2.05425	0.915058	0.981425	1.07213	0.691595	0.507	0.999159	-0.532	None
P02091	1.70108	0.941604	0.975836	1.07781	0.777109	0.522	0.999159	-0.363812	None
P02401	1.00553	1.07005	1.02293	1.08086	1.01359	0.776	0.999159	0.0194751	None
P02454	0.897927	0.996498	1.05342	0.985774	1.07642	0.35	0.999159	0.106239	None
P02466	0.81466	1.01385	0.983168	1.02576	1.09867	0.469	0.999159	0.135761	None
P02634	1.20837	0.438286	0.828347	1.5382	1.43718	0.563	0.999159	0.52324	None
P02650	1.14248	1.02998	1.21653	1.05125	1.04388	0.681	0.999159	0.0619501	None
P02651	0.985341	1.10736	1.05627	0.92446	0.946491	0.597	0.999159	-0.0793389	None
P02680-2	1.22654	1.10618	1.10713	1.01409	0.909335	0.299	0.999159	-0.137116	None
P02692	1.14182	0.885813	0.888578	1.19117	1.0257	0.907	0.999159	0.0366126	None
P02693	1.17807	0.746942	1.03375	1.18682	1.15353	0.584	0.999159	0.206061	None
P02696	0.809745	0.983663	0.963462	1.00773	1.09913	0.426	0.999159	0.136363	None
P02761	0.936139	1.17745	1.15175	1.20268	1.11395	0.432	0.999159	0.155687	None
P02767	1.05482	1.30028	0.822898	0.837424	0.704991	0.106	0.999159	-0.504323	None
P02770	1.144	1.25741	0.94489	1.04895	0.830279	0.118	0.999159	-0.268332	None
P02793	1.20359	1.15671	0.824049	0.795018	0.685956	0.00549	0.875452	-0.543812	Down
P03889	0.947379	1.01058	0.992871	1.10933	1.07367	0.39	0.999159	0.102554	None
P04041	0.906616	0.987097	1.03111	1.04103	1.09422	0.159	0.999159	0.129908	None
P04157-2	0.95548	0.727056	0.960009	0.843493	1.07189	0.684	0.999159	0.100163	None
P04166	0.62348	1.02397	0.856169	0.920819	1.07863	0.78	0.999159	0.109199	None
P04182	1.25751	1.04424	1.15151	1.11727	0.985678	0.893	0.999159	-0.0208121	None
P04256	0.96076	1.0392	0.991594	1.01273	1.00218	0.962	0.999159	0.00314796	None
P04276	0.908797	1.19803	0.95378	1.02127	0.937452	0.701	0.999159	-0.0931831	None
P04636	1.00098	0.924465	1.1069	1.20429	1.20034	0.0895	0.999159	0.263445	None
P04638	1.28618	1.118	0.877771	0.941767	0.756821	0.0831	0.999159	-0.401976	None
P04639	1.05574	0.962062	1.13256	1.09844	1.10565	0.166	0.999159	0.144901	None
P04642	0.981335	0.981934	1.11276	1.13797	1.14642	0.00761	0.918421	0.197131	None
P04644	1.28837	1.08094	0.932042	1.10099	0.858068	0.336	0.999159	-0.220835	None
P04646	1.03013	1.14249	1.02012	1.22203	1.032	0.792	0.999159	0.0454449	None
P04692-2	0.485045	0.626401	0.574914	0.796612	1.234	0.427	0.999159	0.303343	None
P04692-6	0.95087	0.768201	1.0985	1.2099	1.34282	0.11	0.999159	0.425263	None
P04692-8	1.15694	1.09254	1.01062	0.9044	0.851317	0.115	0.999159	-0.232232	None
P04762	1.08253	0.938453	0.974972	1.08007	1.01685	0.866	0.999159	0.0241126	None
P04764	0.963966	0.930637	1.04593	1.10484	1.13521	0.0632	0.999159	0.182956	None
P04785	1.0272	0.995521	1.03973	1.12721	1.0713	0.261	0.999159	0.0993677	None
P04797	0.984125	1.01604	0.985117	1.05563	1.02029	0.652	0.999159	0.028984	None
P04897	0.945348	0.958726	1.06374	1.1294	1.15182	0.0498	0.999159	0.203911	None
P04903	1.06423	0.895515	0.993737	1.10831	1.07262	0.558	0.999159	0.101134	None
P04904	0.905508	1.11355	0.901001	0.931996	0.907849	0.47	0.999159	-0.139476	None
P04905	1.01812	1.00616	0.913609	0.979146	0.935027	0.187	0.999159	-0.0969204	None
P04906	1.202	1.05852	1.04378	0.737216	0.787866	0.292	0.999159	-0.343978	None
P04937-4	1.10589	1.07161	1.0999	1.08369	1.0028	0.887	0.999159	0.00403123	None
P04961	0.977596	1.08804	0.868216	1.04288	0.925186	0.533	0.999159	-0.112185	None
P05065	0.914819	0.960162	0.946897	1.08237	1.08228	0.393	0.999159	0.11408	None
P05197	0.966005	1.03979	0.998753	1.1009	1.0468	0.534	0.999159	0.0659794	None
P05369	0.979794	1.10604	0.973519	1.21486	1.04916	0.743	0.999159	0.0692397	None
P05370	1.0478	1.01197	1.04299	1.06371	1.02278	0.374	0.999159	0.032502	None
P05371	0.73537	0.937027	0.842037	0.826904	0.997933	0.988	0.999159	-0.00298451	None
P05426	1.0002	1.08792	0.933278	1.06766	0.958252	0.641	0.999159	-0.0615224	None
P05508	1.03492	0.907069	1.01763	1.05623	1.0679	0.428	0.999159	0.0947782	None
P05544	0.914489	1.05062	0.935942	0.81894	0.893021	0.362	0.999159	-0.163233	None
P05545	1.06066	1.28545	0.957302	1.15215	0.89913	0.51	0.999159	-0.153399	None
P05696	1.03278	1.12723	0.97428	1.07291	0.947771	0.496	0.999159	-0.0773903	None
P05708	0.867197	0.833159	0.945762	1.13317	1.22264	0.185	0.999159	0.290005	None
P05712	1.04844	1.09073	0.945259	1.05997	0.937384	0.388	0.999159	-0.0932882	None
P05714	0.989167	1.05116	0.947459	1.0543	0.981098	0.784	0.999159	-0.0275302	None
P05765	1.09715	1.04739	1.01905	1.07571	0.976793	0.577	0.999159	-0.0338752	None
P05942	0.923164	0.896438	0.972006	0.952399	1.0576	0.0871	0.999159	0.0807897	None
P05943	1.33545	1.13754	1.20262	1.21739	0.978573	0.814	0.999159	-0.0312481	None
P05964	1.02681	0.743698	0.59549	0.942937	0.868917	0.656	0.999159	-0.20271	None
P05982	0.933133	1.03132	0.95207	0.713974	0.848097	0.366	0.999159	-0.237699	None
P06214	1.07429	1.08107	0.920953	1.14021	0.956297	0.709	0.999159	-0.0644697	None
P06399	1.10828	1.08055	1.12069	0.965235	0.952984	0.581	0.999159	-0.0694761	None
P06494	1.04996	1.20381	0.994505	1.01484	0.891548	0.256	0.999159	-0.165615	None
P06536-2	1.06134	1.06467	1.02428	1.07687	0.988307	0.684	0.999159	-0.0169683	None
P06685	1.08188	1.08207	1.02042	1.14529	1.00082	0.99	0.999159	0.00117539	None
P06757	0.637582	0.566921	0.32637	0.598352	0.767721	0.424	0.999159	-0.381346	None
P06760	1.10814	1.10054	0.995004	1.01272	0.909014	0.00908	0.919344	-0.137626	None
P06761	0.963966	1.0597	1.02614	1.10463	1.05293	0.478	0.999159	0.0744067	None
P06766	0.969442	1.0702	0.967398	1.16369	1.04484	0.719	0.999159	0.0632797	None
P06768	1.13034	0.863272	1.2121	1.21413	1.217	0.247	0.999159	0.28333	None
P06866	0.745515	1.59659	1.02446	1.09963	0.906913	0.822	0.999159	-0.140964	None
P06883	1.01305	1.16184	0.971276	0.97864	0.896557	0.27	0.999159	-0.157533	None
P07150	1.23805	1.01419	1.10154	1.06458	0.961763	0.741	0.999159	-0.0562471	None
P07151	1.01956	1.18655	0.955202	0.989496	0.881507	0.265	0.999159	-0.181956	None
P07153	1.04101	1.13337	0.988085	1.07162	0.947263	0.454	0.999159	-0.078163	None
P07154	1.00212	1.01141	0.876228	0.902737	0.883505	0.014	0.919344	-0.17869	None
P07314	0.976106	1.09376	0.914454	1.16367	1.00399	0.979	0.999159	0.00574163	None
P07323	0.896588	1.10058	0.90097	1.0281	0.9659	0.804	0.999159	-0.0500544	None
P07335	0.96292	1.03243	0.970545	1.12079	1.0481	0.621	0.999159	0.0677829	None
P07340	1.11684	1.17608	1.06251	1.22043	0.995642	0.958	0.999159	-0.00630101	None
P07379	1.15638	0.891276	1.13907	1.11117	1.09893	0.527	0.999159	0.136099	None
P07483	0.775587	1.01183	1.14892	1.15307	1.28789	0.161	0.999159	0.365004	None
P07632	0.69605	1.28068	1.03879	1.19664	1.13087	0.711	0.999159	0.177432	None
P07633	1.0245	1.07917	0.901358	0.995639	0.901757	0.198	0.999159	-0.149189	None
P07687	1.13391	1.02326	1.05361	1.10563	1.00096	0.988	0.999159	0.00138227	None
P07756	1.225	1.10216	1.01085	1.21003	0.954329	0.694	0.999159	-0.0674415	None
P07861	1.15683	1.05268	0.955189	1.15346	0.954348	0.697	0.999159	-0.0674126	None
P07872-2	1.02689	1.02339	1.05179	1.21367	1.10496	0.315	0.999159	0.14399	None
P07895	1.06906	1.02587	0.920949	1.14516	0.986241	0.911	0.999159	-0.0199874	None
P07896	0.943856	1.10043	0.956562	1.03711	0.975242	0.801	0.999159	-0.0361678	None
P07943	1.07657	1.07177	0.973242	1.06646	0.949429	0.365	0.999159	-0.0748672	None
P08009	1.12341	1.14002	1.02296	1.11272	0.943564	0.297	0.999159	-0.0838071	None
P08010	1.06334	1.05475	0.965675	1.09354	0.972205	0.691	0.999159	-0.0406682	None
P08011	1.44133	1.45681	1.19054	1.37387	0.884846	0.211	0.999159	-0.176502	None
P08081-2	1.12812	0.970976	1.0815	1.01074	0.996732	0.972	0.999159	-0.00472241	None
P08082-2	1.40565	1.24436	0.854317	0.910317	0.665896	0.0352	0.999159	-0.586632	Down
P08430	1.14167	1.10618	1.02622	1.10184	0.946711	0.288	0.999159	-0.0790046	None
P08460	1.00811	1.08511	0.964268	1.0442	0.959511	0.525	0.999159	-0.0596293	None
P08461	0.961361	1.07111	0.984186	1.09485	1.02291	0.793	0.999159	0.0326757	None
P08503	1.16992	0.991875	0.991885	1.11181	0.973125	0.812	0.999159	-0.0393032	None
P08592	0.993092	0.919649	1.07817	0.981913	1.07703	0.348	0.999159	0.107059	None
P08644-2	1.11883	1.0705	1.07102	1.09571	0.98968	0.718	0.999159	-0.0149662	None
P08649	1.06578	1.15888	0.991241	1.02459	0.906127	0.169	0.999159	-0.142214	None
P08699	1.18796	1.20396	0.827326	0.85678	0.704081	0.00223	0.793601	-0.506186	Down
P08753	1.17922	1.13429	0.978186	1.14951	0.919682	0.404	0.999159	-0.120793	None
P09034	1.65315	2.60702	0.877752	0.937516	0.426103	0.125	0.999159	-1.23073	None
P09117	0.831819	0.989597	0.923473	0.924358	1.0145	0.882	0.999159	0.0207723	None
P09215	1.06483	1.10136	1.04454	1.07457	0.978264	0.424	0.999159	-0.0317035	None
P09217	1.17353	1.17135	1.06682	1.17936	0.957911	0.473	0.999159	-0.0620368	None
P09330	1.00306	1.03635	0.950695	1.02004	0.966324	0.466	0.999159	-0.0494204	None
P09414	1.134	1.24443	0.950789	1.08717	0.85685	0.192	0.999159	-0.222885	None
P09456	1.01275	1.02437	1.03358	1.07871	1.0369	0.248	0.999159	0.0522731	None
P09495	1.02056	0.949545	1.04092	1.0387	1.05559	0.263	0.999159	0.0780531	None
P09527	0.990532	1.08013	1.01275	1.10271	1.02164	0.758	0.999159	0.0308811	None
P09606	0.984542	0.943735	0.796845	0.973784	0.918245	0.477	0.999159	-0.12305	None
P09760	0.931065	1.08362	1.01778	1.0577	1.03017	0.737	0.999159	0.0428877	None
P09811	1.11743	1.00884	1.0575	1.12218	1.02512	0.714	0.999159	0.0357905	None
P09812	0.841901	1.05415	0.912916	0.884212	0.947829	0.69	0.999159	-0.0773011	None
P09875	1.20326	1.08718	1.05682	1.12156	0.951076	0.488	0.999159	-0.0723682	None
P09895	0.98802	1.06614	1.00685	1.06005	1.0062	0.905	0.999159	0.00891987	None
P0C089	0.953969	0.999432	1.12383	1.04166	1.10858	0.152	0.999159	0.148707	None
P0C0A1	1.00986	1.0224	0.937006	1.07971	0.992352	0.924	0.999159	-0.0110764	None
P0C0A2	0.983691	1.03261	1.02827	1.06887	1.04009	0.331	0.999159	0.0567113	None
P0C0R5	1.00623	1.10441	0.997088	0.978274	0.935907	0.309	0.999159	-0.0955625	None
P0C0S7	0.912475	0.803217	1.00576	0.758526	1.02832	0.874	0.999159	0.0402902	None
P0C1X8	1.02099	0.970531	0.799159	1.10576	0.956517	0.807	0.999159	-0.0641381	None
P0C219	0.702335	0.744454	0.806641	1.01851	1.26152	0.222	0.999159	0.33516	None
P0C2C0	1.02932	1.04531	1.05869	1.07574	1.02883	0.125	0.999159	0.0409978	None
P0C2C1	0.877211	1.04728	1.09309	1.085	1.13177	0.275	0.999159	0.178585	None
P0C2X9	0.917926	0.938714	0.785889	0.912593	0.914815	0.343	0.999159	-0.128449	None
P0C548	1.07868	1.111	1.01886	1.1678	0.998622	0.986	0.999159	-0.00198999	None
P0C588	1.02789	1.11901	1.07239	1.04092	0.98435	0.761	0.999159	-0.0227567	None
P0C5E3	0.896117	0.980751	0.98366	0.978453	1.04542	0.421	0.999159	0.0640811	None
P0C5H9	1.17347	1.32736	1.01863	1.19976	0.887061	0.357	0.999159	-0.172895	None
P0C5W1	0.92046	1.16957	1.01503	1.07084	0.998009	0.988	0.999159	-0.00287574	None
P0C5Y8	1.2193	1.18724	0.958296	1.0848	0.848977	0.108	0.999159	-0.236203	None
P0C606	0.939536	1.00794	1.02058	1.06421	1.07051	0.233	0.999159	0.0982982	None
P0C644	1.14947	1.1948	1.05088	1.10206	0.918385	0.107	0.999159	-0.12283	None
P0C6P6	1.24056	1.15979	0.85255	0.862604	0.714542	0.0138	0.919344	-0.484909	Down
P0C8E4	1.03868	1.09024	1.03513	1.07682	0.992029	0.822	0.999159	-0.0115462	None
P0CB49	0.955048	1.06982	0.94799	0.985939	0.955091	0.53	0.999159	-0.0662901	None
P0DMW1	0.856224	0.971241	0.950016	1.13183	1.1392	0.359	0.999159	0.188016	None
P0DN35	1.04349	0.975842	0.962361	1.14187	1.04205	0.701	0.999159	0.0594215	None
P0DP29	1.05635	1.03509	0.973702	1.22172	1.04972	0.717	0.999159	0.070007	None
P10111	0.96446	1.04445	0.957304	1.04917	0.998786	0.986	0.999159	-0.00175206	None
P10247-2	1.11186	0.928359	1.14533	1.12742	1.11398	0.334	0.999159	0.15572	None
P10252	0.943719	0.885372	1.03341	1.25902	1.25332	0.185	0.999159	0.325754	None
P10354	1.12878	0.877865	0.998441	0.843074	0.917707	0.632	0.999159	-0.123894	None
P10362	1.03971	1.1492	1.04646	1.06885	0.966378	0.578	0.999159	-0.04934	None
P10536	1.01689	1.04458	1.01793	1.08689	1.02102	0.619	0.999159	0.0300181	None
P10683	0.855163	0.96663	0.844463	1.04183	1.0354	0.803	0.999159	0.0501928	None
P10686	1.11593	1.03221	1.0986	1.08069	1.0145	0.751	0.999159	0.0207672	None
P10688	0.999643	1.10248	1.03689	1.04101	0.988479	0.836	0.999159	-0.016718	None
P10719	1.00548	1.03548	0.988158	1.08999	1.01822	0.76	0.999159	0.0260527	None
P10760	1.02516	1.04981	0.981045	1.02107	0.96489	0.261	0.999159	-0.0515634	None
P10818	0.976888	1.08467	0.963106	0.928837	0.917724	0.272	0.999159	-0.123867	None
P10824	1.13621	1.00768	1.01421	1.18657	1.02653	0.816	0.999159	0.0377789	None
P10860	1.07933	1.02914	0.972038	1.08156	0.973974	0.693	0.999159	-0.0380453	None
P10868	1.0676	1.09547	1.05489	1.11697	1.00407	0.909	0.999159	0.00585359	None
P10888	1.06417	1.06354	1.00325	0.912199	0.900238	0.145	0.999159	-0.151622	None
P10959	0.889864	1.06963	0.889743	1.08459	1.00757	0.96	0.999159	0.0108844	None
P10960	1.53928	1.25826	0.988468	1.22498	0.791211	0.253	0.999159	-0.337865	None
P11030	1.07289	1.03779	1.03896	1.18011	1.05135	0.534	0.999159	0.0722457	None
P11232	0.896994	0.933939	0.907093	1.01826	1.05157	0.505	0.999159	0.0725413	None
P11240	1.06215	1.05717	0.948215	0.897069	0.870697	0.0334	0.999159	-0.199757	None
P11250	0.983491	1.00136	0.954263	1.04675	1.00814	0.88	0.999159	0.0116987	None
P11345	1.17655	1.1668	1.0219	1.0811	0.897434	0.057	0.999159	-0.156122	None
P11348	1.06156	1.03867	1.08975	1.08572	1.03582	0.0836	0.999159	0.0507802	None
P11442	1.10085	1.17031	1.02691	1.00097	0.892883	0.0817	0.999159	-0.163457	None
P11497	0.961255	1.01707	0.99723	1.02216	1.02076	0.571	0.999159	0.0296386	None
P11505-6	1.04398	1.00883	0.979481	1.13759	1.0313	0.73	0.999159	0.0444687	None
P11507	1.01975	1.14686	0.940773	1.14711	0.963663	0.776	0.999159	-0.0534	None
P11517	1.77403	0.908694	0.942293	1.03973	0.738808	0.505	0.999159	-0.43673	None
P11530	0.99616	0.974398	1.07942	1.00945	1.06004	0.248	0.999159	0.0841156	None
P11598	0.999525	1.04153	0.939506	1.08231	0.990572	0.909	0.999159	-0.0136655	None
P11608	1.29948	1.10099	0.844988	1.13668	0.825535	0.357	0.999159	-0.276599	None
P11654	0.977297	1.04528	0.971082	1.03583	0.992251	0.883	0.999159	-0.0112231	None
P11661	0.998438	1.06939	1.00327	1.14785	1.04028	0.657	0.999159	0.0569688	None
P11715	1.22637	0.92422	1.1321	1.19777	1.08337	0.621	0.999159	0.115521	None
P11730-3	1.12229	1.07933	0.977265	1.10848	0.947371	0.49	0.999159	-0.0779985	None
P11762	0.829055	0.953395	0.873278	1.12734	1.1224	0.521	0.999159	0.166586	None
P11884	0.862026	1.26022	1.04721	0.907609	0.921109	0.73	0.999159	-0.118557	None
P11915	1.05145	1.0541	1.05314	1.22318	1.0811	0.421	0.999159	0.112506	None
P11951	1.16601	1.06608	0.87339	0.887213	0.78877	0.0429	0.999159	-0.342324	Down
P11960	0.955595	1.0465	0.943469	1.02652	0.983965	0.819	0.999159	-0.0233214	None
P11980	0.828974	0.763424	0.826763	0.997694	1.14573	0.333	0.999159	0.196265	None
P11980-2	1.27728	1.36633	0.9668	1.22765	0.830093	0.245	0.999159	-0.268655	None
P12001	0.95557	1.0415	1.0494	1.07737	1.06495	0.288	0.999159	0.0907834	None
P12007	0.989	1.04369	0.935015	1.02427	0.963887	0.556	0.999159	-0.0530637	None
P12075	0.984284	1.06927	0.961467	0.891796	0.902465	0.21	0.999159	-0.148057	None
P12336	1.07718	0.942399	1.03173	1.31307	1.16103	0.407	0.999159	0.215407	None
P12346	1.08886	1.78951	0.905568	0.959194	0.647855	0.286	0.999159	-0.626258	None
P12368	1.03621	1.12369	1.00283	1.08789	0.96797	0.628	0.999159	-0.046966	None
P12369	1.00013	1.00084	0.944592	1.09402	1.01881	0.825	0.999159	0.0268869	None
P12527	0.941135	0.868957	1.20304	1.24348	1.3516	0.0165	0.958684	0.434667	Up
P12711	0.914769	0.934844	0.771573	0.948932	0.930197	0.545	0.999159	-0.104391	None
P12749	0.90903	1.03816	1.01583	1.04297	1.05732	0.487	0.999159	0.0804055	None
P12785	0.967707	1.09406	0.934052	1.0495	0.962065	0.693	0.999159	-0.0557935	None
P12928-2	1.11843	1.04317	1.05726	1.12579	1.00992	0.853	0.999159	0.0142473	None
P13053	1.11018	1.24626	1.07718	1.04253	0.899541	0.234	0.999159	-0.152739	None
P13084	0.975006	1.04812	0.959279	1.00972	0.973246	0.604	0.999159	-0.0391235	None
P13086	0.964665	0.971179	0.992304	1.07584	1.06834	0.255	0.999159	0.0953732	None
P13195	0.94957	1.55633	1.14022	1.17749	0.924898	0.786	0.999159	-0.112634	None
P13221	1.08147	0.989255	1.02386	1.16901	1.05899	0.551	0.999159	0.0826872	None
P13233	0.885703	0.936855	1.03486	0.963041	1.09621	0.185	0.999159	0.132523	None
P13264	1.21515	1.12902	1.07311	1.08488	0.92058	0.166	0.999159	-0.119384	None
P13383	0.972271	1.03008	0.87088	0.97675	0.922731	0.328	0.999159	-0.116018	None
P13437	1.10546	0.970789	0.872144	1.06832	0.934605	0.626	0.999159	-0.0975718	None
P13471	1.02596	1.06627	1.0099	1.07424	0.996133	0.925	0.999159	-0.00558914	None
P13596	0.911736	0.834294	1.29996	1.36576	1.52673	0.012	0.919344	0.610445	Up
P13599	0.953596	1.06381	1.10112	0.906952	0.995375	0.97	0.999159	-0.00668795	None
P13635	1.05394	1.1801	0.718717	0.735724	0.651039	0.0256	0.999159	-0.619185	Down
P13668	1.13899	1.03936	0.76404	0.721657	0.682028	0.0236	0.999159	-0.552097	Down
P13676	1.04118	1.05182	1.01598	1.10154	1.01171	0.803	0.999159	0.0168008	None
P13697	1.08812	0.987238	0.93181	0.979521	0.920962	0.279	0.999159	-0.118786	None
P13721	1.22993	1.0764	1.3019	1.05009	1.0198	0.891	0.999159	0.028288	None
P13803	1.0726	1.03158	0.996226	1.06974	0.981836	0.694	0.999159	-0.0264453	None
P13941	0.855817	0.981149	1.08413	1.00666	1.13818	0.227	0.999159	0.186724	None
P14046	1.11961	1.0639	0.961983	1.02304	0.909095	0.138	0.999159	-0.137498	None
P14056	1.04349	1.01299	0.938076	0.896139	0.891922	0.0504	0.999159	-0.16501	None
P14141	0.81428	0.813131	0.887821	0.955024	1.13238	0.0851	0.999159	0.179356	None
P14173	1.02945	1.07336	1.0755	1.02423	0.998539	0.968	0.999159	-0.00210919	None
P14270-1	0.873327	1.21218	1.02886	1.15086	1.04517	0.818	0.999159	0.0637443	None
P14408-2	1.01195	0.994316	0.957468	1.10271	1.02687	0.748	0.999159	0.0382571	None
P14423	2.12031	2.55855	0.867852	1.17688	0.437014	0.039	0.999159	-1.19425	Down
P14480	1.2237	1.04001	1.09906	1.01762	0.935053	0.54	0.999159	-0.0968799	None
P14562	1.14789	1.06771	0.990406	1.31666	1.04128	0.811	0.999159	0.058361	None
P14604	1.07981	1.089	0.985472	1.09601	0.959735	0.514	0.999159	-0.059292	None
P14659	0.870255	0.817591	0.88361	0.990404	1.1103	0.258	0.999159	0.150949	None
P14668	0.947729	0.947816	1.09446	1.29756	1.26192	0.134	0.999159	0.335615	None
P14669	1.01024	0.864448	1.02364	1.13698	1.15252	0.262	0.999159	0.204791	None
P14740	1.12006	1.01071	1.17863	1.12784	1.08246	0.282	0.999159	0.114308	None
P14841	0.992788	1.06717	1.06283	1.08529	1.0428	0.374	0.999159	0.060461	None
P14882	0.984346	1.02746	0.89382	0.978834	0.930834	0.282	0.999159	-0.103404	None
P14942	0.966335	1.05378	1.04933	1.00617	1.01751	0.751	0.999159	0.0250492	None
P15083	1.02104	1.14373	0.849983	1.03958	0.87287	0.347	0.999159	-0.196162	None
P15087	1.06465	1.20157	1.043	1.18852	0.984688	0.878	0.999159	-0.022262	None
P15127-2	1.0029	1.0957	0.961266	1.10415	0.984182	0.864	0.999159	-0.0230035	None
P15178	1.0454	1.08075	1.01707	1.06375	0.978676	0.52	0.999159	-0.0310967	None
P15205	0.869194	0.950392	1.00915	1.09501	1.1564	0.138	0.999159	0.209635	None
P15429	0.690966	1.02412	0.820939	0.897973	1.00223	0.992	0.999159	0.00321455	None
P15650	1.02711	0.987417	1.00687	1.10526	1.04845	0.455	0.999159	0.0682606	None
P15651	0.901877	0.937811	0.912447	1.06552	1.07517	0.472	0.999159	0.104559	None
P15684	1.14708	0.966571	0.964561	1.28422	1.06393	0.748	0.999159	0.0894043	None
P15693	1.26869	1.22728	0.565828	0.478418	0.418372	0.00441	0.875452	-1.25714	Down
P15791-2	1.0448	1.14762	1.00411	1.11504	0.966584	0.676	0.999159	-0.0490329	None
P15865	1.07383	1.17885	1.01139	0.804361	0.806041	0.201	0.999159	-0.311075	None
P15999	1.01892	1.02248	0.982128	1.08843	1.01428	0.81	0.999159	0.0204607	None
P16036	1.08244	1.06029	0.965222	1.16456	0.993959	0.954	0.999159	-0.00874117	None
P16086	1.03818	1.01029	1.03084	1.06783	1.02451	0.392	0.999159	0.0349276	None
P16228-2	0.857248	0.815736	0.852692	0.872735	1.03135	0.373	0.999159	0.0445302	None
P16296	0.871943	0.9489	0.932854	1.00167	1.06243	0.386	0.999159	0.0873691	None
P16303	0.909628	1.02484	1.00629	1.01972	1.04732	0.513	0.999159	0.0667015	None
P16391	0.918893	1.11529	0.973195	1.05511	0.99711	0.98	0.999159	-0.00417509	None
P16446	1.0803	1.04505	1.13503	1.11652	1.05938	0.0868	0.999159	0.0832154	None
P16573-2	0.949913	1.18765	1.0032	0.996768	0.935629	0.621	0.999159	-0.0959909	None
P16617	0.988099	1.01931	1.02608	1.11577	1.06697	0.293	0.999159	0.0935181	None
P16638	0.941462	1.02608	0.94996	1.03601	1.00937	0.893	0.999159	0.0134555	None
P16970	1.03561	1.01843	1.03537	1.1985	1.08755	0.387	0.999159	0.121077	None
P16975	0.950573	1.02236	0.92995	1.0358	0.99636	0.96	0.999159	-0.0052613	None
P17046	1.08057	1.01312	1.008	1.04074	0.978532	0.61	0.999159	-0.0313088	None
P17074	1.02618	1.08911	0.938424	1.0192	0.925463	0.263	0.999159	-0.111753	None
P17077	1.01401	1.09308	0.97121	1.1114	0.988379	0.893	0.999159	-0.0168631	None
P17078	0.872897	1.02814	0.985007	1.08138	1.08698	0.461	0.999159	0.120323	None
P17105	1.08009	1.14236	1.0356	1.11094	0.965848	0.519	0.999159	-0.0501321	None
P17164	1.00967	1.05026	1.02956	1.02149	0.995693	0.85	0.999159	-0.00622723	None
P17178	1.07292	1.12885	1.03909	1.23621	1.0334	0.754	0.999159	0.0473943	None
P17220	0.990651	1.07283	0.994489	1.10934	1.01955	0.802	0.999159	0.0279384	None
P17256	1.04424	1.06215	1.03126	0.991936	0.960504	0.194	0.999159	-0.0581361	None
P17425	0.996149	1.12485	0.939804	1.29494	1.05363	0.792	0.999159	0.0753631	None
P17475	0.78325	1.22664	0.712146	0.982787	0.843297	0.606	0.999159	-0.245887	None
P17702	0.986751	1.09483	0.994392	1.12588	1.01859	0.841	0.999159	0.0265691	None
P17764	1.07388	0.894339	1.01748	1.11318	1.08253	0.508	0.999159	0.114405	None
P17955	1.16904	1.24092	1.04756	1.11581	0.897681	0.131	0.999159	-0.155726	None
P17982	1.33702	0.999883	1.0563	1.14249	0.940899	0.73	0.999159	-0.0878888	None
P18163	1.06825	0.972955	1.03682	1.07222	1.03323	0.573	0.999159	0.0471652	None
P18211	0.602846	1.08788	0.546392	0.591541	0.673043	0.374	0.999159	-0.57123	None
P18265	1.02202	0.994551	1.04485	1.04655	1.03711	0.113	0.999159	0.052567	None
P18266	1.04962	1.06403	1.13056	1.10196	1.05624	0.0656	0.999159	0.0789363	None
P18291	1.12706	0.998228	1.25591	1.08257	1.10032	0.428	0.999159	0.137917	None
P18292	1.02339	1.16432	1.05803	1.05357	0.965212	0.643	0.999159	-0.0510823	None
P18297	1.09771	1.0958	1.07186	0.974455	0.932897	0.27	0.999159	-0.10021	None
P18298	1.04573	1.01469	0.903091	1.0134	0.930142	0.336	0.999159	-0.104478	None
P18395	0.998933	1.05683	0.979395	1.0574	0.990774	0.863	0.999159	-0.0133725	None
P18418	0.952633	1.08765	1.04616	1.14508	1.07399	0.462	0.999159	0.102978	None
P18420	1.01204	1.03448	0.959744	1.12828	1.02028	0.83	0.999159	0.0289633	None
P18421	0.950492	1.08326	1.04129	1.12985	1.06755	0.48	0.999159	0.0943103	None
P18422	0.999779	1.04535	0.991575	1.0913	1.01846	0.763	0.999159	0.0263871	None
P18445	0.966223	1.09592	1.08432	1.10953	1.06387	0.424	0.999159	0.089317	None
P18484	1.05078	1.08549	1.09846	1.10975	1.03368	0.187	0.999159	0.0477885	None
P18596-2	0.974215	1.06637	0.900049	1.12125	0.990545	0.943	0.999159	-0.013705	None
P18614	0.669654	0.683676	0.909631	1.12941	1.50668	0.0895	0.999159	0.591377	None
P18645	0.958449	0.947861	0.951505	1.03591	1.04254	0.441	0.999159	0.0601095	None
P18665	0.94599	0.990342	1.04996	1.09601	1.10826	0.0818	0.999159	0.148303	None
P18666	1.03877	1.01002	1.06421	0.98141	0.99845	0.974	0.999159	-0.00223794	None
P18757	1.18937	1.05947	0.944527	1.12152	0.918712	0.493	0.999159	-0.122315	None
P18886	0.952521	0.939676	1.0128	1.11539	1.12472	0.15	0.999159	0.169561	None
P19112	1.11869	1.00471	1.08192	1.2351	1.09118	0.417	0.999159	0.125891	None
P19132	1.10104	1.21837	0.847519	0.936128	0.769011	0.0677	0.999159	-0.378923	None
P19139	1.02872	1.08313	1.00061	1.05745	0.974525	0.565	0.999159	-0.0372295	None
P19234	0.951529	1.0861	1.04081	1.10357	1.05239	0.547	0.999159	0.0736684	None
P19356-2	0.98339	1.10585	0.997246	1.13842	1.02222	0.827	0.999159	0.031712	None
P19468	0.951657	1.17464	1.09218	1.0223	0.994446	0.964	0.999159	-0.00803467	None
P19511	1.03322	1.05402	0.993075	1.13565	1.01988	0.8	0.999159	0.0283957	None
P19643	1.13976	0.919097	1.03369	1.06278	1.01827	0.881	0.999159	0.0261198	None
P19804	0.885808	0.996798	0.964614	1.0943	1.09365	0.41	0.999159	0.129151	None
P19814	0.919546	0.904156	0.912753	0.920771	1.00539	0.628	0.999159	0.00774869	None
P19836	1.01119	1.11692	1.00762	1.02757	0.956337	0.479	0.999159	-0.0644097	None
P19939	1.31266	1.46986	1.04767	0.827773	0.67401	0.0785	0.999159	-0.569159	None
P19944	1.3979	1.06962	0.840678	0.994016	0.743538	0.223	0.999159	-0.427521	None
P19945	0.967689	1.04713	0.969349	1.08229	1.01827	0.815	0.999159	0.0261235	None
P20037	0.992723	0.987347	0.846555	0.978584	0.921754	0.362	0.999159	-0.117546	None
P20059	0.861254	1.23417	0.991685	0.959938	0.931373	0.738	0.999159	-0.102569	None
P20068	1.18597	0.840506	1.28165	1.01268	1.13218	0.603	0.999159	0.179101	None
P20069	0.965036	1.0514	0.963277	1.08638	1.01647	0.846	0.999159	0.0235741	None
P20070-3	0.937198	1.04148	1.05416	1.11148	1.09449	0.257	0.999159	0.130257	None
P20171	1.04295	1.0642	1.06455	1.09773	1.02617	0.297	0.999159	0.0372634	None
P20280	0.973836	1.05679	0.977936	1.09494	1.02081	0.796	0.999159	0.0297122	None
P20417	0.967806	1.02639	1.0431	1.07609	1.06268	0.204	0.999159	0.0877037	None
P20611	1.12994	1.09076	1.09568	1.10503	0.991	0.669	0.999159	-0.0130428	None
P20650	1.02214	1.00374	0.974404	1.13744	1.04243	0.653	0.999159	0.0599512	None
P20651	1.01346	1.12777	1.01182	1.30935	1.08404	0.629	0.999159	0.116414	None
P20673	0.976017	1.07955	0.974817	0.996617	0.95907	0.51	0.999159	-0.0602918	None
P20720	0.871126	0.837864	1.11945	0.798069	1.12202	0.585	0.999159	0.166098	None
P20760	1.27996	1.05096	1.85811	1.02485	1.23684	0.588	0.999159	0.306655	None
P20761	0.909413	1.32921	1.26032	1.02606	1.02134	0.93	0.999159	0.0304565	None
P20762	0.768842	0.776314	1.03739	0.994011	1.31469	0.00809	0.918421	0.394719	Up
P20767	1.12672	1.0792	0.905398	0.871194	0.805375	0.0181	0.959544	-0.312268	Down
P20788	1.01113	1.01113	0.953294	0.961586	0.946902	0.00591	0.875452	-0.0787124	None
P21139	0.98726	1.02669	1.03835	1.0629	1.04335	0.201	0.999159	0.0612226	None
P21396	0.937526	1.0868	0.972539	1.06132	1.00471	0.961	0.999159	0.00677824	None
P21531	1.01914	1.04997	1.0118	1.07588	1.00898	0.818	0.999159	0.0128922	None
P21533	0.949487	1.07117	1.00633	1.01906	1.00234	0.973	0.999159	0.00337116	None
P21571	1.11893	1.03988	0.890356	0.893907	0.826504	0.0419	0.999159	-0.274906	None
P21670	1.0071	1.01828	1.00774	1.11893	1.05001	0.46	0.999159	0.0704031	None
P21704	0.934028	0.814746	1.03276	0.992629	1.15818	0.159	0.999159	0.211858	None
P21707	0.925477	1.13042	1.12513	1.08308	1.07409	0.542	0.999159	0.103111	None
P21708	1.03856	1.04723	0.986581	1.11266	1.00644	0.925	0.999159	0.00926602	None
P21775	0.984487	1.02144	1.00767	1.12652	1.06394	0.411	0.999159	0.0894165	None
P21807	0.641912	0.611246	1.21104	0.751897	1.56639	0.263	0.999159	0.647445	None
P21913	0.983144	1.04725	0.976255	1.13323	1.03895	0.687	0.999159	0.0551326	None
P22062	1.0427	1.02577	0.892305	1.02765	0.928202	0.39	0.999159	-0.107489	None
P22288	0.922399	0.897116	1.17372	1.22154	1.31643	0.00871	0.918421	0.396632	Up
P22449-2	1.00885	1.11477	0.961894	1.02512	0.935669	0.383	0.999159	-0.0959292	None
P22509	0.958254	1.04637	0.933622	0.95235	0.940808	0.318	0.999159	-0.0880273	None
P22734-2	1.01781	0.952604	0.985316	1.01966	1.01754	0.685	0.999159	0.0250852	None
P22791	0.758334	0.54224	0.630148	0.716072	1.0351	0.863	0.999159	0.0497663	None
P22985	1.08771	1.01005	1.18337	1.11582	1.09603	0.189	0.999159	0.132283	None
P23347	0.947912	0.953247	1.08736	1.16862	1.18664	0.0488	0.999159	0.246878	None
P23358	0.981279	1.05194	0.992673	1.06988	1.01443	0.806	0.999159	0.02067	None
P23457	1.1839	1.23987	1.10457	1.20047	0.951012	0.397	0.999159	-0.0724649	None
P23514	1.01657	1.05559	0.977182	1.05085	0.978703	0.649	0.999159	-0.0310576	None
P23640	0.930059	1.02408	0.996383	1.13321	1.08979	0.401	0.999159	0.124046	None
P23711	1.07071	1.00609	1.00784	1.05428	0.992932	0.871	0.999159	-0.0102337	None
P23739	1.08004	0.891616	1.0992	1.22529	1.17895	0.26	0.999159	0.237508	None
P23897	1.00491	1.05186	1.06306	1.14427	1.0732	0.25	0.999159	0.101916	None
P23965	0.942147	0.952011	0.894014	0.980124	0.989431	0.839	0.999159	-0.0153291	None
P24049	1.05676	1.10554	0.953926	1.08934	0.944949	0.495	0.999159	-0.081691	None
P24050	1.10945	1.06499	1.06197	1.12416	1.00537	0.893	0.999159	0.0077307	None
P24051	1.05427	1.14171	1.032	1.10006	0.970894	0.622	0.999159	-0.042614	None
P24090	1.11547	1.52727	1.02701	1.0628	0.790778	0.313	0.999159	-0.338655	None
P24135	0.941879	0.875527	0.992278	1.16693	1.18807	0.209	0.999159	0.24862	None
P24155	0.952428	1.04463	1.00092	1.05964	1.0318	0.62	0.999159	0.04516	None
P24268	1.10756	0.999468	0.870122	1.02954	0.901582	0.394	0.999159	-0.14947	None
P24329	1.22612	1.17713	0.913874	1.02611	0.807233	0.0633	0.999159	-0.308942	None
P24368	0.922526	1.04126	1.01789	1.09611	1.07649	0.402	0.999159	0.106337	None
P24473	0.987889	1.07785	1.0176	1.08364	1.01719	0.781	0.999159	0.0245857	None
P24483	1.03885	1.05261	1.07893	1.12555	1.05404	0.146	0.999159	0.0759322	None
P25030	1.19801	1.01016	1.24912	0.994622	1.01611	0.921	0.999159	0.0230526	None
P25031	1.11887	3.09318	1.21448	1.72991	0.69904	0.598	0.999159	-0.516554	None
P25086	1.08878	1.24928	0.880324	0.842819	0.736998	0.0649	0.999159	-0.440267	None
P25093	1.07408	1.07008	0.979101	1.02006	0.932373	0.072	0.999159	-0.101021	None
P25113	0.999974	1.00538	1.01742	1.09502	1.0534	0.302	0.999159	0.075059	None
P25114	1.12562	1.01773	0.976087	1.12875	0.982028	0.856	0.999159	-0.0261644	None
P25235	1.00096	1.09838	0.990718	1.12056	1.00569	0.948	0.999159	0.008187	None
P25286-2	1.08519	1.15409	0.931607	1.0108	0.867426	0.106	0.999159	-0.205187	None
P25304-3	1.01484	1.07608	1.03739	1.14027	1.04149	0.544	0.999159	0.058643	None
P25409	1.10631	1.05318	1.03589	1.094	0.986295	0.743	0.999159	-0.0199093	None
P25809	1.05626	1.16721	0.905064	1.09982	0.901689	0.432	0.999159	-0.149298	None
P25886	1.18848	1.01629	0.820531	0.95737	0.806386	0.192	0.999159	-0.310457	None
P25977	0.846402	0.870739	0.956003	0.822181	1.03555	0.698	0.999159	0.0503966	None
P26051	0.900612	0.932078	0.963049	0.962232	1.05052	0.0987	0.999159	0.0711067	None
P26260	1.0889	1.12761	1.12389	1.08353	0.9959	0.886	0.999159	-0.00592779	None
P26284	0.98748	1.03984	0.958323	1.05626	0.993718	0.919	0.999159	-0.00909126	None
P26431	1.06031	1.06904	1.09495	1.10048	1.03103	0.0236	0.999159	0.044088	None
P26433	0.962491	0.961724	1.02851	1.11768	1.11536	0.131	0.999159	0.157507	None
P26453-2	0.977536	1.05317	0.968246	1.06489	1.0012	0.986	0.999159	0.0017282	None
P26644	1.11815	1.1179	1.03619	1.29892	1.0443	0.742	0.999159	0.0625322	None
P26772	0.974318	1.00376	0.919375	1.02387	0.982393	0.779	0.999159	-0.0256283	None
P26817	1.04283	1.05954	1.01629	1.1036	1.00833	0.862	0.999159	0.0119737	None
P27008	0.960461	1.02265	0.892656	0.920445	0.914271	0.13	0.999159	-0.129306	None
P27139	0.783176	0.434185	0.372054	0.606949	0.804201	0.628	0.999159	-0.314372	None
P27321-4	1.03183	1.04482	0.986806	1.05873	0.985018	0.712	0.999159	-0.0217785	None
P27605	0.980984	1.02521	0.973405	1.08842	1.02773	0.696	0.999159	0.0394628	None
P27615	1.0065	1.01751	0.994098	1.11885	1.04394	0.551	0.999159	0.0620399	None
P27653	1.05606	1.07488	0.926267	1.05005	0.927442	0.342	0.999159	-0.108671	None
P27657	0.632037	0.731949	0.719002	0.789532	1.10597	0.359	0.999159	0.145318	None
P27791	1.00654	0.980526	0.98045	1.04677	1.02021	0.63	0.999159	0.028867	None
P27867	0.838807	0.982707	0.871441	1.02348	1.0403	0.759	0.999159	0.0569987	None
P27881	0.966217	1.07561	0.967038	1.13948	1.03168	0.781	0.999159	0.0449997	None
P27952	1.03338	1.12879	1.00014	1.10465	0.973458	0.724	0.999159	-0.0388089	None
P28023	1.06026	1.0465	1.04237	1.04158	0.989174	0.24	0.999159	-0.0157032	None
P28037	1.09276	0.995668	0.974454	1.10924	0.997733	0.98	0.999159	-0.00327399	None
P28042	1.14338	1.17696	0.921732	0.979495	0.819371	0.0245	0.999159	-0.287411	None
P28064	1.10072	1.14345	1.13457	1.17856	1.03073	0.378	0.999159	0.0436641	None
P28073	1.02261	0.933483	1.01439	1.14835	1.10564	0.328	0.999159	0.144879	None
P28075	1.08723	0.934203	1.0084	1.11402	1.04996	0.641	0.999159	0.070331	None
P28077	0.969884	1.12863	0.941405	1.10116	0.97334	0.827	0.999159	-0.0389841	None
P28480	1.05259	1.03533	0.985466	1.14467	1.02022	0.817	0.999159	0.0288732	None
P28494	1.0075	1.0691	0.953629	1.08465	0.981547	0.816	0.999159	-0.0268712	None
P28826	0.92299	1.25927	1.01501	1.12642	0.981291	0.919	0.999159	-0.0272474	None
P29066	1.18149	1.13119	1.02803	1.13783	0.936518	0.348	0.999159	-0.0946219	None
P29117	1.04441	1.01835	0.939991	0.969655	0.925771	0.0605	0.999159	-0.111272	None
P29147	1.05156	1.08756	0.941185	1.04362	0.927863	0.291	0.999159	-0.108017	None
P29266	0.974962	1.07091	0.959102	1.06365	0.988701	0.886	0.999159	-0.0163942	None
P29288	1.18696	1.18268	1.10954	1.03149	0.903524	0.0997	0.999159	-0.146366	None
P29314	1.01016	1.01061	0.945683	1.14846	1.03631	0.752	0.999159	0.0514528	None
P29315	0.983375	1.04359	1.01187	1.10412	1.04392	0.504	0.999159	0.0620123	None
P29410-2	1.06513	1.06095	0.995399	1.07148	0.972153	0.518	0.999159	-0.0407442	None
P29411	1.03743	1.10605	1.04681	1.16755	1.03306	0.661	0.999159	0.0469281	None
P29418	1.25309	1.19504	0.94499	1.12558	0.845775	0.185	0.999159	-0.241653	None
P29419	0.980072	0.977462	0.935235	1.00997	0.993703	0.884	0.999159	-0.00911302	None
P29457	0.782714	0.978432	1.09955	1.11082	1.25507	0.149	0.999159	0.327769	None
P29826	0.872892	1.13682	0.893907	0.866773	0.876086	0.447	0.999159	-0.190856	None
P29975	1.16346	0.622046	1.01825	1.24821	1.26936	0.499	0.999159	0.344105	None
P29995	0.979533	1.03252	1.03676	1.18607	1.10476	0.315	0.999159	0.143733	None
P30009	0.794513	1.21326	0.943839	0.849133	0.893013	0.666	0.999159	-0.163246	None
P30349	1.05153	1.00744	1.13468	1.13888	1.10422	0.0401	0.999159	0.14303	None
P30427	1.09031	1.02868	1.09058	1.03539	1.00329	0.941	0.999159	0.00473712	None
P30713	1.11466	1.20023	0.937805	0.985796	0.830969	0.0575	0.999159	-0.267133	None
P30835	1.04144	1.08524	0.97157	1.09748	0.972902	0.708	0.999159	-0.039634	None
P30839	1.09803	1.04354	1.03413	1.10698	0.999778	0.996	0.999159	-0.000320419	None
P30904	1.0096	0.917289	0.883395	1.07523	1.01647	0.895	0.999159	0.0235626	None
P30919	1.27206	1.22822	0.717759	0.952801	0.66815	0.0739	0.999159	-0.581757	None
P31000	0.839266	0.993254	1.24541	1.0124	1.23207	0.267	0.999159	0.30109	None
P31044	0.891434	1.00908	0.979859	1.18967	1.14155	0.38	0.999159	0.190996	None
P31211	0.97504	1.18782	1.03743	1.00084	0.942396	0.622	0.999159	-0.0855944	None
P31232	0.70576	0.925445	0.832336	0.965271	1.10201	0.583	0.999159	0.140139	None
P31399	1.03669	1.00444	0.956738	1.04161	0.97904	0.684	0.999159	-0.0305598	None
P31430	1.36942	1.25724	0.894093	1.16663	0.784542	0.195	0.999159	-0.350078	None
P31721	0.962565	1.03936	1.18881	0.95833	1.07254	0.611	0.999159	0.101028	None
P31977	1.10824	1.01381	0.99811	1.01666	0.949446	0.381	0.999159	-0.0748418	None
P32089	1.15211	1.06811	0.985191	1.13805	0.956321	0.634	0.999159	-0.0644338	None
P32198	1.11074	1.00891	0.985294	1.13593	1.00074	0.994	0.999159	0.00106868	None
P32362	1.01938	1.15471	0.899986	1.15019	0.943004	0.706	0.999159	-0.0846638	None
P32551	1.017	1.02212	0.996305	1.10227	1.02916	0.632	0.999159	0.0414617	None
P32577	1.00581	0.98018	0.939571	1.04877	1.00118	0.985	0.999159	0.00170756	None
P33273	1.05796	1.03445	0.94453	1.01648	0.937208	0.225	0.999159	-0.0935593	None
P33274	1.26846	0.992637	1.10204	1.15889	0.99993	1	1	-0.000100306	None
P34058	0.941582	1.05015	1.03247	1.11675	1.07907	0.37	0.999159	0.109792	None
P34064	1.06395	1.1164	1.0199	1.11955	0.981238	0.751	0.999159	-0.0273255	None
P34067	1.01687	1.09339	0.928088	1.03458	0.930057	0.377	0.999159	-0.104609	None
P34901	1.33905	1.33058	1.21291	1.02416	0.837972	0.149	0.999159	-0.255026	None
P35171	1.12826	1.03993	0.939966	0.900724	0.848955	0.0772	0.999159	-0.236239	None
P35213-2	1.09219	1.13884	1.02815	1.21172	1.00396	0.967	0.999159	0.00570051	None
P35233-4	1.00262	1.01504	0.950497	1.07129	1.00205	0.976	0.999159	0.00294755	None
P35280	1.08559	1.1548	1.02935	1.1212	0.959899	0.516	0.999159	-0.0590447	None
P35281	1.06254	1.07693	0.949152	1.02704	0.923684	0.175	0.999159	-0.114529	None
P35286	1.00166	1.04275	0.995634	1.10805	1.029	0.669	0.999159	0.0412385	None
P35289	0.922327	1.15121	1.06376	1.17446	1.07942	0.584	0.999159	0.110256	None
P35426	1.1418	1.21831	1.17833	1.13174	0.978796	0.633	0.999159	-0.0309198	None
P35427	0.997612	1.05215	1.009	1.06885	1.0137	0.762	0.999159	0.0196374	None
P35433	0.971379	0.988784	0.951132	1.05932	1.02565	0.691	0.999159	0.0365441	None
P35434	0.970657	0.847696	1.44309	1.26995	1.49203	0.052	0.999159	0.577281	None
P35435	1.00966	0.995411	0.996658	1.11941	1.05536	0.464	0.999159	0.0777357	None
P35446	0.971413	1.17421	1.04524	1.19707	1.04506	0.739	0.999159	0.0635881	None
P35465	1.06088	1.0971	1.02878	1.07432	0.97457	0.445	0.999159	-0.0371625	None
P35525	1.12366	1.01666	1.15338	1.03371	1.02185	0.798	0.999159	0.0311817	None
P35559	0.99388	1.0279	1.01542	1.13594	1.06409	0.41	0.999159	0.0896222	None
P35565	0.995771	1.11409	1.00849	1.09863	0.998698	0.987	0.999159	-0.00187986	None
P35571	1.04413	1.01601	1.10904	1.22273	1.13185	0.146	0.999159	0.178683	None
P35704	0.942619	0.956726	0.987666	1.051	1.07335	0.165	0.999159	0.102122	None
P35738	1.1103	1.2235	1.00969	1.16305	0.930986	0.487	0.999159	-0.103169	None
P35815	0.999371	0.996908	1.04647	0.982611	1.01643	0.659	0.999159	0.0235099	None
P35952	0.977876	1.07734	0.970119	1.01318	0.965008	0.575	0.999159	-0.051387	None
P36201	0.982112	0.892807	0.851239	0.939171	0.954926	0.57	0.999159	-0.0665392	None
P36202	0.841055	1.00007	0.916451	0.890189	0.981267	0.85	0.999159	-0.0272818	None
P36370	0.869702	1.05849	0.974767	1.02894	1.03917	0.738	0.999159	0.0554271	None
P36372	0.87072	1.07002	0.93428	0.994619	0.993899	0.96	0.999159	-0.00882863	None
P36506	1.12734	1.06948	1.01081	1.0389	0.933039	0.149	0.999159	-0.0999913	None
P36633	1.11808	1.09965	1.07341	1.11557	0.98703	0.596	0.999159	-0.0188339	None
P36860	1.02732	1.00913	1.11731	1.12737	1.10225	0.00982	0.919344	0.140458	None
P36876	0.954547	1.08883	1.00503	0.999834	0.981151	0.801	0.999159	-0.027453	None
P36953	0.919701	1.21998	1.00817	1.00227	0.939601	0.709	0.999159	-0.0898803	None
P36970-2	1.09045	1.04291	0.925188	1.06535	0.933053	0.436	0.999159	-0.0999691	None
P36972	0.864477	1.02995	0.948379	1.07292	1.06697	0.603	0.999159	0.0935225	None
P37199	1.03072	1.04322	1.02164	1.06986	1.00847	0.758	0.999159	0.0121622	None
P37285-2	0.973784	0.999776	1.05197	1.03716	1.05855	0.061	0.999159	0.0820955	None
P37397	1.17718	1.3521	1.0732	1.1688	0.886418	0.286	0.999159	-0.173942	None
P37727	0.986486	1.03961	1.04159	1.11992	1.06683	0.289	0.999159	0.0933272	None
P37996	0.940614	1.07543	0.99041	1.04661	1.01041	0.899	0.999159	0.0149373	None
P38062	0.959684	1.06553	1.06191	1.10042	1.06771	0.348	0.999159	0.0945142	None
P38552	1.22434	1.31091	1.02092	1.19567	0.874308	0.244	0.999159	-0.193787	None
P38650	1.02303	1.04085	1.03125	1.09477	1.03011	0.446	0.999159	0.0427936	None
P38652	0.953347	0.974493	0.955781	1.08213	1.05709	0.481	0.999159	0.080104	None
P38656	0.943335	1.01862	0.964197	1.02542	1.0141	0.802	0.999159	0.0201955	None
P38659	0.909361	1.05587	1.03493	1.04291	1.0573	0.523	0.999159	0.0803812	None
P38718-2	0.980897	1.0542	0.973728	1.09197	1.01504	0.846	0.999159	0.0215324	None
P38918	1.11901	1.04218	1.07556	1.01885	0.9691	0.557	0.999159	-0.0452826	None
P38983	0.98886	1.10936	1.01456	1.1297	1.02195	0.808	0.999159	0.0313188	None
P39032	0.98326	1.14113	0.950971	0.985181	0.911394	0.364	0.999159	-0.133854	None
P39052	1.05472	1.00072	1.03813	1.13434	1.05694	0.4	0.999159	0.0798867	None
P39052-2	1.18735	1.14908	1.11951	1.03227	0.920973	0.192	0.999159	-0.11877	None
P39069	0.921737	1.15576	1.07851	1.27375	1.13225	0.462	0.999159	0.179197	None
P39951	0.970672	0.986702	0.965657	0.951569	0.979489	0.201	0.999159	-0.0298994	None
P40112	1.02863	1.05765	0.975814	1.10414	0.996963	0.966	0.999159	-0.00438788	None
P40241	0.586653	0.617238	1.18213	1.1648	1.94945	0.000944	0.76869	0.963067	Up
P40307	1.06452	1.07872	0.95957	1.1438	0.981398	0.849	0.999159	-0.0270893	None
P40329	1.07331	1.04383	1.08387	1.11838	1.0402	0.202	0.999159	0.0568576	None
P40615	0.975051	1.08007	0.90231	0.987792	0.919705	0.347	0.999159	-0.120756	None
P41123	0.956235	1.0287	1.00466	1.06584	1.04311	0.462	0.999159	0.0608885	None
P41350	0.589877	0.563254	1.00826	1.11188	1.8386	0.012	0.919344	0.878609	Up
P41498	0.981108	1.15404	1.0542	1.04998	0.985495	0.874	0.999159	-0.0210788	None
P41499	0.969486	1.03685	0.978372	1.08725	1.02955	0.689	0.999159	0.0420088	None
P41516	0.957402	1.02244	0.991165	1.0035	1.00749	0.844	0.999159	0.0107618	None
P41542	1.01028	1.0255	1.00197	1.07107	1.0183	0.651	0.999159	0.0261608	None
P41562	1.07063	1.08784	1.05063	1.07509	0.984824	0.388	0.999159	-0.0220619	None
P41565	1.13948	1.0459	0.892577	1.13409	0.927375	0.602	0.999159	-0.108775	None
P41777	0.964057	1.02363	0.917379	0.945277	0.937097	0.198	0.999159	-0.0937299	None
P42123	0.764162	0.969517	0.814625	0.930514	1.00661	0.966	0.999159	0.00950505	None
P42346	1.06359	1.05486	1.05524	1.10734	1.02083	0.491	0.999159	0.0297423	None
P42571-2	0.939813	0.986087	0.924646	1.00312	1.00097	0.986	0.999159	0.00139718	None
P42667	0.861102	1.07219	0.992716	1.06691	1.06534	0.629	0.999159	0.0913182	None
P42676	0.962829	1.07053	0.993404	1.0796	1.0195	0.801	0.999159	0.0278599	None
P42854	0.687097	3.21791	1.11037	1.50788	0.670485	0.665	0.999159	-0.576723	None
P42893-3	1.07225	1.10556	1.11107	1.15107	1.03872	0.247	0.999159	0.054806	None
P42930	0.777672	0.922103	0.801721	0.941347	1.02547	0.849	0.999159	0.0362842	None
P43138	1.00641	1.07652	0.925805	0.984209	0.916985	0.199	0.999159	-0.12503	None
P43244	1.01396	1.10271	1.00313	1.04191	0.966159	0.537	0.999159	-0.049667	None
P43245	1.44171	0.870297	1.0532	1.21973	0.983101	0.954	0.999159	-0.0245884	None
P43278	1.42794	1.51884	1.0083	0.834197	0.625259	0.0302	0.999159	-0.677473	Down
P43424	1.11806	1.15319	1.07434	1.00291	0.914583	0.135	0.999159	-0.128814	None
P43527	1.12011	1.10351	1.00147	1.10378	0.946765	0.372	0.999159	-0.0789211	None
P43884	1.02545	1.23737	0.863006	0.997122	0.822038	0.25	0.999159	-0.282723	None
P45352	1.00206	1.13424	0.887303	1.01551	0.890709	0.332	0.999159	-0.166974	None
P45479	1.12722	1.01734	0.9729	1.31163	1.06527	0.732	0.999159	0.091213	None
P45592	1.08027	1.0815	0.968623	1.01866	0.919286	0.0733	0.999159	-0.121415	None
P45953	1.03219	0.961652	1.01036	1.16614	1.09161	0.397	0.999159	0.126464	None
P46413	1.03592	1.04186	0.963435	1.08358	0.985192	0.822	0.999159	-0.0215225	None
P46418	1.25394	1.26121	1.13512	0.920851	0.817434	0.166	0.999159	-0.290826	None
P46462	0.968635	1.06984	1.04758	1.10559	1.05627	0.429	0.999159	0.0789768	None
P46844	0.997953	1.03634	1.01155	1.10857	1.0422	0.497	0.999159	0.0596256	None
P46892	0.98611	1.14102	0.990591	1.078	0.97248	0.773	0.999159	-0.0402602	None
P47196	0.967623	1.06662	0.973919	1.00597	0.973279	0.654	0.999159	-0.0390745	None
P47197	0.918758	1.00362	0.979187	0.871728	0.962825	0.654	0.999159	-0.0546544	None
P47198	0.963179	1.01377	0.981676	1.05995	1.03272	0.559	0.999159	0.0464441	None
P47245	0.94977	1.021	1.04856	1.08503	1.08262	0.179	0.999159	0.11452	None
P47727	1.10626	0.85037	0.772907	2.0123	1.42347	0.58	0.999159	0.509414	None
P47728	0.920343	1.05618	0.957924	1.16361	1.07337	0.616	0.999159	0.102143	None
P47820	0.891229	0.981377	0.970611	1.18999	1.15379	0.349	0.999159	0.206383	None
P47853	0.746404	0.944232	1.05398	1.26045	1.36897	0.161	0.999159	0.453087	None
P47858	0.833051	1.04059	0.924745	1.00862	1.03187	0.815	0.999159	0.0452679	None
P47860	1.0667	1.00318	1.07774	1.13273	1.06793	0.236	0.999159	0.0948104	None
P47863-2	1.02394	0.983203	1.13684	0.982447	1.05588	0.555	0.999159	0.0784404	None
P47875	0.830647	1.01255	0.908373	0.901463	0.981901	0.871	0.999159	-0.0263501	None
P47942	0.932182	0.99994	1.00551	1.03857	1.05795	0.276	0.999159	0.0812708	None
P48004-2	1.00712	1.02305	0.982588	1.06715	1.00964	0.841	0.999159	0.0138369	None
P48037	0.857818	0.727247	0.975516	1.14049	1.33497	0.128	0.999159	0.416804	None
P48450	0.917851	0.98535	1.00926	1.32406	1.22599	0.313	0.999159	0.293951	None
P48500	1.07932	1.05829	0.972548	1.09838	0.968808	0.653	0.999159	-0.0457171	None
P48508	1.13721	1.03061	0.983388	1.00692	0.918115	0.245	0.999159	-0.123254	None
P48675	0.852884	0.772759	1.30501	1.27649	1.58799	0.00782	0.918421	0.667201	Up
P48679	1.33114	1.28855	0.983569	0.863297	0.704993	0.0262	0.999159	-0.504319	Down
P48721	0.994465	1.03317	1.0136	1.11073	1.04769	0.453	0.999159	0.0672078	None
P48763-2	1.209	1.18358	1.05201	1.11486	0.905664	0.0796	0.999159	-0.142952	None
P49088	1.05987	1.25107	1.14149	0.98682	0.92097	0.535	0.999159	-0.118775	None
P49134	0.885514	0.991837	0.936429	1.055	1.06076	0.548	0.999159	0.085103	None
P49186	0.993295	1.10265	0.965024	1.07783	0.974669	0.768	0.999159	-0.0370155	None
P49242	1.01603	1.10731	1.00132	1.05693	0.969347	0.605	0.999159	-0.0449147	None
P49432	0.967613	0.99338	0.98267	1.05329	1.03823	0.424	0.999159	0.054126	None
P49791	1.04723	1.11359	0.872534	0.860796	0.802164	0.024	0.999159	-0.318031	Down
P49793	1.03973	1.10788	1.02383	1.06186	0.971167	0.511	0.999159	-0.0422081	None
P49797	1.00114	1.09315	1.15646	1.04838	1.05278	0.518	0.999159	0.0742103	None
P49806	0.98446	1.04173	0.869253	1.06285	0.953569	0.687	0.999159	-0.0685909	None
P49911	0.979939	1.01801	0.991987	1.09692	1.04553	0.501	0.999159	0.0642294	None
P50123	1.36031	1.24164	0.982393	1.10532	0.802364	0.0949	0.999159	-0.317671	None
P50137	1.01506	1.01331	0.990671	1.15015	1.05544	0.554	0.999159	0.0778464	None
P50233	0.944103	1.27104	0.792445	0.972124	0.796593	0.351	0.999159	-0.328086	None
P50280	0.744883	1.3633	0.988779	0.910901	0.901098	0.77	0.999159	-0.150244	None
P50297	0.93755	1.09386	0.851948	1.11531	0.968419	0.853	0.999159	-0.0462969	None
P50298	1.02905	0.981769	0.953829	1.17969	1.06102	0.648	0.999159	0.0854519	None
P50393	0.953188	0.942223	0.978746	1.26056	1.18144	0.347	0.999159	0.240542	None
P50398	1.01903	1.05325	0.973707	1.06943	0.985938	0.801	0.999159	-0.0204317	None
P50399	1.04574	1.00326	1.00346	1.1042	1.02863	0.645	0.999159	0.0407235	None
P50408	0.966559	1.05013	1.09681	0.982808	1.03121	0.7	0.999159	0.0443363	None
P50430	1.04354	1.05653	1.05547	1.06506	1.00974	0.333	0.999159	0.0139811	None
P50475	1.00874	1.03461	1.00715	1.01826	0.991224	0.589	0.999159	-0.0127167	None
P50503	0.95981	1.05225	1.04292	1.04395	1.03719	0.503	0.999159	0.0526759	None
P50545-2	1.01978	0.969967	0.999512	1.18261	1.09668	0.417	0.999159	0.133148	None
P50554	1.14057	1.09361	1.05776	1.05898	0.947433	0.13	0.999159	-0.0779041	None
P50878	1.01487	1.07479	0.997877	1.04978	0.9799	0.649	0.999159	-0.0292939	None
P50904	0.9561	1.03951	1.0082	0.923817	0.968131	0.646	0.999159	-0.0467259	None
P51111	1.05617	1.10055	1.02277	1.08792	0.978657	0.618	0.999159	-0.0311246	None
P51145	1.13145	1.03503	1.00368	1.0063	0.927764	0.246	0.999159	-0.108171	None
P51146	1.01705	1.08141	0.895985	1.13229	0.96655	0.801	0.999159	-0.049083	None
P51538	1.09757	0.960388	0.941583	0.936072	0.912386	0.32	0.999159	-0.132284	None
P51556	1.08905	1.11684	1.00156	1.13708	0.969512	0.675	0.999159	-0.0446692	None
P51574	1.04253	1.01701	1.05369	1.19968	1.09412	0.321	0.999159	0.129768	None
P51583	0.977207	0.97111	0.944409	0.997351	0.996635	0.913	0.999159	-0.00486311	None
P51590	1.02462	0.965293	1.31589	1.37256	1.35104	0.0135	0.919344	0.434069	Up
P51593	0.976066	1.01233	0.99581	1.06802	1.03794	0.449	0.999159	0.053719	None
P51607	0.939133	0.97581	1.03297	1.05262	1.08911	0.0546	0.999159	0.123155	None
P51635	1.04749	1.14151	1.08282	1.11934	1.00601	0.908	0.999159	0.00864453	None
P51639	0.968897	1.13418	0.979624	1.25273	1.06147	0.725	0.999159	0.0860622	None
P51647	0.926747	0.994435	0.897674	1.02333	0.999906	0.999	1	-0.000135199	None
P51650	0.953411	0.986905	0.959119	1.10193	1.06222	0.497	0.999159	0.0870863	None
P51740	1.20559	1.57832	0.662599	0.846857	0.542207	0.092	0.999159	-0.883084	None
P51796	1.00334	1.06331	0.996107	1.03597	0.98327	0.679	0.999159	-0.0243401	None
P51870	1.24171	1.08361	1.04932	1.2162	0.974281	0.819	0.999159	-0.0375904	None
P51886	0.770114	0.893034	1.11006	1.23369	1.40923	0.0598	0.999159	0.494906	None
P51952	1.11306	1.11664	1.0335	1.1358	0.972907	0.615	0.999159	-0.0396257	None
P52020	0.944552	1.11613	1.02739	1.24821	1.1043	0.522	0.999159	0.143131	None
P52164-2	1.00117	1.07962	1.05457	0.947314	0.96208	0.613	0.999159	-0.0557711	None
P52296	1.00881	1.08849	1.00166	1.09386	0.999152	0.99	0.999159	-0.00122447	None
P52303-2	0.997886	1.03247	1.01105	1.09552	1.03754	0.492	0.999159	0.0531681	None
P52481	0.722476	0.869411	0.7911	0.854339	1.03364	0.77	0.999159	0.0477348	None
P52504	1.00645	0.941156	1.05682	1.07817	1.09621	0.112	0.999159	0.132527	None
P52555	0.981972	1.08636	1.04711	1.08891	1.03272	0.608	0.999159	0.0464561	None
P52590	0.999015	1.09313	0.989518	1.12101	1.00879	0.92	0.999159	0.0126201	None
P52631	0.98038	1.05112	1.00613	1.08639	1.03004	0.626	0.999159	0.0426973	None
P52759	1.10567	1.0564	0.911923	1.03562	0.900777	0.248	0.999159	-0.150759	None
P52796	0.885189	1.09798	0.998118	1.0216	1.01843	0.88	0.999159	0.0263496	None
P52847	1.08069	1.07202	1.04345	1.08918	0.990671	0.708	0.999159	-0.0135218	None
P52873	1.03149	1.019	0.915249	0.965013	0.916979	0.0801	0.999159	-0.125039	None
P52925	1.01791	1.06875	0.972336	0.953887	0.923112	0.0973	0.999159	-0.115423	None
P52944	1.12055	1.10066	0.975471	1.06066	0.916678	0.169	0.999159	-0.125513	None
P53042	0.985369	1.0383	1.0114	1.12478	1.05559	0.463	0.999159	0.0780555	None
P53534	0.840496	1.01131	0.871162	1.01442	1.01824	0.893	0.999159	0.0260844	None
P53565	1.00525	1.02631	0.938601	1.02461	0.966357	0.521	0.999159	-0.0493724	None
P53610	1.21481	1.00844	0.963677	0.996577	0.881704	0.335	0.999159	-0.181634	None
P53670-2	1.06967	1.18924	0.993717	1.12492	0.9379	0.512	0.999159	-0.0924944	None
P53676	1.06014	1.0726	1.04093	1.0811	0.994977	0.823	0.999159	-0.00726532	None
P53790	1.22656	0.945389	1.28481	1.34321	1.20998	0.253	0.999159	0.274987	None
P53809	1.03159	1.02649	1.02031	1.06932	1.01533	0.588	0.999159	0.0219488	None
P53812	0.97949	0.987879	1.11556	1.078	1.11497	0.0277	0.999159	0.15701	None
P53817	0.9662	0.929918	1.20323	1.50641	1.42905	0.117	0.999159	0.515053	None
P53987	1.09575	1.13511	0.886967	0.933047	0.815833	0.0211	0.999159	-0.293655	None
P54001	0.886899	1.09898	1.2168	1.02986	1.13132	0.454	0.999159	0.178003	None
P54100	0.994201	0.725838	0.919916	0.960277	1.09311	0.615	0.999159	0.12844	None
P54275	1.07587	1.07661	0.906174	0.965447	0.869519	0.0418	0.999159	-0.201711	None
P54311	1.05998	1.13832	1.09543	1.10773	1.00221	0.957	0.999159	0.00319177	None
P54313	1.02379	1.07176	1.04463	1.08778	1.01759	0.625	0.999159	0.0251628	None
P54319	0.991501	1.05656	0.97482	1.03704	0.982321	0.726	0.999159	-0.0257332	None
P54645	1.01511	1.09394	1.03678	1.12355	1.02431	0.705	0.999159	0.0346575	None
P54777	1.08484	1.30628	1.05924	1.12033	0.911529	0.454	0.999159	-0.13364	None
P54921	0.993866	1.11614	1.00516	1.19986	1.04503	0.72	0.999159	0.0635429	None
P55009	1.13791	0.992268	1.28767	1.12896	1.13447	0.315	0.999159	0.182022	None
P55053	1.03645	0.883669	1.14744	1.24999	1.24859	0.122	0.999159	0.320297	None
P55062	0.965414	1.03066	1.0638	1.12384	1.09597	0.163	0.999159	0.132209	None
P55159	1.14011	1.05676	1.07682	1.02281	0.955741	0.431	0.999159	-0.0653091	None
P55161	1.06825	1.07691	1.02303	1.08938	0.984735	0.673	0.999159	-0.0221919	None
P55213	1.04157	0.899341	1.09308	1.1389	1.14997	0.191	0.999159	0.201597	None
P55260	1.21973	1.16787	1.10171	0.870666	0.826093	0.222	0.999159	-0.275624	None
P55266	1.00219	1.00201	1.0748	1.09157	1.08091	0.0105	0.919344	0.112251	None
P55281	1.13302	1.18663	1.08096	1.13808	0.956627	0.328	0.999159	-0.0639714	None
P55314	0.953322	1.23202	1.11079	1.01304	0.971851	0.854	0.999159	-0.0411933	None
P55770	0.987339	1.11307	1.02761	1.07043	0.998872	0.987	0.999159	-0.00162775	None
P56522	0.97633	1.04058	1.04728	1.05812	1.04387	0.307	0.999159	0.0619449	None
P56558	0.992002	1.04272	0.999291	1.06188	1.013	0.774	0.999159	0.0186317	None
P56571	0.984204	1.03633	0.976378	0.9852	0.970821	0.381	0.999159	-0.0427229	None
P56574	1.02422	1.03241	0.918607	1.08507	0.974251	0.781	0.999159	-0.0376349	None
P56603	0.910574	1.07919	0.988115	1.07862	1.03868	0.726	0.999159	0.0547566	None
P56932	0.918889	1.0255	1.02262	1.07143	1.07697	0.33	0.999159	0.10698	None
P57093	1.17334	1.0248	0.955663	1.0681	0.920667	0.448	0.999159	-0.119248	None
P57113	1.05521	0.971207	1.10677	1.03306	1.05596	0.417	0.999159	0.07856	None
P57790	0.989548	1.16927	0.96519	0.903435	0.865577	0.266	0.999159	-0.208265	None
P58200	0.948032	1.01955	0.987157	0.941185	0.980056	0.69	0.999159	-0.0290646	None
P58366	1.17803	1.27471	1.13274	1.24526	0.969531	0.664	0.999159	-0.0446408	None
P58405-2	1.04432	1.10759	1.05611	1.04746	0.977541	0.528	0.999159	-0.0327714	None
P58775-2	0.479016	0.586913	0.537419	0.764735	1.22161	0.447	0.999159	0.288788	None
P59215-2	0.811941	0.768645	0.791751	0.926735	1.08725	0.433	0.999159	0.120678	None
P59924	1.09087	1.09687	0.969797	0.903896	0.856453	0.0416	0.999159	-0.223555	None
P60123	0.998468	1.07201	0.963186	1.08074	0.987179	0.866	0.999159	-0.0186171	None
P60522	1.07787	1.09329	0.89321	1.02191	0.882071	0.187	0.999159	-0.181033	None
P60570	1.1314	1.19505	1.09386	1.25615	1.01013	0.905	0.999159	0.0145349	None
P60711	1.06808	1.07779	1.03438	1.11341	1.0009	0.983	0.999159	0.00129415	None
P60825	1.05431	0.919349	0.873586	0.98486	0.941624	0.578	0.999159	-0.0867773	None
P60868	1.16677	1.22198	0.946653	1.1326	0.870435	0.252	0.999159	-0.200191	None
P60892	1.19135	1.16039	0.99767	1.11914	0.900104	0.202	0.999159	-0.151837	None
P60901	1.03031	1.03648	1.01564	1.11736	1.03204	0.583	0.999159	0.0454973	None
P60905	0.984398	0.950849	1.33984	1.0983	1.25986	0.175	0.999159	0.333265	None
P61023	1.04774	1.05649	1.07337	1.11196	1.03854	0.177	0.999159	0.0545569	None
P61078	0.975234	1.06483	1.03419	1.05121	1.02222	0.668	0.999159	0.0317121	None
P61107	1.04501	1.08301	1.02146	1.11289	1.00297	0.955	0.999159	0.00428429	None
P61131	0.831834	1.08711	0.892573	1.26328	1.12346	0.651	0.999159	0.167948	None
P61203	0.987411	1.03984	0.991369	1.02682	0.995532	0.899	0.999159	-0.0064597	None
P61212	1.06829	1.05498	0.840073	1.11599	0.921247	0.606	0.999159	-0.118341	None
P61227	0.814909	1.00467	1.13131	1.18275	1.27175	0.128	0.999159	0.346818	None
P61314	0.974285	1.05891	0.977592	1.06859	1.00639	0.926	0.999159	0.00918958	None
P61354	1.00633	1.05337	0.971089	1.05125	0.981864	0.727	0.999159	-0.0264043	None
P61459	1.24741	1.11668	0.837272	0.993842	0.774553	0.121	0.999159	-0.368564	None
P61480	0.945769	1.08107	0.837617	1.00191	0.907582	0.472	0.999159	-0.1399	None
P61515	0.961281	1.13042	1.02416	1.13966	1.03448	0.758	0.999159	0.0489004	None
P61589	1.14213	1.21721	1.04813	1.19452	0.95054	0.552	0.999159	-0.0731807	None
P61621	0.990503	1.12266	1.06685	1.15002	1.04908	0.575	0.999159	0.0691224	None
P61751	1.01862	1.03175	0.936154	1.06669	0.976819	0.752	0.999159	-0.0338366	None
P61765	0.917104	1.02531	0.981146	1.0606	1.05114	0.536	0.999159	0.0719574	None
P61805	0.976085	1.08246	1.05311	1.09647	1.04422	0.511	0.999159	0.0624307	None
P61928	0.894146	0.993449	1.00276	1.09625	1.112	0.261	0.999159	0.153159	None
P61959	1.02757	1.06212	0.559126	0.873883	0.685752	0.174	0.999159	-0.544242	None
P61972	0.989931	1.08405	1.0302	1.13103	1.04207	0.592	0.999159	0.0594494	None
P61980	1.00179	1.05736	0.987715	0.943447	0.937842	0.213	0.999159	-0.0925834	None
P61983	0.905852	1.00856	0.966008	1.02608	1.04057	0.581	0.999159	0.0573805	None
P62074	1.03171	1.22746	1.0213	1.15562	0.963593	0.762	0.999159	-0.0535038	None
P62076	1.07813	1.05525	1.00207	1.01819	0.946978	0.0561	0.999159	-0.0785967	None
P62078	1.0189	1.04714	0.9541	1.09654	0.992542	0.925	0.999159	-0.0108	None
P62083	0.969951	1.09903	0.963396	1.04976	0.97302	0.754	0.999159	-0.0394581	None
P62138	1.06021	1.06219	0.950441	1.01239	0.924815	0.124	0.999159	-0.112764	None
P62142	0.971937	1.03953	0.932872	1.01641	0.969086	0.621	0.999159	-0.0453039	None
P62193	1.0165	1.06674	0.945737	1.0401	0.953241	0.458	0.999159	-0.0690873	None
P62198	1.01316	1.0815	0.975362	1.06065	0.971999	0.645	0.999159	-0.0409738	None
P62243	1.00594	1.14599	1.03192	1.15572	1.01659	0.866	0.999159	0.0237397	None
P62246	0.935283	1.0138	1.0114	1.0349	1.04987	0.357	0.999159	0.0702175	None
P62250	1.03076	1.15184	0.992268	1.07877	0.948885	0.532	0.999159	-0.0756942	None
P62255	0.928322	1.05476	0.998051	1.00217	1.00864	0.905	0.999159	0.012415	None
P62260	1.03273	1.0533	0.982564	1.03849	0.968854	0.389	0.999159	-0.0456494	None
P62268	0.953853	1.01091	0.99313	1.04519	1.03743	0.441	0.999159	0.0530203	None
P62271	1.03354	1.06712	0.975828	1.02439	0.952188	0.231	0.999159	-0.0706816	None
P62275	1.06038	1.08473	0.96917	1.10258	0.965804	0.643	0.999159	-0.0501973	None
P62278	1.04002	1.06149	0.917132	1.08515	0.952783	0.617	0.999159	-0.0697803	None
P62282	1.03025	1.2023	0.961944	1.12485	0.934714	0.601	0.999159	-0.0974036	None
P62329	0.543518	0.896093	1.05996	0.699921	1.22247	0.59	0.999159	0.289799	None
P62332	1.08174	1.07226	0.949784	1.05567	0.931034	0.297	0.999159	-0.103094	None
P62425	0.946729	1.04706	1.0125	1.08749	1.05327	0.486	0.999159	0.0748689	None
P62489	1.12291	1.09492	1.15873	0.923283	0.938761	0.625	0.999159	-0.09117	None
P62501	1.03222	1.1805	0.907172	1.14419	0.927074	0.622	0.999159	-0.109243	None
P62603	1.06122	1.22032	1.01629	1.05828	0.909288	0.335	0.999159	-0.13719	None
P62628	1.03735	1.05459	1.03217	1.06466	1.00234	0.906	0.999159	0.00336903	None
P62630	1.04629	1.09474	1.00684	1.06398	0.967207	0.448	0.999159	-0.0481037	None
P62634	1.1616	1.38107	0.880278	1.02399	0.748925	0.135	0.999159	-0.417107	None
P62703	1.03624	1.06949	0.962975	1.08396	0.972083	0.686	0.999159	-0.0408491	None
P62716	0.990855	1.09285	1.1056	1.11012	1.06335	0.325	0.999159	0.0886225	None
P62718	1.07861	1.1338	0.995818	1.10512	0.949618	0.459	0.999159	-0.0745807	None
P62744	1.07077	1.08025	1.00898	1.06366	0.963564	0.293	0.999159	-0.0535481	None
P62747	1.18801	1.04627	1.07684	1.15322	0.99811	0.981	0.999159	-0.00272871	None
P62749	0.935527	1.00648	1.01448	1.19763	1.13908	0.303	0.999159	0.187868	None
P62752	0.892382	1.01356	0.907252	0.929286	0.963586	0.63	0.999159	-0.0535147	None
P62755	0.975378	1.0276	0.978034	1.04284	1.00893	0.85	0.999159	0.0128312	None
P62775	1.02151	0.914	0.976186	1.03551	1.03936	0.598	0.999159	0.0556978	None
P62804	0.900497	0.618901	1.15789	0.897465	1.35274	0.297	0.999159	0.435887	None
P62815	1.04397	1.08993	0.988167	1.06702	0.96311	0.479	0.999159	-0.0542272	None
P62828	0.922733	1.06619	0.971846	1.10143	1.04241	0.705	0.999159	0.0599222	None
P62832	1.28409	1.1779	0.927508	0.974618	0.772597	0.0405	0.999159	-0.372211	Down
P62836	0.944782	1.00552	1.01876	1.16228	1.11831	0.277	0.999159	0.161325	None
P62845	1.01725	1.18288	0.961751	1.04965	0.914217	0.42	0.999159	-0.129391	None
P62850-2	0.89121	1.04962	1.01405	1.13403	1.10679	0.406	0.999159	0.146379	None
P62853	1.08904	1.10419	0.965464	1.09261	0.938377	0.402	0.999159	-0.09176	None
P62856	0.984986	1.03266	0.987074	0.973425	0.971678	0.368	0.999159	-0.0414493	None
P62859	1.05015	0.979749	0.87647	0.892386	0.871399	0.0687	0.999159	-0.198594	None
P62864	0.80627	0.970203	0.96852	1.15682	1.19638	0.297	0.999159	0.258676	None
P62870	0.895608	1.00364	1.01069	1.0424	1.081	0.305	0.999159	0.11237	None
P62890	1.01245	1.10884	1.04151	1.08579	1.00284	0.96	0.999159	0.00408601	None
P62898	1.03709	0.901339	1.30693	1.10291	1.24319	0.194	0.999159	0.314049	None
P62902	0.955251	1.00629	0.979945	1.02705	1.02317	0.58	0.999159	0.0330509	None
P62907	0.968622	1.10562	0.996409	1.0685	0.995501	0.957	0.999159	-0.0065058	None
P62909	1.0221	1.09095	0.969452	1.08928	0.974294	0.732	0.999159	-0.0375705	None
P62912	1.30502	1.60923	0.970814	1.23834	0.758051	0.224	0.999159	-0.399632	None
P62914	0.971048	1.13763	1.00183	1.07214	0.983538	0.865	0.999159	-0.0239468	None
P62916	0.95654	1.01433	1.05317	0.971594	1.02734	0.644	0.999159	0.0389162	None
P62919	1.0364	1.10579	1.06282	1.11531	1.01678	0.72	0.999159	0.0240068	None
P62944	1.01865	1.04716	1.03245	1.04755	1.00687	0.703	0.999159	0.00987176	None
P62959	1.02685	1.0095	0.966322	1.06639	0.998212	0.975	0.999159	-0.0025814	None
P62961	1.00929	1.00996	1.02809	1.04676	1.02753	0.0968	0.999159	0.0391849	None
P62963	1.00461	1.05507	1.00408	1.07301	1.00845	0.857	0.999159	0.0121419	None
P62982	0.909471	1.24087	1.10915	1.0738	1.01516	0.931	0.999159	0.0217139	None
P62994-2	0.97934	1.016	0.991115	1.01581	1.00581	0.818	0.999159	0.00835811	None
P62997	1.10411	1.15927	1.00396	1.02982	0.898556	0.0637	0.999159	-0.154319	None
P63004	1.04436	1.02962	0.99114	1.11633	1.01615	0.815	0.999159	0.0231088	None
P63012	1.0642	1.15164	0.806403	1.13064	0.874178	0.494	0.999159	-0.194001	None
P63018	0.967232	1.05122	1.00904	1.05759	1.02386	0.669	0.999159	0.0340253	None
P63025	0.991066	1.11242	1.10062	1.07854	1.03598	0.602	0.999159	0.0509919	None
P63029	0.846124	0.854597	1.01552	1.38663	1.41243	0.199	0.999159	0.498181	None
P63031	1.14987	1.05371	0.875083	1.03974	0.868962	0.269	0.999159	-0.202635	None
P63036	0.888342	0.985743	1.13721	1.02502	1.15375	0.192	0.999159	0.206333	None
P63039	1.06792	1.05135	0.965917	1.02227	0.938146	0.155	0.999159	-0.0921157	None
P63074	0.975622	1.14689	0.968083	1.05317	0.952292	0.649	0.999159	-0.070524	None
P63086	1.07487	1.08222	0.989706	1.11233	0.974476	0.698	0.999159	-0.0373019	None
P63095	0.976525	1.0342	1.0402	1.10022	1.0645	0.26	0.999159	0.0901765	None
P63100	0.800741	0.874701	1.06445	1.059	1.2674	0.0263	0.999159	0.341869	Up
P63102	0.970047	0.983108	1.01804	1.09398	1.08134	0.175	0.999159	0.112817	None
P63140	1.0044	0.944114	0.86589	0.910417	0.911619	0.148	0.999159	-0.133497	None
P63155	1.05322	1.06569	0.903671	1.06324	0.928269	0.443	0.999159	-0.107385	None
P63159	1.00165	1.01654	0.977483	1.03683	0.998083	0.955	0.999159	-0.00276835	None
P63164	0.972953	1.07691	0.960625	1.02709	0.969684	0.665	0.999159	-0.0444131	None
P63174	0.954866	1.04655	0.979473	1.07904	1.02853	0.714	0.999159	0.0405799	None
P63219	0.875581	0.949307	0.945671	1.08696	1.11384	0.322	0.999159	0.155542	None
P63245	1.00845	1.07528	1.00061	1.11159	1.01367	0.846	0.999159	0.0195812	None
P63255	1.19031	1.0514	0.896491	0.734194	0.72743	0.104	0.999159	-0.459119	None
P63281	0.928526	1.04207	0.981043	1.01082	1.01079	0.873	0.999159	0.0154851	None
P63322	0.947297	0.996921	1.00562	1.06688	1.06598	0.245	0.999159	0.0921807	None
P63324	1.30585	1.32909	1.0415	1.21615	0.856812	0.166	0.999159	-0.222949	None
P63326	1.0602	1.07245	1.05732	1.01047	0.969592	0.312	0.999159	-0.0445501	None
P63329-2	0.955997	1.01042	1.04222	1.07719	1.07781	0.142	0.999159	0.108098	None
P63331	0.900625	1.00142	1.02087	0.993832	1.05923	0.393	0.999159	0.0830181	None
P67779	0.897165	0.952221	0.961449	1.13669	1.13451	0.308	0.999159	0.182065	None
P67874	1.04951	1.04516	1.00019	1.04378	0.975796	0.367	0.999159	-0.0353489	None
P67999-2	1.08818	1.08294	1.1754	1.05465	1.02714	0.674	0.999159	0.0386319	None
P68035	0.882143	0.899412	0.912698	0.982111	1.06357	0.254	0.999159	0.0889159	None
P68101	0.979846	1.0444	1.00952	1.04674	1.01582	0.709	0.999159	0.0226424	None
P68182	1.02397	0.974972	1.06462	1.09887	1.08232	0.111	0.999159	0.114125	None
P68255	1.03183	1.14128	1.01528	1.1968	1.01794	0.871	0.999159	0.025647	None
P68403	0.932648	0.856773	0.896045	0.904123	1.00601	0.901	0.999159	0.00863854	None
P68511	1.06255	1.01556	1.00897	1.10754	1.01848	0.759	0.999159	0.0264132	None
P69060	1.04922	1.06136	0.988129	1.07694	0.978439	0.662	0.999159	-0.0314457	None
P69682	1.17665	1.20583	0.939778	1.0777	0.846794	0.122	0.999159	-0.239916	None
P69735	1.02895	1.01333	0.994586	1.04124	0.996841	0.908	0.999159	-0.00456515	None
P69736	1.06838	1.07481	0.900136	0.889663	0.835109	0.00121	0.76869	-0.259963	None
P69897	0.956225	1.06982	0.922827	1.04846	0.972976	0.777	0.999159	-0.039524	None
P70470	0.961976	0.974823	0.995307	1.0362	1.0489	0.158	0.999159	0.0688789	None
P70473	1.1074	1.01246	1.07178	1.08884	1.01923	0.714	0.999159	0.0274731	None
P70483	0.966948	1.07805	0.996742	1.05097	1.00133	0.984	0.999159	0.00191702	None
P70490	0.593985	0.589474	0.753635	0.649361	1.1855	0.17	0.999159	0.245501	None
P70496-2	1.14545	1.19788	0.976906	1.02814	0.855639	0.0439	0.999159	-0.224926	None
P70500	0.979415	1.06091	1.00749	1.05949	1.01307	0.809	0.999159	0.0187273	None
P70501	0.994511	1.08245	1.01818	0.979065	0.961619	0.495	0.999159	-0.0564631	None
P70531	1.12748	1.08273	0.94395	1.16567	0.954487	0.7	0.999159	-0.0672026	None
P70541	0.999414	1.06866	0.926445	1.08078	0.970577	0.753	0.999159	-0.0430852	None
P70545	1.05883	1.24659	1.02325	1.03976	0.894851	0.327	0.999159	-0.16028	None
P70550	1.06298	1.05581	1.24464	1.18454	1.14649	0.036	0.999159	0.197227	None
P70564	0.977683	1.30332	0.880986	0.93338	0.795426	0.293	0.999159	-0.3302	None
P70569	1.07995	1.07484	0.966762	1.11214	0.964779	0.654	0.999159	-0.0517289	None
P70580	1.0195	1.10462	1.05087	1.06914	0.998066	0.967	0.999159	-0.00279248	None
P70581-4	1.00315	1.03936	1.10492	1.08666	1.07298	0.0667	0.999159	0.101624	None
P70582	0.973674	1.06354	1.05904	1.02832	1.02462	0.65	0.999159	0.0350847	None
P70583	0.932644	1.11105	0.995462	1.11311	1.03175	0.79	0.999159	0.0450931	None
P70584	1.01229	1.0217	0.970849	0.913426	0.926392	0.124	0.999159	-0.110305	None
P70600-3	0.987634	0.951876	0.965989	0.994421	1.01078	0.692	0.999159	0.0154631	None
P70615	1.17932	1.12709	0.913579	0.822294	0.752632	0.0323	0.999159	-0.409984	Down
P70618	0.9929	1.06897	1.04619	1.05383	1.0185	0.667	0.999159	0.0264515	None
P70619	0.9799	1.05699	1.02987	1.10264	1.04695	0.462	0.999159	0.0661889	None
P70623	0.948924	0.925852	0.978354	1.08524	1.10072	0.226	0.999159	0.138442	None
P70645	0.990155	1.09062	1.00599	1.0944	1.00943	0.897	0.999159	0.0135354	None
P70668	1.29359	0.910077	1.10839	1.18809	1.04212	0.835	0.999159	0.0595218	None
P70705	0.997735	1.16374	1.08949	1.04945	0.989574	0.907	0.999159	-0.0151209	None
P80020	1.38282	1.00263	1.15031	1.26093	1.01081	0.954	0.999159	0.0155115	None
P80067	1.03886	1.06906	0.985363	1.09513	0.986991	0.832	0.999159	-0.0188919	None
P80254	1.11679	1.20123	0.799219	1.14011	0.836633	0.394	0.999159	-0.257332	None
P80299	0.902768	1.18031	1.12552	0.939871	0.991507	0.963	0.999159	-0.012305	None
P80385	1.08467	1.13147	0.939536	1.12593	0.932005	0.515	0.999159	-0.10159	None
P80386	1.19539	1.05967	1.00694	1.24001	0.996401	0.979	0.999159	-0.00520172	None
P80431	1.10918	1.21689	0.739378	0.90526	0.707046	0.0749	0.999159	-0.500125	None
P80432	1.10661	1.13436	0.860136	0.869572	0.771854	0.00327	0.846335	-0.373599	Down
P81128	1.03624	1.0267	1.11333	1.13457	1.08966	0.0155	0.919344	0.123875	None
P81155	1.06414	1.10336	0.982111	1.03404	0.930174	0.146	0.999159	-0.104428	None
P81718	0.988805	0.906232	0.984474	1.09722	1.0985	0.313	0.999159	0.13553	None
P81795	1.05727	1.08562	1.04824	1.11166	1.00793	0.83	0.999159	0.0113984	None
P81799	1.01203	1.03189	0.987792	1.0595	1.00165	0.968	0.999159	0.00238046	None
P82450	1.01149	1.07614	0.837589	1.0078	0.883963	0.315	0.999159	-0.177942	None
P82458	0.924975	1.05941	0.981555	0.939044	0.967857	0.695	0.999159	-0.0471346	None
P82471	0.953125	1.16778	0.985146	1.04776	0.958508	0.732	0.999159	-0.0611373	None
P82808	0.922566	0.941242	0.970433	1.19706	1.16294	0.313	0.999159	0.217771	None
P82995	0.940799	1.08293	1.02605	1.08728	1.04427	0.621	0.999159	0.062501	None
P83006	1.12554	1.11376	0.999034	1.12568	0.948827	0.463	0.999159	-0.0757828	None
P83565	1.11759	1.0535	0.859542	1.14205	0.921929	0.618	0.999159	-0.117272	None
P83645	0.901296	1.25906	0.98151	1.11944	0.972498	0.891	0.999159	-0.0402324	None
P83732	0.946521	1.02011	1.06359	1.09468	1.09745	0.139	0.999159	0.134149	None
P83868	1.10693	1.31509	1.1477	1.20357	0.970789	0.774	0.999159	-0.0427702	None
P83871	1.04732	1.23316	0.970574	1.0505	0.886248	0.328	0.999159	-0.174217	None
P83883	0.999906	1.09535	0.998138	1.13107	1.0162	0.855	0.999159	0.0231907	None
P83888	1.11246	1.10304	0.820853	0.81605	0.738841	0.000334	0.475449	-0.436665	Down
P83941	0.990205	1.07584	0.998199	1.08075	1.00624	0.924	0.999159	0.00897953	None
P83953	0.971839	1.03851	1.06562	1.07034	1.06248	0.201	0.999159	0.0874335	None
P84025	1.0486	1.05244	0.975527	1.11044	0.992822	0.921	0.999159	-0.0103934	None
P84079	1.0586	1.05135	0.990812	1.10391	0.992783	0.905	0.999159	-0.0104499	None
P84083	1.02374	1.02288	0.991885	1.05594	1.00059	0.987	0.999159	0.000849598	None
P84092	1.04705	1.0858	1.03488	1.06577	0.984907	0.583	0.999159	-0.0219404	None
P84100	1.00584	1.09557	1.01057	1.06818	0.989217	0.851	0.999159	-0.0156417	None
P84245	1.02525	0.86474	1.1617	1.06226	1.1767	0.219	0.999159	0.23475	None
P84817-3	1.01799	1.05971	0.96146	1.10264	0.993455	0.935	0.999159	-0.00947295	None
P84850	0.850204	1.05024	1.03836	1.22167	1.18921	0.316	0.999159	0.250009	None
P84903	1.06885	0.924215	1.03811	1.04006	1.0427	0.616	0.999159	0.0603254	None
P85007	0.940968	1.03276	1.05684	1.09462	1.09005	0.215	0.999159	0.124393	None
P85108	0.853767	0.9885	0.927463	0.928638	1.00751	0.928	0.999159	0.0107926	None
P85125	0.784296	0.654501	1.02663	1.08844	1.47003	0.0423	0.999159	0.555842	Up
P85515	1.04463	1.05388	0.972105	1.06589	0.971162	0.587	0.999159	-0.0422168	None
P85834	1.00966	1.08433	0.946281	1.07434	0.964958	0.67	0.999159	-0.0514619	None
P85845	0.932283	1.14126	1.05513	1.08119	1.03028	0.794	0.999159	0.0430309	None
P85967	0.802291	0.686274	0.961342	1.33723	1.54415	0.176	0.999159	0.626814	None
P85968	0.968797	0.999765	1.0702	1.15318	1.12944	0.103	0.999159	0.175612	None
P85970	0.989434	1.03113	0.99915	1.06597	1.02205	0.629	0.999159	0.0314661	None
P85971	0.998641	1.00644	1.0162	1.10079	1.05582	0.318	0.999159	0.0783598	None
P85972	0.907844	0.978422	0.937559	1.05335	1.05548	0.521	0.999159	0.0778939	None
P85973	1.04183	1.06144	1.00852	1.11758	1.01085	0.856	0.999159	0.0155754	None
P86172	1.04697	1.1162	0.844824	1.02852	0.866022	0.278	0.999159	-0.207525	None
P86173	1.26917	1.24432	0.805408	0.90347	0.679883	0.0154	0.919344	-0.556641	Down
P86182	1.06701	1.11438	0.958085	1.05888	0.924621	0.278	0.999159	-0.113066	None
P86252	1.03194	1.10181	0.83766	1.05602	0.887488	0.405	0.999159	-0.1722	None
P86410	0.965613	1.07703	1.0105	1.07856	1.02272	0.756	0.999159	0.0324109	None
P86411	1.05898	1.1759	1.02915	1.17961	0.988316	0.904	0.999159	-0.0169556	None
P97519	1.00092	1.06007	1.0158	1.05262	1.0036	0.925	0.999159	0.00518545	None
P97521	1.06049	1.00513	1.05352	1.11056	1.04767	0.341	0.999159	0.067181	None
P97523	0.904619	1.08767	0.905388	1.03026	0.971568	0.822	0.999159	-0.0416126	None
P97526	0.973274	0.999004	1.11462	1.13396	1.14009	0.0133	0.919344	0.189148	None
P97531	1.00756	1.12739	0.955661	1.02725	0.928785	0.39	0.999159	-0.106583	None
P97532	1.04794	0.992714	0.910543	1.07727	0.974106	0.792	0.999159	-0.0378496	None
P97536	0.999272	1.09389	0.999838	1.10503	1.0056	0.942	0.999159	0.00805058	None
P97541	0.521614	0.908406	0.848868	0.804988	1.15653	0.623	0.999159	0.209798	None
P97544	1.01694	1.1036	1.0299	1.21098	1.05675	0.61	0.999159	0.0796312	None
P97546-1	0.934698	0.915355	0.997868	0.983868	1.07118	0.0313	0.999159	0.0991982	None
P97564	1.09179	1.11205	1.03761	1.06626	0.954637	0.104	0.999159	-0.0669759	None
P97571	1.07257	1.09632	0.976504	1.12747	0.970069	0.712	0.999159	-0.0438412	None
P97573	0.913852	0.848934	1.02996	0.952941	1.12487	0.16	0.999159	0.169758	None
P97576	0.953643	1.02466	1.04742	1.17066	1.1212	0.234	0.999159	0.165045	None
P97584	1.19124	1.04004	1.07145	1.09697	0.97183	0.722	0.999159	-0.0412247	None
P97586	0.954638	0.87868	0.971608	0.983266	1.0663	0.255	0.999159	0.0926191	None
P97588	1.07034	1.12192	0.987849	0.987338	0.900985	0.0521	0.999159	-0.150425	None
P97603	0.955936	1.07302	1.05575	1.03033	1.02815	0.681	0.999159	0.040053	None
P97608	1.07609	0.972768	1.02548	1.07453	1.02497	0.698	0.999159	0.0355774	None
P97612	1.11639	1.18048	1.04861	1.1378	0.951907	0.42	0.999159	-0.0711081	None
P97615	0.977088	0.998212	1.08861	1.18579	1.15142	0.0951	0.999159	0.203413	None
P97629	0.9967	1.03181	0.976929	1.06443	1.00634	0.904	0.999159	0.00911125	None
P97633	1.0078	1.04254	0.945983	1.0006	0.949394	0.25	0.999159	-0.0749218	None
P97675	0.943024	1.15492	0.807701	0.867304	0.798403	0.195	0.999159	-0.324811	None
P97679	1.21575	1.19444	0.907269	1.01912	0.799268	0.0512	0.999159	-0.323249	None
P97687	0.864084	0.830903	1.10573	1.30717	1.42355	0.0722	0.999159	0.509494	None
P97690	0.968231	1.05068	0.996939	1.03203	1.00498	0.921	0.999159	0.00717023	None
P97697	1.01348	1.00581	1.0038	1.09239	1.03809	0.478	0.999159	0.0539258	None
P97700	1.10621	1.0686	0.985226	1.13587	0.975307	0.762	0.999159	-0.036071	None
P97711	1.0558	1.15531	1.06207	1.13073	0.991724	0.894	0.999159	-0.0119899	None
P97829-2	0.968194	1.09673	1.04897	1.08004	1.03104	0.676	0.999159	0.0440972	None
P97834	0.992366	1.01608	0.95396	1.03993	0.992752	0.885	0.999159	-0.0104944	None
P97839	0.983994	0.972575	0.975422	1.02207	1.02092	0.484	0.999159	0.0298659	None
P97840-2	1.07553	1.06025	1.03871	1.12105	1.01123	0.802	0.999159	0.016108	None
P97849	0.950806	0.981623	1.08196	1.04453	1.10042	0.0571	0.999159	0.138057	None
P97852	1.09393	0.981745	1.07862	1.25215	1.1229	0.342	0.999159	0.167225	None
P97874	1.01629	1.09447	1.03558	1.05222	0.989117	0.801	0.999159	-0.0157876	None
P97878	1.03389	1.07701	1.02534	1.09929	1.00651	0.887	0.999159	0.00936036	None
P97881	0.950702	1.30861	1.14305	1.04762	0.969615	0.87	0.999159	-0.0445162	None
P97887	1.04423	1.08482	1.06699	1.19267	1.06135	0.427	0.999159	0.0859062	None
P98089	1.03893	1.26346	0.897981	1.13491	0.88295	0.496	0.999159	-0.179596	None
Q00238	0.764367	0.782652	1.12322	1.01691	1.38339	0.0315	0.999159	0.468206	Up
Q00438-2	1.01874	1.14193	1.00424	1.11244	0.97964	0.814	0.999159	-0.0296761	None
Q00657	0.904656	0.961565	1.17836	1.05412	1.19626	0.116	0.999159	0.258528	None
Q00715	0.97546	0.726199	1.09104	0.871953	1.15358	0.514	0.999159	0.206114	None
Q00981	0.737233	0.980263	0.940541	1.11487	1.19675	0.376	0.999159	0.259121	None
Q01062	0.950873	0.975312	1.01293	1.13514	1.1152	0.217	0.999159	0.157297	None
Q01129	0.771665	0.846603	1.0346	1.16459	1.35898	0.0607	0.999159	0.442521	None
Q01177	0.987549	1.28113	1.0008	0.940628	0.855753	0.389	0.999159	-0.224734	None
Q01205	1.01402	1.0265	1.05653	1.10025	1.05698	0.125	0.999159	0.0799423	None
Q01460	1.04993	1.18246	0.950651	1.08448	0.911638	0.405	0.999159	-0.133467	None
Q01579	0.901203	1.00622	1.03337	1.07053	1.103	0.22	0.999159	0.141437	None
Q01714	1.33522	1.54194	1.15087	1.13108	0.793126	0.103	0.999159	-0.334378	None
Q01750	0.985291	1.0031	0.957674	1.01326	0.991219	0.793	0.999159	-0.0127247	None
Q01984	1.41235	0.600583	1.26046	1.18219	1.21348	0.651	0.999159	0.27915	None
Q01986	1.06328	1.0983	0.912042	1.00409	0.886449	0.13	0.999159	-0.173891	None
Q01992	1.02343	1.05857	0.971419	1.13895	1.01363	0.884	0.999159	0.0195284	None
Q02253	1.04812	1.02875	0.933868	1.12462	0.991147	0.932	0.999159	-0.0128284	None
Q02356	0.97235	1.02596	0.96523	1.01512	0.991012	0.829	0.999159	-0.0130256	None
Q02401	1.14474	1.29281	0.874677	0.752285	0.667457	0.0518	0.999159	-0.583254	None
Q02589	1.03734	1.04319	1.03199	1.04248	0.997085	0.664	0.999159	-0.00421143	None
Q02765	1.02501	1.27035	1.01975	1.06905	0.910011	0.496	0.999159	-0.136044	None
Q02769	0.960355	1.15961	1.03035	1.20159	1.05282	0.711	0.999159	0.0742613	None
Q02874	0.988735	0.83875	1.14583	0.964944	1.15502	0.351	0.999159	0.207914	None
Q02974	1.18947	0.961359	1.09675	1.10702	1.02461	0.838	0.999159	0.0350819	None
Q03114	1.11514	1.05524	0.932517	1.07676	0.925771	0.411	0.999159	-0.111273	None
Q03238	1.14709	0.922742	1.49266	0.955481	1.18277	0.582	0.999159	0.242175	None
Q03344	1.76199	1.44336	0.487687	0.581107	0.333442	0.0233	0.999159	-1.58449	Down
Q03346	1.07476	1.1155	0.993399	1.08558	0.949196	0.385	0.999159	-0.075222	None
Q03348	0.990947	1.10702	1.06342	1.08518	1.02414	0.71	0.999159	0.0344061	None
Q03555-6	0.933724	1.14545	0.960026	1.07515	0.97884	0.872	0.999159	-0.0308546	None
Q03626-2	1.11611	0.994542	0.917778	0.967732	0.893333	0.229	0.999159	-0.162731	None
Q04462	1.06914	1.10747	0.991431	1.07561	0.94966	0.358	0.999159	-0.0745168	None
Q04631	0.921672	1.07109	0.997821	1.0913	1.04835	0.639	0.999159	0.0681219	None
Q04753	1.0567	1.06919	1.05812	0.984416	0.96079	0.381	0.999159	-0.0577066	None
Q04931	1.0366	1.06142	0.978748	1.05058	0.967256	0.461	0.999159	-0.0480296	None
Q05095	1.02546	1.09571	0.93209	0.942265	0.88364	0.0737	0.999159	-0.178469	None
Q05096-3	1.01766	1.02626	1.02033	1.22398	1.09805	0.429	0.999159	0.134939	None
Q05175	0.89406	0.936788	0.855178	1.03705	1.03353	0.774	0.999159	0.0475765	None
Q05343	0.931318	1.12775	1.14664	1.08984	1.08616	0.477	0.999159	0.119239	None
Q05695-2	0.547828	0.898112	0.931103	1.27053	1.52263	0.261	0.999159	0.606567	None
Q05961	1.03012	1.13208	1.36975	1.27134	1.22148	0.0775	0.999159	0.288636	None
Q05962	0.609886	0.635679	0.74277	0.878008	1.30124	0.112	0.999159	0.379887	None
Q05982	0.887786	0.973296	1.00401	1.06563	1.11206	0.186	0.999159	0.153235	None
Q06486	0.906217	1.09129	0.961254	0.942776	0.953205	0.665	0.999159	-0.0691419	None
Q06605	0.804527	0.90044	0.722191	0.532318	0.735797	0.168	0.999159	-0.442621	None
Q06606	0.933142	0.962983	1.36843	1.17838	1.34316	0.0774	0.999159	0.425634	None
Q06647	0.997569	1.06714	0.984948	1.13207	1.02534	0.778	0.999159	0.0360955	None
Q07009	1.02699	1.09578	0.961426	1.11601	0.978645	0.814	0.999159	-0.0311427	None
Q07014-2	0.963453	1.10511	0.979557	1.03893	0.975792	0.775	0.999159	-0.0353549	None
Q07116	1.05587	1.16875	1.00947	1.15851	0.974538	0.791	0.999159	-0.0372092	None
Q07141	1.02015	1.15404	1.21372	1.09929	1.06384	0.513	0.999159	0.0892864	None
Q07205	1.04147	1.03017	1.02835	1.02029	0.988897	0.239	0.999159	-0.0161081	None
Q07266-2	1.26253	1.22773	1.15775	1.00734	0.869423	0.17	0.999159	-0.20187	None
Q07782	1.08417	1.41173	0.962134	1.2915	0.90293	0.654	0.999159	-0.147313	None
Q07803	0.964556	0.993073	0.989888	1.16458	1.10055	0.382	0.999159	0.138224	None
Q07936	1.81708	1.319	0.942812	0.974882	0.611495	0.135	0.999159	-0.709587	None
Q07969	0.925268	0.745317	1.11474	1.17158	1.36857	0.0825	0.999159	0.452673	None
Q07984	1.03944	1.10362	0.946652	1.0801	0.945727	0.514	0.999159	-0.0805048	None
Q08013	0.952211	1.07532	1.00107	1.03158	1.00252	0.971	0.999159	0.0036361	None
Q08163	1.02524	1.0301	1.0069	1.07532	1.01308	0.733	0.999159	0.0187433	None
Q08201	1.37145	1.2939	1.11755	1.41816	0.951361	0.717	0.999159	-0.0719348	None
Q08290	0.678069	0.82494	0.6855	0.843417	1.01724	0.915	0.999159	0.0246571	None
Q08326	0.975312	1.03785	1.00542	1.10648	1.04905	0.493	0.999159	0.0690776	None
Q08415-2	1.05577	1.02504	1.00306	0.91728	0.922879	0.22	0.999159	-0.115786	None
Q08602	1.07486	1.12894	1.0128	1.13446	0.974343	0.712	0.999159	-0.0374988	None
Q08603	0.955868	1.05374	1.09922	1.09535	1.09204	0.2	0.999159	0.127021	None
Q08849	1.07617	1.02113	1.12549	1.07431	1.04887	0.306	0.999159	0.06884	None
Q08850	1.14398	1.1047	0.828722	0.928936	0.781639	0.0448	0.999159	-0.355425	Down
Q08851	0.96561	1.05329	1.01535	1.1036	1.04955	0.506	0.999159	0.0697775	None
Q09073	1.04494	1.06919	0.976282	1.15762	1.00935	0.924	0.999159	0.0134232	None
Q09137	1.14012	1.2189	0.887083	1.05909	0.824992	0.161	0.999159	-0.277547	None
Q09167	1.16291	1.03089	0.844302	1.01343	0.846806	0.258	0.999159	-0.239897	None
Q09325	1.00319	1.10915	0.992439	0.998077	0.94233	0.37	0.999159	-0.0856959	None
Q09326	1.01586	1.01866	0.960935	1.0989	1.01245	0.871	0.999159	0.0178467	None
Q0D2L3	1.12203	1.06136	0.934032	1.04851	0.908012	0.261	0.999159	-0.139217	None
Q0H8B9	0.935486	0.991772	1.02212	1.0451	1.07262	0.148	0.999159	0.10114	None
Q0VGK3	1.16719	1.06895	1.02203	1.04287	0.923423	0.23	0.999159	-0.114936	None
Q0VGK4	1.08127	1.04045	1.11452	1.25825	1.11833	0.235	0.999159	0.16134	None
Q0ZHH6	0.936694	0.981786	1.00059	1.00703	1.04646	0.189	0.999159	0.0655195	None
Q10473	1.05237	1.13761	1.02645	1.04677	0.946687	0.314	0.999159	-0.0790404	None
Q10728-2	0.912872	0.974937	0.976901	1.06221	1.08015	0.288	0.999159	0.111229	None
Q10743	0.995675	1.12044	0.97441	1.0872	0.974246	0.777	0.999159	-0.0376425	None
Q10758	1.18742	0.919178	1.13239	0.97741	1.00152	0.993	0.999159	0.00218863	None
Q10984	0.898272	1.10925	0.812495	1.05373	0.929619	0.702	0.999159	-0.105289	None
Q1HAQ0	0.951665	1.20644	1.00589	1.05026	0.952756	0.731	0.999159	-0.0698206	None
Q1HCL7	1.02916	1.09863	1.01437	1.06416	0.976846	0.623	0.999159	-0.0337966	None
Q1JU68	0.984361	1.0656	1.00239	1.04985	1.00111	0.983	0.999159	0.00160743	None
Q1RP77	1.11421	1.22033	0.937644	0.964151	0.814635	0.0584	0.999159	-0.295774	None
Q27W01	1.03815	1.00268	0.907751	1.00039	0.934982	0.313	0.999159	-0.0969893	None
Q27W02	0.930851	1.02865	1.01949	0.952338	1.00629	0.927	0.999159	0.00904875	None
Q29YR5	1.14442	1.12925	1.08823	1.19049	1.00222	0.965	0.999159	0.00320027	None
Q2A865	1.36591	1.18787	0.803092	1.02829	0.717123	0.128	0.999159	-0.479707	None
Q2HWF0-3	0.980618	1.03894	1.06617	0.99375	1.01999	0.707	0.999159	0.0285499	None
Q2KMM2	0.992207	0.995421	0.967047	0.97795	0.978552	0.0643	0.999159	-0.0312793	None
Q2KN99	1.02592	1.05785	0.970039	1.0645	0.976376	0.67	0.999159	-0.0344912	None
Q2LAP6	1.01713	1.14427	1.02798	1.08589	0.978005	0.766	0.999159	-0.0320866	None
Q2LC84-2	1.0324	1.17803	1.05418	1.02357	0.939975	0.467	0.999159	-0.0893061	None
Q2PQA9	1.0073	1.08087	1.02871	1.06187	1.00115	0.979	0.999159	0.00166173	None
Q2TA68	1.01222	1.05113	1.00549	1.10015	1.02049	0.72	0.999159	0.0292634	None
Q2TL32	0.996218	1.05651	1.03146	1.07077	1.02412	0.563	0.999159	0.0343797	None
Q32KJ6	1.02188	1.11848	1.03388	0.996133	0.94844	0.399	0.999159	-0.0763711	None
Q32PX2	0.986577	1.02363	0.973875	1.05491	1.00924	0.854	0.999159	0.0132756	None
Q32PX7	0.996697	1.06925	0.951548	0.935792	0.913548	0.138	0.999159	-0.130448	None
Q32PZ3	0.996667	1.06537	1.0347	1.08139	1.02622	0.582	0.999159	0.0373351	None
Q32Q06	0.974972	0.983552	1.06538	1.03276	1.07129	0.0537	0.999159	0.0993439	None
Q3B7D0	0.941984	1.02305	1.00268	1.0662	1.05285	0.419	0.999159	0.0742933	None
Q3B7D1	1.0638	1.1275	0.99016	1.15691	0.979813	0.827	0.999159	-0.0294214	None
Q3B7U9	1.06807	1.14084	1.07453	1.16811	1.01527	0.803	0.999159	0.0218574	None
Q3B8N8	0.999209	1.06124	1.01195	1.05266	1.00202	0.96	0.999159	0.00291294	None
Q3B8P0-2	0.970774	1.05879	0.999837	1.05534	1.01262	0.829	0.999159	0.0180889	None
Q3B8Q0	1.03585	0.997813	1.02845	1.04075	1.01747	0.468	0.999159	0.0249913	None
Q3B8Q1	0.966794	1.08366	0.942079	1.07805	0.98521	0.881	0.999159	-0.0214965	None
Q3B8Q2	1.01179	1.10243	0.999683	1.05754	0.973041	0.649	0.999159	-0.0394273	None
Q3KR59	0.983038	1.05638	1.04198	1.1072	1.05382	0.38	0.999159	0.0756255	None
Q3KR82	0.677755	0.9686	1.03661	0.988082	1.22981	0.328	0.999159	0.298431	None
Q3KR86	0.991832	1.00411	0.962657	1.07887	1.02284	0.734	0.999159	0.0325823	None
Q3KR97	0.977787	1.07307	0.978251	0.968884	0.949425	0.392	0.999159	-0.0748746	None
Q3KRC5	1.00949	1.13422	1.03705	1.04452	0.97101	0.668	0.999159	-0.042442	None
Q3KRD0	1.10958	1.1071	1.00011	1.13242	0.962036	0.59	0.999159	-0.0558376	None
Q3KRD5	1.02237	1.07223	0.974839	1.0265	0.955471	0.324	0.999159	-0.0657163	None
Q3KRD8	1.02023	1.04607	1.06027	1.07154	1.03171	0.146	0.999159	0.0450306	None
Q3KRE0	1.10267	1.07533	0.948591	1.09236	0.937076	0.448	0.999159	-0.0937617	None
Q3KRF1	1.26671	1.18072	1.16332	1.08779	0.919788	0.228	0.999159	-0.120627	None
Q3MHC2	1.04998	1.15366	0.99757	1.06147	0.934381	0.357	0.999159	-0.0979165	None
Q3MHT4	1.02581	1.08664	1.19182	0.951388	1.01456	0.913	0.999159	0.0208547	None
Q3MIB4	1.01858	1.11022	0.984681	1.07427	0.967192	0.64	0.999159	-0.0481262	None
Q3MID3	1.35629	1.14729	1.04518	1.01955	0.824711	0.173	0.999159	-0.27804	None
Q3MIE4	0.891787	0.900297	0.944982	1.38511	1.30022	0.346	0.999159	0.378752	None
Q3MIF4	1.00561	1.13151	1.07328	1.08142	1.00823	0.902	0.999159	0.0118189	None
Q3MJK5-2	0.920672	0.964622	0.991403	0.933804	1.02117	0.637	0.999159	0.0302238	None
Q3MQ06	0.949188	1.00516	0.980108	1.03157	1.02934	0.53	0.999159	0.0417128	None
Q3SWS8	0.990833	1.04703	1.00684	1.025	0.997044	0.928	0.999159	-0.00427035	None
Q3SWT4	0.93736	1.05953	1.04637	1.02903	1.03932	0.59	0.999159	0.0556366	None
Q3SWU3	1.19498	1.25524	0.907357	1.09811	0.818483	0.156	0.999159	-0.288975	None
Q3T1G7	0.990206	1.05204	1.00077	1.05868	1.00842	0.858	0.999159	0.0121013	None
Q3T1H5	1.03634	0.989567	1.12959	0.819101	0.961887	0.829	0.999159	-0.0560608	None
Q3T1I4	0.962773	1.03458	1.01155	1.08663	1.05048	0.434	0.999159	0.0710506	None
Q3T1I9	0.97019	0.979268	0.959646	0.948724	0.978924	0.102	0.999159	-0.0307319	None
Q3T1J1	1.13129	1.09527	1.00511	1.1112	0.950488	0.429	0.999159	-0.0732598	None
Q3T1J8	0.890651	1.03425	1.10277	0.972036	1.07788	0.521	0.999159	0.108192	None
Q3T1J9	1.00303	1.12127	1.00038	1.03354	0.957452	0.538	0.999159	-0.0627273	None
Q3T1K5	1.09076	1.09577	1.06201	1.21542	1.04157	0.614	0.999159	0.058758	None
Q3T1L0	1.01087	1.04776	1.00519	1.07386	1.00992	0.818	0.999159	0.014243	None
Q3T1L5	0.98086	1.07151	1.09941	1.02057	1.03294	0.63	0.999159	0.0467615	None
Q3ZAV8	0.958658	1.07223	1.00122	1.02309	0.996758	0.96	0.999159	-0.00468551	None
Q3ZB98	0.834003	1.13051	0.955134	0.798979	0.8929	0.594	0.999159	-0.16343	None
Q3ZBA0	1.09858	1.20292	0.952732	1.10827	0.895501	0.328	0.999159	-0.159233	None
Q3ZU82	0.989983	1.02265	0.980396	1.04978	1.00872	0.84	0.999159	0.0125244	None
Q496Z0	1.05454	1.11592	0.886876	1.1211	0.925141	0.571	0.999159	-0.112255	None
Q496Z4	0.933642	1.22392	1.00886	1.14759	0.999485	0.998	1	-0.000743578	None
Q496Z9	0.887357	1.04449	1.10527	0.995857	1.08763	0.47	0.999159	0.121182	None
Q497B0	0.925579	1.07995	0.954015	1.10431	1.02633	0.829	0.999159	0.0374892	None
Q497B2	0.849563	0.98099	1.29743	1.62072	1.59414	0.0894	0.999159	0.672777	None
Q497C3	1.12631	1.01772	0.959387	1.10941	0.964909	0.724	0.999159	-0.0515356	None
Q498C8	1.01286	1.05904	0.997284	1.08273	1.00391	0.941	0.999159	0.00563441	None
Q498D9	1.07644	1.0922	0.974302	1.03322	0.925704	0.118	0.999159	-0.111377	None
Q498E0	1.04598	1.05513	1.0105	1.14954	1.02805	0.713	0.999159	0.0399059	None
Q498M4	0.97062	1.06992	0.970556	1.03421	0.982469	0.79	0.999159	-0.0255169	None
Q498R1	0.894583	1.01561	1.46298	1.04029	1.31048	0.31	0.999159	0.390099	None
Q498R3	0.946044	1.0686	1.02071	1.06173	1.03365	0.652	0.999159	0.0477481	None
Q498R7	0.889584	0.969859	0.999895	1.01391	1.08301	0.199	0.999159	0.115052	None
Q498T2-2	1.18291	1.19877	0.874571	0.943679	0.763431	0.0155	0.919344	-0.38943	Down
Q498T4	1.05278	1.13346	0.965074	1.09574	0.942631	0.5	0.999159	-0.0852356	None
Q498U3	1.07397	1.08339	0.866662	1.09813	0.91074	0.493	0.999159	-0.13489	None
Q498U4	1.00587	1.11827	0.723088	0.931373	0.778886	0.186	0.999159	-0.360515	None
Q499N3	0.93	1.03736	1.02804	0.957982	1.00948	0.898	0.999159	0.0136185	None
Q499N5	0.916168	0.843663	0.905011	1.16111	1.17404	0.369	0.999159	0.231485	None
Q499N6	1.07627	1.06892	0.913321	0.925453	0.857163	0.00214	0.793601	-0.222359	None
Q499P3	0.773766	1.16288	0.883865	0.964548	0.954442	0.845	0.999159	-0.0672709	None
Q499P8	1.10692	1.17069	1.01343	1.09845	0.927238	0.259	0.999159	-0.108989	None
Q499T2	1.38304	1.52937	0.970865	1.419	0.820581	0.383	0.999159	-0.285283	None
Q499U2	1.01127	1.14266	0.900592	1.13346	0.944346	0.698	0.999159	-0.0826131	None
Q499W2	1.02494	1.04408	0.924504	0.882678	0.873448	0.0295	0.999159	-0.195206	None
Q4AE70-3	1.18764	1.18498	0.972696	1.10658	0.87636	0.16	0.999159	-0.190405	None
Q4AEF8	1.06471	1.11477	1.02772	1.09691	0.97483	0.586	0.999159	-0.0367781	None
Q4FZT0	0.993652	1.09595	1.0052	1.05997	0.988311	0.853	0.999159	-0.0169633	None
Q4FZT2	1.06834	1.09914	0.902147	1.06314	0.906712	0.343	0.999159	-0.141283	None
Q4FZT8	0.987722	1.06172	0.999659	1.08225	1.01584	0.797	0.999159	0.022679	None
Q4FZT9	1.0048	1.05859	0.956969	1.08531	0.989771	0.893	0.999159	-0.0148333	None
Q4FZU1	0.862359	1.06886	0.967067	1.04573	1.04224	0.747	0.999159	0.059686	None
Q4FZU2	1.7531	1.23819	1.15055	1.66485	0.941199	0.832	0.999159	-0.0874281	None
Q4FZU6	1.19225	0.998924	1.09414	0.841192	0.88324	0.506	0.999159	-0.179123	None
Q4FZV0	0.933977	1.11031	1.02347	0.977386	0.978752	0.834	0.999159	-0.0309841	None
Q4FZX7	0.900172	1.09646	1.04738	1.12147	1.08625	0.498	0.999159	0.119359	None
Q4FZY0	1.12932	1.15102	1.02203	1.09601	0.928826	0.17	0.999159	-0.10652	None
Q4FZZ1	1.08035	1.01259	1.01351	1.03301	0.977826	0.578	0.999159	-0.0323506	None
Q4G009	1.02208	1.12752	0.967192	1.05605	0.941214	0.456	0.999159	-0.0874049	None
Q4G017	0.945798	1.02008	1.03821	1.03751	1.05587	0.277	0.999159	0.0784345	None
Q4G061	0.981589	1.01411	1.00674	1.04446	1.0278	0.381	0.999159	0.0395665	None
Q4G063	0.844748	1.01379	1.08721	1.0393	1.14419	0.267	0.999159	0.194322	None
Q4G064	0.873463	1.06608	1.06475	1.17033	1.15237	0.311	0.999159	0.204605	None
Q4G075	1.03597	1.43805	0.606653	1.38184	0.80375	0.634	0.999159	-0.315181	None
Q4JEI2	1.76778	2.63715	0.912305	1.07492	0.451137	0.112	0.999159	-1.14836	None
Q4KLF8	1.01387	1.03881	1.0103	1.02222	0.990179	0.542	0.999159	-0.0142382	None
Q4KLG9	1.18517	1.01379	0.922626	0.973512	0.862289	0.232	0.999159	-0.213757	None
Q4KLH4	0.989635	1.06416	0.942372	1.08348	0.986396	0.877	0.999159	-0.0197617	None
Q4KLH5	1.03338	1.07738	1.04571	1.13179	1.03162	0.561	0.999159	0.0449143	None
Q4KLI2	0.861289	0.977858	1.03716	0.967976	1.09025	0.345	0.999159	0.124664	None
Q4KLJ8	0.990799	1.00937	0.963861	1.03535	0.999522	0.991	0.999159	-0.000689972	None
Q4KLK9	0.951894	1.03419	0.970782	1.01818	1.00145	0.979	0.999159	0.00208886	None
Q4KLL0	0.954983	1.06965	0.950518	1.02056	0.973546	0.729	0.999159	-0.0386796	None
Q4KLL4	0.929087	1.04586	0.989096	1.06518	1.04017	0.627	0.999159	0.0568142	None
Q4KLN4	1.11762	1.19598	0.976846	1.16181	0.924387	0.476	0.999159	-0.113432	None
Q4KLN6	0.967285	1.16834	0.99378	1.00923	0.937905	0.578	0.999159	-0.092487	None
Q4KLN7	1.02509	0.999329	0.926063	1.02002	0.961302	0.506	0.999159	-0.0569382	None
Q4KLY4	1.01435	1.06445	0.91863	0.994796	0.920451	0.211	0.999159	-0.119587	None
Q4KLZ6	1.23854	1.06727	1.07891	1.17211	0.976243	0.805	0.999159	-0.0346876	None
Q4KM31	0.800222	0.7963	0.689119	0.614954	0.816821	0.0589	0.999159	-0.291909	None
Q4KM33	1.10201	1.1477	1.02878	1.13303	0.960929	0.521	0.999159	-0.0574989	None
Q4KM35	1.03567	1.10082	1.04108	1.07067	0.988424	0.763	0.999159	-0.0167976	None
Q4KM49	1.01993	1.07038	1.06825	1.03921	1.00821	0.796	0.999159	0.0117943	None
Q4KM64	1.13794	1.13053	0.914414	1.05025	0.866075	0.155	0.999159	-0.207436	None
Q4KM65	0.963323	1.04945	0.978616	1.02148	0.993705	0.907	0.999159	-0.00910978	None
Q4KM73	0.90184	0.830547	0.975557	1.01713	1.15026	0.0875	0.999159	0.201954	None
Q4KM74	1.05272	1.0778	0.991855	1.10161	0.982607	0.773	0.999159	-0.0253133	None
Q4KM77	1.19963	1.15005	1.09168	1.20649	0.978077	0.72	0.999159	-0.0319794	None
Q4KM92	0.957347	1.08428	0.984437	0.988652	0.96643	0.643	0.999159	-0.0492636	None
Q4KMA2	1.0027	1.00617	0.958182	1.00497	0.977244	0.433	0.999159	-0.0332092	None
Q4L1J4	1.03467	1.17132	1.73777	1.18911	1.32678	0.33	0.999159	0.407933	None
Q4QQR9	1.1062	1.10028	1.00182	1.02187	0.917157	0.0128	0.919344	-0.124759	None
Q4QQS8	0.922879	1.09604	0.990515	0.99151	0.981725	0.851	0.999159	-0.0266096	None
Q4QQT2	1.08033	1.16776	1.01689	1.10746	0.944955	0.429	0.999159	-0.0816831	None
Q4QQT3	1.27948	1.18228	0.934282	1.02922	0.7976	0.067	0.999159	-0.326262	None
Q4QQT4	1.01854	0.996482	0.976351	1.06248	1.01182	0.814	0.999159	0.016947	None
Q4QQV3	1.02403	0.977259	0.737023	0.912253	0.824108	0.192	0.999159	-0.279095	None
Q4QQV8	0.97714	1.12613	0.970631	1.03613	0.954113	0.613	0.999159	-0.0677675	None
Q4QQW1	0.996336	1.06349	1.12793	1.03965	1.05231	0.434	0.999159	0.0735603	None
Q4QQW4	1.05966	1.02706	0.921628	1.03639	0.938324	0.394	0.999159	-0.0918427	None
Q4QQW8	0.948739	1.08528	1.00726	1.00593	0.989761	0.893	0.999159	-0.0148475	None
Q4QR75	1.08411	1.1652	1.04761	1.13731	0.971369	0.648	0.999159	-0.041908	None
Q4QR80	0.936216	1.04775	1.09722	1.07638	1.09558	0.237	0.999159	0.131698	None
Q4QR85	1.12302	1.25397	1.05163	1.15051	0.926441	0.398	0.999159	-0.110229	None
Q4V7A0	0.976147	1.09326	0.970611	1.02157	0.962682	0.607	0.999159	-0.0548682	None
Q4V7A6	0.825116	0.887533	0.937734	0.915411	1.08203	0.168	0.999159	0.113746	None
Q4V7C6	1.02001	1.0678	0.96988	1.06548	0.974879	0.672	0.999159	-0.0367048	None
Q4V7C7	1.01269	1.03812	1.00837	1.03977	0.9987	0.953	0.999159	-0.00187641	None
Q4V7D6	0.943061	1.08905	1.16384	1.09265	1.11042	0.301	0.999159	0.1511	None
Q4V7D7	0.984109	1.20455	0.968483	1.02229	0.909589	0.475	0.999159	-0.136713	None
Q4V7E1	1.21964	1.22437	1.04325	1.01558	0.842397	0.00527	0.875452	-0.247428	None
Q4V7E8	1.29956	1.11604	0.98825	1.05117	0.844269	0.192	0.999159	-0.244225	None
Q4V7F5	0.938975	1.04658	1.0097	1.03094	1.02774	0.665	0.999159	0.0394745	None
Q4V886	0.988642	1.07313	1.00264	1.06763	1.00412	0.944	0.999159	0.00593849	None
Q4V888	1.13863	1.28314	1.04153	1.05697	0.866513	0.156	0.999159	-0.206707	None
Q4V892	1.08796	1.06559	1.01004	1.01826	0.941838	0.0344	0.999159	-0.0864493	None
Q4V896	1.10283	1.06638	1.07029	1.00249	0.955545	0.337	0.999159	-0.0656046	None
Q4V897	1.06067	1.09046	0.997105	1.02626	0.940604	0.092	0.999159	-0.0883403	None
Q4V8A2	0.816644	1.0661	1.01866	1.145	1.14921	0.421	0.999159	0.200644	None
Q4V8B0	0.980138	1.0005	0.973809	0.942864	0.967705	0.226	0.999159	-0.0473614	None
Q4V8B3	0.990764	1.12252	1.00435	1.07789	0.985312	0.856	0.999159	-0.0213473	None
Q4V8C2	1.00225	1.07897	0.995136	1.11398	1.0134	0.862	0.999159	0.0192045	None
Q4V8C3-2	1.02865	1.02996	1.08266	1.05141	1.03666	0.137	0.999159	0.0519361	None
Q4V8C7	1.03942	1.08141	0.906041	1.00613	0.901616	0.194	0.999159	-0.149415	None
Q4V8C8	1.00347	1.06578	1.03387	1.05924	1.01153	0.757	0.999159	0.0165409	None
Q4V8F4	1.02191	0.988034	0.839154	0.986565	0.908344	0.347	0.999159	-0.138689	None
Q4V8F9	1.02179	0.94205	1.00047	1.09922	1.06918	0.397	0.999159	0.0964994	None
Q4V8H8	0.896723	0.88017	0.945607	1.09538	1.14863	0.222	0.999159	0.199912	None
Q4V8I7	1.09368	1.13958	1.07023	1.11828	0.979962	0.57	0.999159	-0.0292018	None
Q4V8J2	0.957567	0.953768	1.17975	1.20537	1.24788	0.00298	0.846335	0.319483	Up
Q4V8J4	1.15999	1.15542	1.10033	1.15244	0.972947	0.354	0.999159	-0.0395675	None
Q4V8K2	0.892624	1.0636	0.981241	1.05977	1.04334	0.696	0.999159	0.061212	None
Q4V8K3	1.01182	1.04477	0.977433	1.01581	0.969197	0.337	0.999159	-0.0451384	None
Q4V8K5	1.40226	1.2085	0.979922	1.01824	0.765358	0.0901	0.999159	-0.385793	None
Q4VSI4	1.00479	1.02635	0.955988	1.05872	0.991911	0.89	0.999159	-0.0117178	None
Q505I4	1.02093	1.334	0.837761	0.860927	0.721334	0.172	0.999159	-0.471261	None
Q505J6	0.99112	1.06671	1.12972	1.30556	1.18342	0.187	0.999159	0.242964	None
Q505J8	0.994586	1.05436	0.93013	0.989603	0.936936	0.265	0.999159	-0.0939783	None
Q505J9	1.01225	1.12588	1.03814	1.09432	0.997351	0.968	0.999159	-0.00382723	None
Q53AQ4	0.973008	1.08222	1.04746	0.983406	0.988147	0.865	0.999159	-0.0172022	None
Q53B90	0.968387	0.933083	1.11443	1.0033	1.11374	0.205	0.999159	0.155407	None
Q53UA7	1.04683	1.17262	1.00698	1.05285	0.928087	0.356	0.999159	-0.107668	None
Q561Q8	1.05145	1.18736	0.983325	1.05184	0.909042	0.313	0.999159	-0.137582	None
Q561R0	0.885071	1.06058	0.819943	1.09981	0.98669	0.945	0.999159	-0.0193316	None
Q561R7	1.15774	1.15972	1.04991	1.1091	0.931626	0.116	0.999159	-0.102177	None
Q561R9	0.977931	0.99349	0.936375	1.10233	1.03413	0.726	0.999159	0.0484195	None
Q561S0	1.03695	1.03831	0.967374	1.12404	1.00779	0.927	0.999159	0.0111884	None
Q562A2	1.02259	1.07657	1.02015	1.00525	0.964864	0.318	0.999159	-0.0516025	None
Q562B5	0.97578	1.0635	1.02299	0.995469	0.98979	0.842	0.999159	-0.0148059	None
Q562C2	0.999058	1.11675	1.02116	1.05138	0.979548	0.756	0.999159	-0.0298126	None
Q562C4	1.17809	1.10779	0.865652	1.03972	0.833544	0.18	0.999159	-0.26267	None
Q562C6	0.963672	1.1357	0.997959	1.07072	0.985384	0.885	0.999159	-0.0212421	None
Q562C7	0.890225	1.02246	1.32526	1.04313	1.23825	0.281	0.999159	0.308306	None
Q562C9	1.00618	1.06188	0.944114	1.06436	0.971186	0.697	0.999159	-0.0421799	None
Q566C7	0.909176	1.00608	0.930901	1.10267	1.06177	0.609	0.999159	0.0864733	None
Q566E5	0.98961	0.938105	1.07054	1.14695	1.15032	0.088	0.999159	0.202036	None
Q566Q8	1.09513	1.07378	1.02005	1.03294	0.946556	0.0433	0.999159	-0.0792397	None
Q568Z6	1.0755	1.08113	0.972704	1.05063	0.938195	0.23	0.999159	-0.0920405	None
Q569A6	1.29026	1.02875	0.954253	0.965056	0.827642	0.266	0.999159	-0.272922	None
Q569C1	1.04794	1.13674	0.922114	0.892822	0.830755	0.0584	0.999159	-0.267505	None
Q56A18-4	0.978188	1.02062	0.977576	1.02228	1.00052	0.988	0.999159	0.000756261	None
Q56A27	1.0684	1.14546	1.00763	1.14295	0.971416	0.724	0.999159	-0.0418394	None
Q56B11	1.02019	1.11898	1.01859	1.03249	0.958819	0.47	0.999159	-0.0606696	None
Q58FK9	0.908662	1.05972	0.962187	0.973322	0.983301	0.848	0.999159	-0.0242945	None
Q5BJ92	0.977026	1.02745	1.01728	1.05875	1.0357	0.387	0.999159	0.0506042	None
Q5BJK8	1.0468	1.12085	0.89053	1.06232	0.900904	0.37	0.999159	-0.150554	None
Q5BJL5	0.992674	1.06098	0.98812	1.05592	0.995321	0.93	0.999159	-0.00676664	None
Q5BJM8	1.06574	1.17764	1.05347	1.01838	0.923539	0.281	0.999159	-0.114756	None
Q5BJN8-2	0.844097	1.00508	0.840438	0.927151	0.955878	0.699	0.999159	-0.065101	None
Q5BJP3	0.99266	1.08087	0.6923	1.09476	0.861846	0.559	0.999159	-0.214498	None
Q5BJP6	1.17153	1.0299	0.84332	1.06444	0.866599	0.38	0.999159	-0.206564	None
Q5BJQ0	1.11381	1.17331	0.971544	1.0868	0.899973	0.22	0.999159	-0.152046	None
Q5BJQ2	0.912084	1.01828	1.04267	1.07049	1.0947	0.238	0.999159	0.13053	None
Q5BJQ6	1.0534	1.12853	0.970322	1.04256	0.922523	0.246	0.999159	-0.116343	None
Q5BJS0	0.985641	1.05118	0.964926	0.952464	0.941365	0.215	0.999159	-0.0871746	None
Q5BJT0	0.972828	1.00845	1.0111	0.938275	0.983897	0.732	0.999159	-0.0234201	None
Q5BJT6	0.87954	1.01367	1.08843	1.12738	1.1704	0.147	0.999159	0.227	None
Q5BJT7	1.02781	1.07257	0.979867	1.03015	0.956978	0.312	0.999159	-0.0634419	None
Q5BJW9	1.36595	1.41428	1.07303	1.09019	0.778074	0.00684	0.918421	-0.362021	Down
Q5BJX0	1.09432	1.0394	1.13085	0.917769	0.960117	0.736	0.999159	-0.0587179	None
Q5BJX1	1.05426	1.07385	0.924118	1.03043	0.918445	0.25	0.999159	-0.122734	None
Q5BJY6	1.18794	1.06588	1.00224	1.16325	0.960807	0.705	0.999159	-0.0576815	None
Q5BJY9	1.19045	0.808792	1.15309	1.05554	1.10473	0.648	0.999159	0.143697	None
Q5BJZ6	0.911057	1.07526	1.08232	1.06234	1.07972	0.439	0.999159	0.110654	None
Q5BK10	1.17188	0.991051	1.01271	1.13007	0.990682	0.934	0.999159	-0.0135055	None
Q5BK18	1.03882	1.09597	1.02753	1.06534	0.980365	0.603	0.999159	-0.0286093	None
Q5BK32	0.928375	1.04268	1.02232	0.902686	0.976637	0.807	0.999159	-0.0341052	None
Q5BK43	1.07778	1.21577	0.959154	0.965293	0.839071	0.116	0.999159	-0.253136	None
Q5BK63	0.997812	1.01844	1.05088	1.09	1.06181	0.106	0.999159	0.086532	None
Q5BK81	0.93611	1.00696	1.06199	1.09646	1.11084	0.112	0.999159	0.151657	None
Q5BKC9	1.093	1.12422	0.925267	1.05814	0.894546	0.229	0.999159	-0.160773	None
Q5BQE6	1.03413	1.19794	1.12604	1.45703	1.15725	0.442	0.999159	0.210703	None
Q5D006	1.04593	1.07097	0.955634	1.03638	0.941006	0.278	0.999159	-0.0877244	None
Q5EAN7	0.859916	1.06169	1.02866	0.967299	1.03869	0.758	0.999159	0.0547711	None
Q5EB59	1.04694	1.1663	0.99024	1.08831	0.939146	0.475	0.999159	-0.0905793	None
Q5EB62	1.06994	1.10706	1.09827	1.08165	1.00134	0.949	0.999159	0.00192689	None
Q5EB73	1.14539	1.32448	0.931254	1.14026	0.838712	0.285	0.999159	-0.253752	None
Q5EB77	1.04991	1.04753	1.03921	1.21453	1.07452	0.467	0.999159	0.10369	None
Q5EB81	1.07677	1.08442	1.02714	1.08295	0.976356	0.46	0.999159	-0.0345212	None
Q5EB92	1.10873	1.06248	1.03877	1.00972	0.943473	0.154	0.999159	-0.0839463	None
Q5EB94	1.09591	1.00856	1.14768	1.15452	1.09395	0.153	0.999159	0.129552	None
Q5EB96	0.897253	0.822778	0.940133	0.859252	1.04614	0.545	0.999159	0.0650691	None
Q5EBA1	0.952348	1.05334	1.03343	1.09044	1.05892	0.415	0.999159	0.0825951	None
Q5EGY4	1.11783	1.05413	1.01885	1.07051	0.961968	0.42	0.999159	-0.0559386	None
Q5EGZ1	0.963603	1.26318	0.817351	1.16885	0.891959	0.654	0.999159	-0.164951	None
Q5EIC4	1.02583	1.15121	1.00092	1.07947	0.955606	0.581	0.999159	-0.0655128	None
Q5FVC2	0.948071	0.911547	1.0368	1.01065	1.10101	0.0527	0.999159	0.138825	None
Q5FVC7	1.05251	1.08768	1.0509	1.08897	0.99985	0.996	0.999159	-0.000216488	None
Q5FVF9	0.932687	1.04819	1.02727	1.02866	1.03789	0.583	0.999159	0.0536481	None
Q5FVG8	1.10962	1.09927	1.16524	1.20679	1.07385	0.0625	0.999159	0.102796	None
Q5FVH2	1.08574	1.02912	0.971274	0.961153	0.913739	0.0867	0.999159	-0.130147	None
Q5FVH4	1.11172	1.06573	0.991805	1.01321	0.920811	0.0767	0.999159	-0.119023	None
Q5FVI3	1.03243	1.05371	1.02428	1.12346	1.02953	0.605	0.999159	0.0419798	None
Q5FVI6	1.01856	1.07717	0.908206	1.01244	0.916458	0.281	0.999159	-0.125859	None
Q5FVJ0	0.991457	1.07048	1.02403	1.01196	0.987419	0.776	0.999159	-0.0182661	None
Q5FVK6	0.998243	1.02621	0.947675	0.968466	0.9465	0.0898	0.999159	-0.0793261	None
Q5FVL2	1.09074	1.14578	1.01131	1.1613	0.971424	0.728	0.999159	-0.0418273	None
Q5FVM4	1.08775	1.14135	0.931767	1.03836	0.883822	0.162	0.999159	-0.178172	None
Q5FVM7	1.06566	1.08452	1.16579	1.23424	1.1162	0.0721	0.999159	0.158594	None
Q5FVN0	0.951582	0.901678	1.11851	1.21045	1.25668	0.0451	0.999159	0.329618	Up
Q5FVN2	0.964773	1.16877	1.03614	1.17827	1.0379	0.776	0.999159	0.053668	None
Q5FVQ4	1.04617	1.14508	0.96464	1.09939	0.941943	0.526	0.999159	-0.0862876	None
Q5FVQ9	1.04901	1.01618	1.01492	1.06137	1.00537	0.863	0.999159	0.0077308	None
Q5FVR4	0.892976	1.00346	1.05563	1.05861	1.11485	0.188	0.999159	0.156844	None
Q5FVR6	0.846405	0.995667	1.03958	0.997201	1.1057	0.336	0.999159	0.14496	None
Q5FVR7	1.08081	1.21135	1.03661	1.16084	0.958684	0.652	0.999159	-0.0608721	None
Q5FWT1	0.948827	1.0756	0.942068	1.0586	0.988263	0.903	0.999159	-0.0170329	None
Q5FWT5	0.981746	1.12122	0.905275	1.1193	0.962724	0.788	0.999159	-0.0548057	None
Q5FWT7	0.933628	1.01106	0.895365	0.969003	0.958696	0.531	0.999159	-0.0608546	None
Q5FWY5	0.930412	1.06746	0.980646	1.03683	1.00981	0.907	0.999159	0.0140875	None
Q5HZA9	0.920464	0.957081	1.04064	1.01671	1.09577	0.0544	0.999159	0.131941	None
Q5HZB6	0.877416	1.03474	0.967025	0.865371	0.95829	0.712	0.999159	-0.0614664	None
Q5HZE0	1.13281	1.05046	0.882965	1.07746	0.89793	0.402	0.999159	-0.155325	None
Q5HZE2	1.00374	1.00968	1.00976	1.08785	1.04182	0.395	0.999159	0.0590998	None
Q5HZE4	1.07095	1.04922	0.789108	0.991245	0.839723	0.237	0.999159	-0.252014	None
Q5HZV9	1.10492	1.06522	0.934126	1.08926	0.932378	0.456	0.999159	-0.101014	None
Q5HZX7	1.1298	1.08974	1.03678	1.02954	0.930967	0.0639	0.999159	-0.103199	None
Q5HZY0	1.19857	1.14816	0.936666	1.05533	0.848841	0.111	0.999159	-0.236434	None
Q5HZY2	1.05444	1.05723	0.980109	1.11308	0.99125	0.902	0.999159	-0.0126785	None
Q5I0C3	1.04006	1.08445	1.03963	1.0008	0.960418	0.29	0.999159	-0.0582664	None
Q5I0C5	1.0892	1.00332	1.07464	1.14798	1.06217	0.368	0.999159	0.0870168	None
Q5I0D1	0.976968	1.02749	0.952945	1.05613	1.0023	0.972	0.999159	0.0033188	None
Q5I0D5	1.03541	1.14943	1.05546	1.00561	0.943351	0.425	0.999159	-0.0841334	None
Q5I0D6	0.969545	1.01663	1.01635	1.08524	1.05811	0.301	0.999159	0.0814902	None
Q5I0D7	1.12577	1.09729	1.00797	1.05744	0.929082	0.11	0.999159	-0.106122	None
Q5I0E7	0.972278	1.07918	1.02258	1.07185	1.02094	0.75	0.999159	0.0299001	None
Q5I0G4	1.04925	1.08685	1.06189	1.0391	0.983558	0.508	0.999159	-0.023918	None
Q5I0H3	1.10372	1.15954	0.941476	0.923397	0.823975	0.021	0.999159	-0.279328	None
Q5I0H4	1.08929	1.1246	0.865308	0.985196	0.835858	0.101	0.999159	-0.258671	None
Q5I0H9	0.753229	0.946743	0.876197	1.21745	1.23158	0.421	0.999159	0.300507	None
Q5I0J5	0.95652	1.25922	1.19946	1.02907	1.00577	0.974	0.999159	0.0083069	None
Q5I0K3	0.940739	0.872183	0.830961	1.06609	1.04641	0.764	0.999159	0.0654442	None
Q5I0K8	1.02005	1.0755	0.995625	1.15204	1.02487	0.783	0.999159	0.0354456	None
Q5I0L3	1.08163	1.17696	1.02552	1.05787	0.922432	0.224	0.999159	-0.116486	None
Q5I0L7	0.906999	1.09852	1.19751	1.09064	1.14093	0.326	0.999159	0.190207	None
Q5I0P2	1.21282	0.975936	0.925061	1.0986	0.92457	0.631	0.999159	-0.113146	None
Q5JCS6	0.795944	1.04685	1.50621	1.07437	1.40036	0.278	0.999159	0.485802	None
Q5KTC7	1.05228	0.986709	1.07795	1.26919	1.15113	0.267	0.999159	0.203049	None
Q5M7A4	1.06925	1.0584	0.87937	0.937185	0.853784	0.0339	0.999159	-0.228057	None
Q5M7A7	0.854441	1.08157	0.977678	1.13597	1.09176	0.587	0.999159	0.126652	None
Q5M7T1	1.19349	1.14577	0.922318	1.02933	0.834303	0.0805	0.999159	-0.261357	None
Q5M7T2	0.897032	1.03408	0.972506	1.07462	1.06008	0.567	0.999159	0.0841684	None
Q5M7T9	1.09455	1.0526	1.10316	0.994288	0.976856	0.712	0.999159	-0.0337817	None
Q5M7U5	1.09275	1.13124	0.963195	1.16114	0.955191	0.67	0.999159	-0.0661385	None
Q5M7U6	1.02248	1.06036	1.01682	1.11127	1.02172	0.7	0.999159	0.0310047	None
Q5M7V7	0.989334	1.04159	0.877659	0.929915	0.890027	0.0943	0.999159	-0.168078	None
Q5M7V8	1.10814	1.08782	1.09749	0.852147	0.887831	0.422	0.999159	-0.171642	None
Q5M7W1	0.973113	0.913534	0.93731	0.892496	0.969872	0.525	0.999159	-0.044134	None
Q5M7W5	0.941646	0.980146	0.816101	0.896685	0.891244	0.144	0.999159	-0.166107	None
Q5M7W6	0.987091	1.09553	0.992125	1.09228	1.00085	0.991	0.999159	0.0012295	None
Q5M7W7	1.04072	1.07962	1.06966	1.11128	1.02859	0.399	0.999159	0.0406612	None
Q5M808	1.11133	1.07608	0.939301	1.09661	0.930739	0.447	0.999159	-0.103552	None
Q5M818	1.02677	1.09982	1.05121	1.23382	1.07451	0.505	0.999159	0.103678	None
Q5M819	1.1279	1.15506	1.36845	1.00864	1.04123	0.819	0.999159	0.0582848	None
Q5M823	1.13278	1.10463	1.03522	1.1173	0.96206	0.431	0.999159	-0.0558018	None
Q5M824	1.09704	1.13138	1.23055	1.1028	1.04709	0.511	0.999159	0.0663789	None
Q5M827	0.833773	1.09185	0.963507	0.991014	1.01501	0.922	0.999159	0.0214925	None
Q5M834	1.13286	1.12694	1.10704	1.14707	0.997482	0.901	0.999159	-0.00363697	None
Q5M843	0.970823	1.21056	1.13563	1.11298	1.03082	0.806	0.999159	0.0437934	None
Q5M854	1.07933	1.18729	0.95649	1.08157	0.899164	0.301	0.999159	-0.153344	None
Q5M862	0.921642	1.02929	1.085	1.07804	1.10872	0.188	0.999159	0.148895	None
Q5M868	1.13694	1.09913	1.09081	0.994987	0.932795	0.282	0.999159	-0.100368	None
Q5M876	1.07939	0.990275	0.897992	1.06227	0.947139	0.618	0.999159	-0.0783513	None
Q5M883	0.988817	1.00974	1.02255	1.07669	1.05038	0.225	0.999159	0.0709051	None
Q5M887	1.03479	1.03159	0.946035	1.06164	0.971588	0.662	0.999159	-0.0415841	None
Q5M939	0.921208	0.980521	0.897529	1.08834	1.04424	0.715	0.999159	0.0624594	None
Q5M9F8	1.05298	1.04709	1.00207	1.05311	0.978626	0.474	0.999159	-0.0311698	None
Q5M9G1	0.953911	1.02081	0.895286	0.934765	0.92674	0.204	0.999159	-0.109764	None
Q5M9G3	0.996542	1.00042	0.9834	1.04277	1.01463	0.672	0.999159	0.0209482	None
Q5M9G8	1.02344	1.14894	1.0835	1.05556	0.984664	0.82	0.999159	-0.0222965	None
Q5M9G9	0.988419	1.12273	1.03937	1.13492	1.02991	0.739	0.999159	0.042515	None
Q5M9I5	1.66723	1.44148	1.19345	1.21433	0.774527	0.0906	0.999159	-0.368612	None
Q5NDL0	1.05885	1.06755	0.985575	1.08432	0.973423	0.626	0.999159	-0.0388608	None
Q5PPG7	1.00549	1.08012	0.936811	1.01408	0.93541	0.337	0.999159	-0.0963296	None
Q5PPH0	0.97613	0.976398	0.988587	1.10301	1.07123	0.348	0.999159	0.0992622	None
Q5PPI1	0.926856	1.02408	1.03968	0.971913	1.03109	0.66	0.999159	0.0441713	None
Q5PPJ4	1.00951	1.05608	1.03191	1.1788	1.07025	0.446	0.999159	0.0979482	None
Q5PPJ9	1.03865	1.05886	0.988624	1.08776	0.989926	0.854	0.999159	-0.0146077	None
Q5PPK9	0.958149	1.02568	0.998109	1.07111	1.04305	0.481	0.999159	0.0608052	None
Q5PPL2	0.951777	1.02162	0.961282	0.974643	0.981013	0.651	0.999159	-0.027656	None
Q5PPL3	1.09497	1.06898	0.956133	1.21	1.00101	0.994	0.999159	0.00145848	None
Q5PPN4	1.09846	1.0485	2.08499	1.0633	1.46639	0.431	0.999159	0.552271	None
Q5PPN5	1.05129	1.10632	0.881539	1.14425	0.938901	0.672	0.999159	-0.0909545	None
Q5PPN7	1.01436	1.07133	1.00117	1.03388	0.975715	0.521	0.999159	-0.0354676	None
Q5PQJ6	1.0936	1.11449	0.897469	0.854838	0.793585	0.0107	0.919344	-0.333544	Down
Q5PQJ7	1.01947	1.1086	1.09706	1.11609	1.03998	0.449	0.999159	0.0565506	None
Q5PQL2	1.0085	1.03219	1.10915	1.03539	1.05089	0.312	0.999159	0.0716129	None
Q5PQL4	1.01473	1.16743	0.911021	1.10766	0.925086	0.579	0.999159	-0.11234	None
Q5PQM2	1.02959	1.09147	0.952016	1.00364	0.922017	0.177	0.999159	-0.117134	None
Q5PQN0	1.03013	1.03977	0.954314	1.1014	0.99315	0.932	0.999159	-0.00991644	None
Q5PQN1	1.05471	1.05523	1.00623	1.12693	1.01101	0.865	0.999159	0.015796	None
Q5PQN6	1.07055	1.02595	0.955076	1.03263	0.948112	0.348	0.999159	-0.07687	None
Q5PQN7	1.03413	0.985753	1.06341	0.993305	1.01823	0.708	0.999159	0.0260696	None
Q5PQN9	0.996271	1.09561	1.03001	1.04191	0.990458	0.86	0.999159	-0.0138318	None
Q5PQP1	1.07641	1.03622	0.980304	1.06608	0.968647	0.557	0.999159	-0.0459578	None
Q5PQQ2	0.97102	1.155	0.951445	1.0231	0.928752	0.523	0.999159	-0.106634	None
Q5PQR5	0.957819	0.994402	1.05511	1.02211	1.06403	0.127	0.999159	0.0895377	None
Q5PQR8	1.01051	1.11408	0.998777	1.15035	1.01155	0.906	0.999159	0.016568	None
Q5PQX1-3	0.878858	0.953328	1.08327	1.04071	1.15926	0.0766	0.999159	0.213204	None
Q5QJC9	0.992845	1.09626	1.11831	0.88464	0.958761	0.768	0.999159	-0.0607562	None
Q5QJV7	1.01221	1.02562	0.975064	1.1678	1.05154	0.641	0.999159	0.072509	None
Q5RJM1	1.09089	1.12677	1.00686	1.20727	0.998411	0.988	0.999159	-0.00229424	None
Q5RJN4	0.992008	1.04906	1.09509	1.05673	1.05426	0.249	0.999159	0.0762285	None
Q5RJP0	1.33128	0.878994	1.14158	0.864266	0.907511	0.737	0.999159	-0.140013	None
Q5RJQ4	1.08892	1.0759	0.987409	1.02523	0.929706	0.0627	0.999159	-0.105154	None
Q5RJR2	1.01954	1.07246	0.998273	1.09084	0.998622	0.981	0.999159	-0.00198942	None
Q5RJR8	1.04494	1.08528	1.05301	1.15431	1.03619	0.553	0.999159	0.051291	None
Q5RJY4-2	1.11849	1.15326	1.09627	1.16753	0.996503	0.929	0.999159	-0.00505416	None
Q5RK00	0.995011	1.07826	1.08641	1.17897	1.09266	0.263	0.999159	0.127841	None
Q5RK09	0.970604	1.16569	0.973293	0.977444	0.913139	0.442	0.999159	-0.131093	None
Q5RK19	1.00599	1.04878	1.02012	1.02487	0.995242	0.841	0.999159	-0.00688107	None
Q5RK23	1.12809	1.03279	1.05382	1.09213	0.993092	0.898	0.999159	-0.0100013	None
Q5RK27	1.07306	1.16886	1.0901	1.04296	0.951439	0.415	0.999159	-0.0718176	None
Q5RK28	1.05659	1.24582	1.06484	0.876496	0.843175	0.309	0.999159	-0.246095	None
Q5RK30	1.06999	1.07334	1.08631	1.02052	0.982967	0.635	0.999159	-0.0247845	None
Q5RKH0	1.00375	1.08421	1.00046	1.04382	0.979077	0.68	0.999159	-0.0305054	None
Q5RKH1	0.983694	1.05606	1.01394	1.05399	1.01381	0.766	0.999159	0.0197872	None
Q5RKH6	1.05918	1.16004	1.00734	1.06143	0.932205	0.319	0.999159	-0.101281	None
Q5RKH7	0.895626	1.14424	1.06204	1.04858	1.03468	0.803	0.999159	0.0491903	None
Q5RKI0	1.06067	1.06261	0.995344	1.05263	0.96453	0.319	0.999159	-0.0521015	None
Q5RKI1	1.02776	1.0655	1.00511	1.07868	0.995474	0.919	0.999159	-0.00654413	None
Q5RKI8	1.07385	1.10645	0.999026	1.08088	0.953949	0.373	0.999159	-0.0680157	None
Q5RKJ1	0.934985	1.01727	1.0555	1.10936	1.1089	0.163	0.999159	0.149133	None
Q5RKL5	0.982552	1.05793	1.05292	1.1213	1.06554	0.319	0.999159	0.091589	None
Q5S6T3	0.975793	1.12288	1.03437	1.15574	1.04357	0.679	0.999159	0.0615251	None
Q5SGE0	0.968342	1.01255	0.989214	1.13576	1.07273	0.446	0.999159	0.10129	None
Q5U1X1	0.891263	0.958315	0.896512	1.09885	1.07882	0.565	0.999159	0.109453	None
Q5U1Y0	1.00398	1.1438	1.02992	1.07302	0.979122	0.788	0.999159	-0.0304392	None
Q5U1Y4	1.14693	1.1353	0.910983	0.988167	0.832147	0.0391	0.999159	-0.26509	None
Q5U1Z0	1.02039	1.04385	1.00731	1.06667	1.00472	0.893	0.999159	0.00679405	None
Q5U1Z2	0.957074	1.06536	1.03256	1.05166	1.03055	0.631	0.999159	0.0434087	None
Q5U203	1.00847	0.992277	0.898754	1.03787	0.967947	0.692	0.999159	-0.0469999	None
Q5U204	1.02165	0.990584	1.01252	1.07242	1.03613	0.394	0.999159	0.0512053	None
Q5U209	0.946712	0.948361	1.03984	0.993712	1.07307	0.0955	0.999159	0.10175	None
Q5U211	1.05406	1.08864	0.977681	0.880334	0.867135	0.11	0.999159	-0.205671	None
Q5U216	1.02158	1.07875	1.06105	1.02619	0.99377	0.863	0.999159	-0.00901627	None
Q5U2M6	0.995699	1.05134	0.973174	1.07296	0.999557	0.994	0.999159	-0.0006393	None
Q5U2N0	1.10061	1.04405	0.919708	1.0891	0.936655	0.526	0.999159	-0.0944107	None
Q5U2N3	1.08786	1.10385	1.0472	1.10363	0.98135	0.558	0.999159	-0.0271599	None
Q5U2P0	0.986245	1.15597	1.13593	1.14302	1.06383	0.505	0.999159	0.0892722	None
Q5U2Q3	1.04895	0.922414	0.92872	1.04745	1.00244	0.98	0.999159	0.00351016	None
Q5U2Q7	0.992666	1.04637	1.02368	1.09752	1.04029	0.463	0.999159	0.05699	None
Q5U2R0	0.952491	1.06209	0.965281	1.02716	0.989012	0.877	0.999159	-0.0159394	None
Q5U2R3	1.04158	1.0789	0.959024	0.983413	0.916036	0.0574	0.999159	-0.126524	None
Q5U2R4	0.924871	1.15741	0.91215	1.08038	0.956894	0.784	0.999159	-0.0635684	None
Q5U2R7	0.948456	0.917913	1.01396	1.02399	1.09194	0.0334	0.999159	0.126888	None
Q5U2T3	0.831207	1.03364	1.06574	1.17826	1.20332	0.243	0.999159	0.26702	None
Q5U2U0	1.03568	1.07986	0.930036	1.0657	0.94337	0.489	0.999159	-0.0841051	None
Q5U2U2	1.01818	0.990444	1.01057	1.07744	1.03952	0.387	0.999159	0.0559227	None
Q5U2U7	1.05298	1.08288	0.985279	1.06859	0.961614	0.452	0.999159	-0.0564698	None
Q5U2V4	1.23509	1.07971	1.00999	1.07636	0.901305	0.309	0.999159	-0.149912	None
Q5U2V8	0.955234	1.08531	1.03608	1.10021	1.04692	0.577	0.999159	0.0661492	None
Q5U2W5	0.99066	1.08347	1.10718	1.01351	1.02245	0.758	0.999159	0.0320279	None
Q5U2X0	1.01614	1.1497	1.02147	1.13458	0.995481	0.96	0.999159	-0.00653427	None
Q5U2X6	0.973673	1.02739	0.95539	1.04554	0.999932	0.999	1	-9.86e-05	None
Q5U2X7	0.919804	0.944717	0.904915	1.03951	1.04285	0.618	0.999159	0.0605379	None
Q5U2Y1-2	0.993394	1.06249	0.990415	1.03657	0.985941	0.761	0.999159	-0.0204263	None
Q5U2Y3	0.986631	1.10906	1.03291	0.933983	0.938543	0.499	0.999159	-0.0915048	None
Q5U2Y6	1.05133	1.09209	0.993009	1.1037	0.97821	0.73	0.999159	-0.0317838	None
Q5U2Z3	0.997541	1.09868	0.94985	1.00443	0.932288	0.342	0.999159	-0.101153	None
Q5U2Z5	1.01888	1.01218	1.10598	1.0573	1.06509	0.115	0.999159	0.0909814	None
Q5U300	1.0034	1.03644	0.979489	1.08642	1.01279	0.837	0.999159	0.0183288	None
Q5U312-2	1.07092	1.06003	1.01928	1.01162	0.953054	0.0172	0.959544	-0.0693705	None
Q5U316	1.0439	1.08318	1.101	1.08425	1.02735	0.306	0.999159	0.0389262	None
Q5U317	1.04067	1.13654	1.02761	1.06877	0.962876	0.52	0.999159	-0.0545785	None
Q5U318	0.996623	1.24039	0.986918	1.06507	0.917288	0.545	0.999159	-0.124554	None
Q5U3Y0	0.831482	1.10628	1.1506	1.10509	1.16407	0.372	0.999159	0.21918	None
Q5U3Y7	1.12807	1.19493	0.977563	1.22874	0.949768	0.697	0.999159	-0.0743523	None
Q5U3Z3	0.991916	0.997079	0.968466	1.04432	1.01196	0.784	0.999159	0.0171553	None
Q5U4E6	0.976627	1.02909	1.02679	1.0648	1.04281	0.316	0.999159	0.0604822	None
Q5U4F3	1.08202	1.33364	0.725346	0.640349	0.565351	0.0584	0.999159	-0.822782	None
Q5XFV8	1.19326	1.00613	0.91511	1.2338	0.977048	0.904	0.999159	-0.0334992	None
Q5XFW8	1.05368	1.10388	1.02384	1.07683	0.973629	0.517	0.999159	-0.0385558	None
Q5XFX0	1.00119	1.00258	1.02043	1.13248	1.07443	0.315	0.999159	0.103575	None
Q5XHY5	1.11243	1.09077	0.992855	1.07567	0.938872	0.256	0.999159	-0.0909998	None
Q5XHY7	1.07138	1.0474	0.990071	1.00857	0.943299	0.0581	0.999159	-0.0842126	None
Q5XHZ0	0.995058	1.05461	0.996047	1.04999	0.998229	0.968	0.999159	-0.00255744	None
Q5XHZ9	1.05453	1.10333	1.05551	1.11039	1.00373	0.923	0.999159	0.00537402	None
Q5XI01	0.990617	1.03997	0.949048	1.05828	0.988543	0.864	0.999159	-0.0166239	None
Q5XI07	1.09744	1.03854	0.951883	0.985029	0.906802	0.0985	0.999159	-0.14114	None
Q5XI13	0.956388	1.11465	0.995923	1.03395	0.980125	0.824	0.999159	-0.028963	None
Q5XI22	0.973563	1.09875	0.956762	1.1487	1.01599	0.898	0.999159	0.0228908	None
Q5XI28	0.996946	1.10795	1.01197	1.08049	0.99409	0.933	0.999159	-0.00855213	None
Q5XI29	0.97562	1.1279	0.919784	1.01582	0.920176	0.449	0.999159	-0.120019	None
Q5XI31	0.971087	1.07005	1.0531	1.05509	1.03285	0.568	0.999159	0.0466318	None
Q5XI32	1.00583	1.00806	1.07023	1.10838	1.08179	0.0498	0.999159	0.113424	None
Q5XI37	0.988417	1.04418	1.04769	1.12822	1.07051	0.281	0.999159	0.0982939	None
Q5XI41	1.00441	1.15219	1.14843	1.18531	1.08214	0.365	0.999159	0.113888	None
Q5XI55	1.0777	1.0238	1.00556	1.09265	0.998438	0.977	0.999159	-0.00225582	None
Q5XI60	1.07528	1.11114	1.12232	1.05767	0.997057	0.939	0.999159	-0.00425164	None
Q5XI64	1.09987	1.01836	1.21498	1.18497	1.133	0.0833	0.999159	0.180151	None
Q5XI68	1.07791	0.944997	0.898697	0.725473	0.802891	0.209	0.999159	-0.316724	None
Q5XI72	0.951602	0.976411	1.02436	1.09434	1.0989	0.124	0.999159	0.136063	None
Q5XI73	1.04444	1.03288	0.989851	1.05268	0.983254	0.641	0.999159	-0.0243642	None
Q5XI74	1.04279	0.931427	1.15888	1.13481	1.16182	0.107	0.999159	0.216391	None
Q5XI78	1.01638	1.03393	1.07196	1.17693	1.09685	0.203	0.999159	0.133371	None
Q5XI79	1.04441	1.07151	0.941325	1.04258	0.937608	0.335	0.999159	-0.0929434	None
Q5XI81	0.981643	0.990898	1.05344	1.03521	1.05887	0.0296	0.999159	0.0825208	None
Q5XI83	1.0248	1.09746	1.05379	1.08263	1.00667	0.873	0.999159	0.0095934	None
Q5XI97	1.03973	1.02599	0.905202	0.995209	0.919979	0.211	0.999159	-0.120328	None
Q5XIA1	1.03999	1.10895	1.01143	1.09592	0.980642	0.74	0.999159	-0.028202	None
Q5XIA4	0.995458	1.13735	1.11404	1.01725	0.99929	0.994	0.999159	-0.00102412	None
Q5XIA8	1.06115	1.04232	0.893541	1.02295	0.911112	0.289	0.999159	-0.1343	None
Q5XIB2	0.974943	1.05402	0.945293	1.03604	0.976525	0.731	0.999159	-0.0342711	None
Q5XIB4	1.04479	1.11344	1.00967	1.10938	0.981844	0.777	0.999159	-0.0264344	None
Q5XIB5	0.948629	1.0551	0.911961	0.913704	0.911135	0.236	0.999159	-0.134264	None
Q5XIC0	1.00989	1.00162	1.03618	1.16509	1.09434	0.28	0.999159	0.130061	None
Q5XIC1	1.06278	1.02439	0.936115	1.07831	0.965147	0.67	0.999159	-0.0511801	None
Q5XIC2	0.991119	1.11821	0.961956	1.13837	0.995732	0.971	0.999159	-0.00617057	None
Q5XIC4	0.973197	1.03788	1.00056	1.07898	1.03405	0.57	0.999159	0.0483002	None
Q5XIC8	1.03844	1.1046	0.991503	1.16134	1.00458	0.962	0.999159	0.00658702	None
Q5XIE0	1.0684	1.11819	0.964956	1.05447	0.923553	0.244	0.999159	-0.114733	None
Q5XIE1	0.940707	1.15123	1.05786	1.1877	1.07343	0.598	0.999159	0.102234	None
Q5XIE3	1.03469	1.04566	1.04476	1.10441	1.03308	0.374	0.999159	0.0469575	None
Q5XIE6	1.06537	0.987211	0.982836	1.07848	1.00426	0.95	0.999159	0.00612932	None
Q5XIE8	1.0878	1.07385	0.99795	1.07132	0.957262	0.342	0.999159	-0.063014	None
Q5XIF3	0.971673	1.00264	1.04205	1.08657	1.07816	0.105	0.999159	0.108567	None
Q5XIF6	0.98295	1.11222	1.04163	1.06604	1.00596	0.933	0.999159	0.00857945	None
Q5XIG0	0.919501	1.08728	0.999555	1.09471	1.0436	0.695	0.999159	0.0615657	None
Q5XIG4	1.03485	1.1023	1.10108	1.17674	1.06582	0.3	0.999159	0.0919663	None
Q5XIG6	1.18579	1.13197	0.977665	1.03173	0.866956	0.0561	0.999159	-0.205969	None
Q5XIG8	1.00423	1.02907	0.998403	1.08882	1.02652	0.623	0.999159	0.0377639	None
Q5XIH4	1.03702	1.05935	0.974781	1.05124	0.966443	0.47	0.999159	-0.0492441	None
Q5XIH7	1.02325	1.02871	0.983436	1.12245	1.02628	0.736	0.999159	0.0374228	None
Q5XIH9	0.961989	1.08395	1.0805	0.952332	0.993594	0.948	0.999159	-0.00927218	None
Q5XII9	1.11504	1.10121	0.892327	1.06208	0.881857	0.264	0.999159	-0.181383	None
Q5XIJ4	0.929418	1.04367	0.992332	1.15021	1.08588	0.476	0.999159	0.11887	None
Q5XIJ6	1.0297	1.0693	0.9938	1.07058	0.983507	0.727	0.999159	-0.0239933	None
Q5XIK2	0.801476	1.08329	1.03215	1.09663	1.12947	0.488	0.999159	0.175641	None
Q5XIL3	1.11782	1.14237	0.982275	1.09972	0.921161	0.276	0.999159	-0.118475	None
Q5XIM7	1.02227	1.06526	0.998871	1.09491	1.00299	0.958	0.999159	0.00431353	None
Q5XIM9	1.00654	1.01097	0.963675	1.09721	1.0215	0.776	0.999159	0.0306914	None
Q5XIN6	1.0305	1.02065	1.006	1.08291	1.01841	0.674	0.999159	0.0263116	None
Q5XIP1	1.03474	1.09745	0.946793	1.06679	0.944373	0.473	0.999159	-0.0825715	None
Q5XIP6	0.928051	1.02671	0.910768	0.950907	0.95238	0.474	0.999159	-0.0703903	None
Q5XIP9	0.944977	1.04555	1.0449	1.0886	1.07182	0.322	0.999159	0.100069	None
Q5XIS1	1.0721	1.18524	1.08651	1.04721	0.945233	0.41	0.999159	-0.0812586	None
Q5XIT9	0.971448	1.11455	0.978758	1.04137	0.968424	0.714	0.999159	-0.0462886	None
Q5XIU5	1.07409	1.09618	1.02346	1.08183	0.970059	0.407	0.999159	-0.0438561	None
Q5XIU9	0.992035	0.957565	0.966881	1.07345	1.04654	0.503	0.999159	0.0656227	None
Q5XIW8	0.959557	1.14147	1.00835	0.924039	0.919735	0.489	0.999159	-0.12071	None
Q5XJW2	0.968186	0.98933	1.02493	1.03337	1.05148	0.0474	0.999159	0.0724264	None
Q5XXR3	0.95317	0.907853	1.00215	1.06601	1.1113	0.118	0.999159	0.152251	None
Q60587	1.07772	0.998176	0.967278	1.13274	1.01162	0.907	0.999159	0.0166709	None
Q62599	1.01485	1.06937	0.970722	1.05314	0.971044	0.604	0.999159	-0.0423917	None
Q62625-2	1.07622	1.04749	1.05384	1.07662	1.00318	0.871	0.999159	0.00457888	None
Q62633	1.14638	1.33388	1.43749	1.39024	1.14009	0.214	0.999159	0.189153	None
Q62635	1.03479	1.02946	0.961073	1.0475	0.973029	0.586	0.999159	-0.0394449	None
Q62636	0.988929	1.07059	1.04087	1.22979	1.10252	0.413	0.999159	0.1408	None
Q62638	0.999481	1.20447	1.01035	1.1649	0.986979	0.921	0.999159	-0.0189086	None
Q62639	0.99315	0.943742	1.01644	1.08677	1.08587	0.193	0.999159	0.118852	None
Q62651	0.967565	0.916425	0.978199	1.03948	1.07096	0.236	0.999159	0.0989039	None
Q62658	0.887643	1.03733	1.01332	1.04876	1.07122	0.467	0.999159	0.0992571	None
Q62662	0.927635	1.01997	1.06949	1.22404	1.17762	0.195	0.999159	0.235868	None
Q62667	0.974743	1.11112	1.08619	1.1442	1.06929	0.432	0.999159	0.096653	None
Q62671	0.967774	1.07212	0.958613	1.07408	0.99647	0.967	0.999159	-0.00510141	None
Q62674	1.00352	0.759889	1.09749	1.28788	1.3527	0.182	0.999159	0.435844	None
Q62689	1.13609	1.14904	1.01232	1.17129	0.955572	0.59	0.999159	-0.0655636	None
Q62696	1.06824	1.10964	0.946064	1.04372	0.913635	0.218	0.999159	-0.130311	None
Q62698	1.02137	1.0952	1.03052	1.08321	0.998657	0.978	0.999159	-0.0019391	None
Q62703	1.07623	0.965255	0.794119	0.94413	0.851465	0.246	0.999159	-0.231981	None
Q62713	1.14747	1.52944	0.801108	0.831708	0.609964	0.112	0.999159	-0.713204	None
Q62720	1.06103	1.15684	1.07389	1.20075	1.02559	0.755	0.999159	0.0364604	None
Q62724	1.00397	1.0926	0.978858	1.06297	0.973892	0.698	0.999159	-0.038166	None
Q62725	1.10775	1.15136	0.976673	0.935754	0.846539	0.0285	0.999159	-0.240351	None
Q62730	0.951016	1.48377	1.25325	0.788649	0.838638	0.634	0.999159	-0.25388	None
Q62733	0.9739	1.13401	0.960109	0.986685	0.923564	0.425	0.999159	-0.114716	None
Q62735	1.23714	1.23256	0.966936	1.12102	0.845428	0.132	0.999159	-0.242247	None
Q62736	0.844276	0.854016	0.702282	0.707908	0.830358	0.00152	0.76869	-0.268195	None
Q62739	1.00517	1.07911	1.03526	1.00889	0.980746	0.66	0.999159	-0.0280481	None
Q62745	1.068	1.00093	1.02475	1.09743	1.02574	0.644	0.999159	0.0366668	None
Q62751	1.14395	0.962183	1.01395	1.04603	0.978084	0.826	0.999159	-0.0319697	None
Q62753	0.988586	0.978749	1.04321	1.06796	1.07311	0.0326	0.999159	0.101799	None
Q62760	0.87945	0.914643	1.07531	0.969627	1.13982	0.153	0.999159	0.188803	None
Q62764-2	1.09606	0.88451	0.999703	1.02702	1.02331	0.849	0.999159	0.0332365	None
Q62771-2	0.90854	0.952314	1.0196	0.965806	1.06693	0.214	0.999159	0.0934664	None
Q62774	1.1612	1.09915	1.04819	1.20858	0.998418	0.985	0.999159	-0.00228444	None
Q62780	0.956354	1.06079	0.999496	1.01078	0.996597	0.954	0.999159	-0.00491771	None
Q62785	0.873052	1.01028	0.966937	0.903442	0.99312	0.94	0.999159	-0.0099601	None
Q62786	0.932462	0.923089	0.968587	1.0324	1.07838	0.153	0.999159	0.108867	None
Q62796	0.937259	0.988597	1.12425	0.907418	1.05494	0.682	0.999159	0.077162	None
Q62799	1.22057	1.23602	1.01793	1.06084	0.846201	0.0143	0.919344	-0.240927	None
Q62812	0.929513	1.06094	1.05118	0.905181	0.982869	0.878	0.999159	-0.0249286	None
Q62818	1.03263	1.07217	0.980834	1.07968	0.978957	0.718	0.999159	-0.0306823	None
Q62824	1.03213	1.08537	1.11668	1.08488	1.0397	0.308	0.999159	0.0561658	None
Q62825	0.992625	1.09134	1.07056	1.0679	1.02615	0.636	0.999159	0.0372449	None
Q62826	0.993466	1.09871	0.954247	0.969686	0.919582	0.255	0.999159	-0.12095	None
Q62834	1.03872	1.15232	1.1188	1.14847	1.03479	0.583	0.999159	0.0493381	None
Q62835	1.03125	1.07651	0.921199	0.990617	0.907034	0.142	0.999159	-0.140772	None
Q62839	1.00131	1.07498	0.944725	1.041	0.956384	0.533	0.999159	-0.0643386	None
Q62847-2	1.10369	1.11239	0.99258	1.0803	0.935378	0.246	0.999159	-0.0963784	None
Q62848-3	1.01015	1.0036	1.12392	0.838818	0.974667	0.875	0.999159	-0.0370188	None
Q62865	1.05799	1.19915	0.964937	1.07552	0.904001	0.35	0.999159	-0.145604	None
Q62867	1.02242	0.981987	1.08445	1.2771	1.17818	0.211	0.999159	0.236557	None
Q62868	0.936773	1.0469	1.04171	1.07254	1.06583	0.372	0.999159	0.0919723	None
Q62871-3	1.01903	1.05184	1.04008	1.04415	1.00645	0.725	0.999159	0.00927682	None
Q62880	0.982239	0.909086	0.982581	1.0514	1.07543	0.291	0.999159	0.10491	None
Q62896	0.93177	1.22443	1.2121	1.0944	1.0697	0.681	0.999159	0.0972113	None
Q62902	0.94958	1.06407	0.988174	1.07888	1.02652	0.75	0.999159	0.0377646	None
Q62904	1.10351	1.11658	1.06687	1.1719	1.00841	0.876	0.999159	0.0120861	None
Q62908	0.893936	0.990125	0.910323	0.940171	0.982184	0.771	0.999159	-0.0259342	None
Q62910-5	0.989497	1.05913	1.00066	1.11483	1.03264	0.667	0.999159	0.0463317	None
Q62915	1.06578	1.08635	1.01382	1.07535	0.97074	0.434	0.999159	-0.0428425	None
Q62920	1.0622	1.02894	0.957784	1.03916	0.954957	0.396	0.999159	-0.0664922	None
Q62921	0.923276	1.02864	0.892734	1.00491	0.972199	0.758	0.999159	-0.0406762	None
Q62930	0.931158	1.27209	1.02535	1.08782	0.959117	0.819	0.999159	-0.0602207	None
Q62931	1.03658	1.16508	1.03216	1.04676	0.944251	0.443	0.999159	-0.0827582	None
Q62936-2	1.03047	1.09224	1.03597	1.08416	0.998784	0.977	0.999159	-0.00175493	None
Q62940	0.896922	0.965326	0.991893	1.07527	1.11003	0.198	0.999159	0.150604	None
Q62950	1.13099	1.09913	0.970063	0.941917	0.857344	0.0174	0.959544	-0.222053	None
Q62952	0.882783	0.975813	1.00096	0.949131	1.04923	0.481	0.999159	0.06933	None
Q62967	1.01349	1.08092	1.02602	1.08044	1.00575	0.902	0.999159	0.00827805	None
Q62991	0.980241	1.10279	0.988264	1.08782	0.996668	0.969	0.999159	-0.00481452	None
Q63009	0.979995	1.07714	0.953072	1.07668	0.986688	0.878	0.999159	-0.0193343	None
Q63014	1.01707	1.05766	1.0138	1.00539	0.97323	0.312	0.999159	-0.0391474	None
Q63028	1.10282	1.07628	1.02763	0.985944	0.924038	0.0787	0.999159	-0.113976	None
Q63035	1.10094	1.15902	1.03145	1.07474	0.931958	0.168	0.999159	-0.101663	None
Q63041	1.12369	1.01686	0.993453	1.105	0.980335	0.811	0.999159	-0.0286531	None
Q63042	1.50844	1.32309	0.925996	1.03341	0.691995	0.0554	0.999159	-0.531166	None
Q63060	0.950406	0.92753	1.15882	1.31759	1.31868	0.0649	0.999159	0.399099	None
Q63065	0.978406	1.08525	0.941499	1.02825	0.954497	0.565	0.999159	-0.0671871	None
Q63081	0.937298	1.05172	0.988451	1.10604	1.05303	0.586	0.999159	0.0745404	None
Q63083	1.04876	1.03307	0.998185	1.08868	1.00242	0.961	0.999159	0.00348024	None
Q63108	0.902876	1.08756	0.880292	1.21421	1.05228	0.811	0.999159	0.0735236	None
Q63151-2	0.966874	1.05877	1.00794	1.16937	1.07487	0.5	0.999159	0.104166	None
Q63159	1.04233	1.26956	0.981284	1.04865	0.878042	0.356	0.999159	-0.187638	None
Q63184	1.02723	1.1259	1.02841	1.14896	1.01126	0.891	0.999159	0.0161508	None
Q63186	0.979806	0.983801	0.986416	1.0346	1.02924	0.357	0.999159	0.041575	None
Q63187	0.916849	1.0417	0.957242	0.955116	0.976415	0.747	0.999159	-0.034433	None
Q63190	0.858674	0.935721	1.18812	1.0481	1.24623	0.11	0.999159	0.317566	None
Q63228	1.0852	0.964861	0.90234	1.03631	0.945651	0.599	0.999159	-0.0806199	None
Q63269	0.962466	1.19507	1.01308	1.07428	0.967475	0.798	0.999159	-0.0477031	None
Q63270	1.09637	1.06853	0.983549	1.11794	0.970708	0.689	0.999159	-0.0428902	None
Q63279	1.17151	0.862778	1.18108	0.928459	1.03699	0.868	0.999159	0.0524075	None
Q63312	1.05214	1.14361	0.896363	0.922171	0.828206	0.058	0.999159	-0.271939	None
Q63321	0.894906	1.07398	1.03339	1.114	1.09066	0.459	0.999159	0.125205	None
Q63347	0.988365	1.04115	0.954705	1.04315	0.984405	0.788	0.999159	-0.0226761	None
Q63355	0.906696	0.889387	1.04778	1.17309	1.23651	0.0784	0.999159	0.306268	None
Q63356	1.02304	1.05076	1.00951	1.11015	1.02212	0.703	0.999159	0.031559	None
Q63357	1.10426	1.12405	0.995364	1.12947	0.953561	0.525	0.999159	-0.0686034	None
Q63358	1.03527	1.09072	1.01519	0.920052	0.910279	0.225	0.999159	-0.135619	None
Q63362	0.93369	1.0017	1.00608	1.09342	1.0848	0.276	0.999159	0.117425	None
Q63377	0.946786	0.9817	0.991525	1.08695	1.07777	0.278	0.999159	0.108054	None
Q63396	1.09114	1.30895	0.875827	0.859585	0.72306	0.0931	0.999159	-0.467812	None
Q63413	1.05565	1.09385	1.04444	1.06873	0.9831	0.506	0.999159	-0.0245905	None
Q63416	0.921048	1.11065	0.952867	1.05497	0.988257	0.922	0.999159	-0.0170421	None
Q63433	0.974052	1.01314	0.976346	1.02249	1.00586	0.865	0.999159	0.00843301	None
Q63448	1.09847	0.990288	1.09804	1.19701	1.09877	0.295	0.999159	0.135884	None
Q63450	0.997802	0.987588	1.02723	1.06432	1.05347	0.11	0.999159	0.0751447	None
Q63468	1.09698	1.04868	1.005	1.11914	0.989972	0.878	0.999159	-0.0145407	None
Q63470-2	1.11738	1.11211	0.955985	0.982304	0.869386	0.00839	0.918421	-0.201932	None
Q63474	1.10702	1.10184	1.02752	0.97419	0.906214	0.0608	0.999159	-0.142076	None
[truncated: 848 more rows]

## Sheet: DEPs CuA versus CuSF
Accession	CuA1	CuA2	CuSF1	CuSF2	CuSF3	FC	p	FDR	logFC	Sig
A0A0G2JZ79	1.05402	1.1102	1.14673	1.18555	0.975247	1.01885	0.828	0.988397	0.0269428	None
A0A0G2K0D3	0.746869	0.759407	1.29251	1.72878	1.20109	1.86879	0.0528	0.952581	0.902107	None
A0A0G2K2P5	1.02229	1.07372	1.03498	1.14075	0.985923	1.00561	0.93	0.995533	0.00807538	None
A0A0G2K309	0.931725	0.994313	0.904433	0.791943	0.909558	0.902002	0.183	0.96883	-0.148798	None
A0A0G2K344	1.06748	1.08169	1.14291	1.14119	0.814403	0.961147	0.787	0.984874	-0.0571707	None
A0FKI7-2	1.06205	1.0962	1.00757	1.07158	0.892055	0.917785	0.289	0.96883	-0.123773	None
A0JN27	0.938593	1.22908	1.31264	1.27803	0.931471	1.08323	0.669	0.96883	0.115337	None
A0JPJ7	1.04304	1.00071	1.18748	1.11515	0.981285	1.07121	0.428	0.96883	0.0992352	None
A0JPM9	1.10018	1.03587	1.0324	1.02149	0.849767	0.90624	0.3	0.96883	-0.142035	None
A0JPN2	1.04691	1.13179	0.993436	1.22729	0.998237	0.984979	0.886	0.993087	-0.0218351	None
A0JPN6-2	0.938342	1.03417	1.03644	1.08475	0.983397	1.04928	0.419	0.96883	0.069405	None
A0JPP1	1.10462	1.10075	1.24278	0.98421	0.93264	0.955136	0.716	0.975336	-0.0662215	None
A0JPP7	1.04775	1.10218	1.29253	1.231	1.02604	1.10068	0.382	0.96883	0.138392	None
A0JPQ8	1.15884	1.23539	0.997673	1.1649	1.02125	0.886526	0.161	0.96883	-0.173766	None
A0JPQ9	1.01103	1.0542	1.02016	1.1818	0.951442	1.01793	0.849	0.988397	0.0256453	None
A0MZ67	1.02862	1.08044	1.07727	1.16132	0.967178	1.01333	0.863	0.991254	0.0191006	None
A1A5P2	0.943922	1.11088	1.21867	1.15346	0.895721	1.06023	0.692	0.973309	0.0843805	None
A1A5R1	1.10182	1.37983	1.33291	1.48753	1.33939	1.11749	0.319	0.96883	0.160261	None
A1A5S1	1.05764	1.13955	1.15025	1.12371	0.971783	0.984817	0.844	0.988397	-0.0220729	None
A1L108-2	0.964068	0.985315	1.3963	1.08387	0.875313	1.14754	0.515	0.96883	0.198543	None
A1L134	1.01777	1.11506	1.12389	1.15006	0.955948	1.00959	0.913	0.995089	0.0137647	None
A1L1J9	0.919822	0.992257	1.1792	1.15067	0.998866	1.1606	0.141	0.96883	0.214871	None
A1L1K3	1.01453	1.06342	1.13471	1.12054	1.01121	1.04798	0.421	0.96883	0.0676104	None
A1L1L2	0.998839	1.09692	1.1472	1.16288	1.02657	1.0614	0.405	0.96883	0.0859679	None
A2RRU1	0.953255	1.03398	1.04011	1.20876	1.0302	1.10005	0.305	0.96883	0.137564	None
A2RRU3	0.990103	1.00678	1.23129	1.26629	1.07681	1.19332	0.0832	0.96883	0.254984	None
A2RUV9	0.881464	1.00307	1.47128	1.04712	1.07362	1.2707	0.257	0.96883	0.345626	None
A2RUW1	1.333	1.21658	1.10277	1.1658	0.836396	0.81189	0.179	0.96883	-0.300644	None
A2VCX1	1.06599	1.01707	1.03422	1.12611	1.09158	1.04075	0.357	0.96883	0.0576169	None
A2VD12	1.00992	0.906779	1.22146	1.24616	1.02842	1.21599	0.122	0.96883	0.282136	None
A4L9P7	0.985156	1.06803	1.22227	1.12365	0.984352	1.08133	0.441	0.96883	0.112809	None
A7E3N2	1.0684	0.937859	1.28327	1.05006	0.748686	1.02414	0.914	0.995089	0.0344066	None
A7VJC2-4	0.936271	1.04364	1.21549	1.13006	0.928599	1.10246	0.449	0.96883	0.140722	None
B0BN18	0.98897	1.00916	1.324	1.19421	1.02533	1.18229	0.202	0.96883	0.24158	None
B0BN56	0.907219	1.13904	1.00185	1.26213	0.914793	1.03564	0.834	0.988397	0.0505159	None
B0BN85	1.05978	1.07404	1.14832	1.23584	0.947125	1.04078	0.72	0.976114	0.0576704	None
B0BN86	1.07163	1.03345	1.07677	1.10233	0.968865	0.996943	0.957	0.995533	-0.00441719	None
B0BN93	0.997965	1.05988	1.14444	1.17882	0.951892	1.06103	0.552	0.96883	0.0854697	None
B0BN94	1.06498	1.06608	1.07567	1.20604	0.894961	0.99377	0.958	0.995533	-0.00901658	None
B0BNA5	1.00473	0.936482	1.53957	1.03741	0.833968	1.17141	0.584	0.96883	0.228248	None
B0BNA7	0.985628	1.07306	1.15509	1.18146	0.95503	1.06591	0.538	0.96883	0.0920897	None
B0BNC9	1.12254	1.10487	1.19555	1.16276	1.01197	1.00873	0.903	0.995089	0.012541	None
B0BNE2	0.968239	1.03752	1.13349	1.03149	0.940355	1.03214	0.702	0.974924	0.0456349	None
B0BNE5	1.03405	1.06844	0.973001	1.10295	0.859158	0.93068	0.485	0.96883	-0.103643	None
B0BNF1	0.977361	1.09557	1.15257	1.12254	0.916768	1.02653	0.811	0.985314	0.0377731	None
B0BNG0	1.06246	1.07237	1.14781	1.05016	1.0303	1.00813	0.865	0.991254	0.0116792	None
B0BNG2	1.21874	1.04509	0.950378	0.831576	1.04679	0.833027	0.164	0.96883	-0.263564	None
B0BNM1	1.06263	1.0941	1.16031	1.04306	0.92528	0.967098	0.715	0.975336	-0.0482661	None
B0BNM9	1.14767	1.04602	1.1213	1.01202	0.87596	0.914528	0.414	0.96883	-0.128901	None
B0BNN3	0.605127	0.453341	0.12391	0.431106	0.148002	0.44279	0.125	0.96883	-1.17531	None
B0K019	0.992197	1.11115	1.24187	1.18016	0.940226	1.06568	0.624	0.96883	0.0917763	None
B0K020	0.935659	0.995941	1.14363	1.26045	0.970267	1.16461	0.248	0.96883	0.219847	None
B0LT89	1.12363	1.11177	1.18299	1.06393	0.908759	0.941124	0.567	0.96883	-0.0875439	None
B1H234	1.09962	0.996099	0.892615	1.29449	0.865366	0.971018	0.879	0.99217	-0.0424299	None
B1H267	0.960787	1.0082	1.40681	1.05703	0.918254	1.14512	0.504	0.96883	0.195501	None
B1H268	1.10185	1.05478	1.29038	1.13922	0.957449	1.04702	0.713	0.974944	0.0662829	None
B1WBW4	1.0239	1.02551	1.1361	1.1271	0.972805	1.05266	0.488	0.96883	0.0740398	None
B1WC40	1.10291	1.04316	1.30234	1.33298	0.941074	1.11099	0.52	0.96883	0.151846	None
B1WC68	0.8984	1.12535	1.09293	1.15884	1.00457	1.07271	0.524	0.96883	0.101258	None
B1WC88	0.986279	1.07056	1.06263	1.14093	0.970293	1.02872	0.705	0.974944	0.0408461	None
B2GUV7	1.02095	1.07877	1.10889	1.11745	0.952103	1.00916	0.903	0.995089	0.01316	None
B2GUY0	0.942346	1.04854	1.1118	1.06741	0.970851	1.05483	0.473	0.96883	0.0770057	None
B2GUZ1	0.993505	1.07045	1.13945	1.10163	1.00936	1.04991	0.437	0.96883	0.0702607	None
B2GUZ5	1.01684	1.02058	1.27986	1.20192	0.929383	1.11617	0.452	0.96883	0.158556	None
B2GV05	1.04613	1.05361	1.20418	1.10662	0.889859	1.01621	0.896	0.994296	0.0231953	None
B2GV06	1.01252	1.0452	1.06933	1.29211	1.02949	1.09861	0.41	0.96883	0.135677	None
B2GV24	1.02841	1.11305	1.12867	1.14607	0.962721	1.00787	0.924	0.995485	0.0113122	None
B2GV38	1.1214	1.05301	1.18851	1.20296	0.964343	1.02888	0.78	0.982504	0.0410808	None
B2GV54	0.937028	0.930706	1.31072	1.09421	0.984295	1.20975	0.212	0.96883	0.274706	None
B2GV71	1.32205	1.44031	1.19394	1.19781	0.96626	0.810418	0.0942	0.96883	-0.303263	None
B2RYD2-2	0.965455	1.12834	0.985146	1.16641	0.984474	0.998518	0.988	0.998455	-0.00213996	None
B2RYE5	1.11612	1.18062	1.09232	1.04439	0.984564	0.906001	0.105	0.96883	-0.142416	None
B2RYF7	1.12152	1.02178	1.15414	1.1801	0.979124	1.03061	0.738	0.978038	0.0434925	None
B2RYG6	1.07761	1.06217	1.17211	1.14774	0.992799	1.03208	0.669	0.96883	0.0455615	None
B2RYI0	1.19614	1.09206	1.612	1.22453	0.923562	1.0955	0.703	0.974944	0.131594	None
B2RYJ8	1.1167	1.22562	1.00425	1.23214	0.940989	0.904339	0.423	0.96883	-0.145064	None
B2RYM5	1.10781	1.28765	1.25637	1.09038	1.04127	0.9429	0.57	0.96883	-0.0848238	None
B2RYN7	0.919345	0.998582	1.37027	1.01845	1.0398	1.19174	0.308	0.96883	0.253074	None
B2RYT9	0.949595	1.00877	1.14412	1.15458	0.927914	1.0984	0.398	0.96883	0.13541	None
B2RYW9	0.956664	1.00239	1.06591	1.03238	0.920451	1.02728	0.683	0.96883	0.0388278	None
B2RZ37	0.897462	1.07175	1.16665	1.49252	0.968333	1.22807	0.359	0.96883	0.296396	None
B2RZ55	1.04459	1.23193	1.11598	1.17569	0.956157	0.951111	0.647	0.96883	-0.0723147	None
B2RZ78-2	0.994556	1.06757	1.1143	1.08973	0.925335	1.01169	0.891	0.994296	0.0167735	None
B3DMA2	1.01039	0.915284	0.989917	0.981248	0.937046	1.00682	0.884	0.992409	0.00980427	None
B3GNI6-3	1.01088	1.05527	1.25035	1.10079	0.967661	1.07085	0.542	0.96883	0.098755	None
B4F766	0.907674	1.06542	1.11103	1.13222	0.924045	1.07016	0.552	0.96883	0.0978306	None
B4F769	0.980601	1.15668	1.23699	1.11976	1.00749	1.04938	0.658	0.96883	0.0695411	None
B4F777	1.08819	0.753354	1.44993	1.19322	1.49851	1.49934	0.0782	0.96883	0.584329	None
B4F7E8	0.916236	1.04887	1.01673	1.29331	0.962769	1.11031	0.498	0.96883	0.150961	None
B5DEH2	1.12882	1.15454	0.993987	1.0137	0.94316	0.861548	0.0119	0.720836	-0.214996	None
B5DEN9	1.05493	1.05478	1.1545	1.15474	0.940264	1.02684	0.779	0.982504	0.0382124	None
B5DF45	0.95653	1.11932	1.08401	1.05614	0.886179	0.971919	0.79	0.985164	-0.0410924	None
B5DF89	0.964512	1.06508	1.1741	1.16697	0.927921	1.07377	0.548	0.96883	0.10269	None
B5DF91	0.994352	1.08125	1.18419	1.13734	1.01794	1.07261	0.37	0.96883	0.101123	None
B5DF93	0.997078	0.976825	1.29727	1.11016	1.00184	1.15145	0.273	0.96883	0.20345	None
B5DFA1	1.10412	1.04753	0.998223	0.92947	0.915715	0.881	0.0467	0.933736	-0.182786	None
B5DFC8	1.02389	1.09731	1.16651	1.18555	0.972818	1.04497	0.64	0.96883	0.0634623	None
B5DFC9	0.869481	0.988916	1.19469	1.15346	1.06807	1.2255	0.0495	0.93951	0.293375	None
B5DFN2	1.19268	1.14228	0.964796	1.12792	0.924982	0.8616	0.144	0.96883	-0.214911	None
B5DFN3	0.92439	1.07099	1.14867	1.1329	0.983449	1.09086	0.375	0.96883	0.125467	None
C9WPN6	1.12352	1.20451	1.24285	1.20148	1.10562	1.01658	0.771	0.980281	0.0237285	None
D2XV59	0.987527	1.05134	1.05389	1.12622	0.965562	1.02857	0.682	0.96883	0.0406434	None
D3Z8L7	0.916166	0.979952	1.17376	1.20219	1.11227	1.22644	0.0142	0.748656	0.294481	None
D3Z9R8	1.14022	1.37092	1.04099	1.15705	1.00264	0.849731	0.17	0.96883	-0.234922	None
D3Z9Z9	0.917181	1.06057	1.23729	1.21266	0.937782	1.14195	0.375	0.96883	0.191496	None
D3ZA12	0.567551	1.17785	1.19046	1.19065	1.03347	1.30421	0.345	0.96883	0.38318	None
D3ZAF6	1.00485	0.956878	1.01155	1.01304	0.955988	1.01291	0.702	0.974924	0.0185059	None
D3ZAW2	1.02152	0.952489	1.12833	0.929029	0.983909	1.02711	0.763	0.979378	0.0385867	None
D3ZBE5	0.963512	0.953308	1.3436	1.12001	0.941705	1.18436	0.324	0.96883	0.244111	None
D3ZBN0	1.1819	1.52745	1.11585	0.828082	0.819772	0.680041	0.0951	0.96883	-0.556306	None
D3ZBP4	1.14977	1.14955	1.0846	1.09571	0.933906	0.902938	0.196	0.96883	-0.147302	None
D3ZC96	1.00386	1.09974	1.01991	1.175	0.936869	0.992512	0.94	0.995533	-0.010844	None
D3ZCL3	0.993982	1.05987	1.29896	1.10069	1.0024	1.10428	0.421	0.96883	0.143103	None
D3ZD32	0.982657	1.08993	1.18402	1.14388	0.942478	1.05195	0.642	0.96883	0.0730601	None
D3ZDK7	1.01458	1.08143	1.08292	1.15246	0.933817	1.00801	0.929	0.995533	0.0115107	None
D3ZFJ3	1.13111	1.04646	1.33177	0.932366	0.92684	0.976925	0.895	0.994296	-0.0336807	None
D3ZGS3	0.983327	1.1288	1.10678	1.17072	1.04229	1.04785	0.535	0.96883	0.0674307	None
D3ZHA0	0.849351	0.904931	1.24147	1.2922	1.09358	1.37844	0.0251	0.801492	0.463033	Up
D3ZHV2	0.958998	0.993362	1.24519	1.1287	0.960648	1.13863	0.297	0.96883	0.187305	None
D3ZKU7	0.978	1.04412	1.13242	1.16129	0.949349	1.0692	0.49	0.96883	0.0965252	None
D3ZLZ7	0.986402	1.04444	1.02276	1.21694	0.926379	1.03933	0.746	0.978859	0.0556561	None
D3ZQG6	1.06278	1.14413	0.949984	1.17659	0.991338	0.941862	0.548	0.96883	-0.0864126	None
D3ZSC8	0.972078	1.11019	1.33563	1.1219	0.94931	1.09075	0.581	0.96883	0.125315	None
D3ZTQ1	1.07258	1.06279	1.23521	1.19108	0.935296	1.0495	0.691	0.972936	0.0696969	None
D3ZTX0	1.0229	1.17261	1.05443	1.10551	0.904906	0.930641	0.484	0.96883	-0.103703	None
D3ZUI5	1.09378	1.19602	1.10047	1.25131	1.43	1.10105	0.435	0.96883	0.138881	None
D3ZVF4	1.05838	0.960868	1.06561	0.989992	0.972931	0.999889	0.998	0.999053	-0.000160664	None
D3ZVR7	1.05122	1.1326	0.974618	1.13689	0.882897	0.914119	0.42	0.96883	-0.129546	None
D3ZW55	1.03576	0.972266	1.15036	0.962931	0.97581	1.02558	0.773	0.980281	0.0364435	None
D3ZX08	0.958679	1.01523	1.00149	1.14171	0.909293	1.03095	0.756	0.979378	0.0439686	None
D3ZXD8	0.980993	1.01366	1.41786	1.27342	1.08786	1.26309	0.124	0.96883	0.33696	None
D3ZYR1	1.05161	1.00822	1.03423	1.07931	0.895744	0.973962	0.738	0.978038	-0.0380629	None
D3ZYW7	0.991771	1.14186	1.02747	1.2592	0.841231	0.97733	0.893	0.994296	-0.0330826	None
D3ZZL9	0.915397	0.999002	1.05673	1.07218	1.01179	1.09371	0.105	0.96883	0.129228	None
D4A1F2	1.10715	1.12868	1.20708	1.17097	0.955379	0.993944	0.951	0.995533	-0.00876364	None
D4A1R8	1.08997	0.991571	1.36025	0.978979	0.849728	1.02135	0.919	0.995205	0.0304746	None
D4A3K5	1.25657	1.37031	1.01909	0.842792	0.817237	0.679923	0.0198	0.801492	-0.556556	Down
D4A4T9	1.02392	1.02268	1.33867	1.10508	0.971876	1.11262	0.466	0.96883	0.153958	None
D4A631	1.09442	1.12419	1.12335	1.11153	0.966956	0.962117	0.569	0.96883	-0.0557156	None
D4A6D7	1.02427	1.08949	1.08928	1.04148	0.860482	0.943421	0.567	0.96883	-0.084027	None
D4A702	0.752169	0.859645	1.27312	1.40524	1.24684	1.62351	0.00675	0.565213	0.69912	Up
D4A7V9	1.05091	0.998565	1.21951	0.99986	0.908186	1.01735	0.892	0.994296	0.0248152	None
D4AAT7	1.20444	1.45118	1.29266	1.00013	0.922674	0.807209	0.234	0.96883	-0.308987	None
D4ABB8	1.01399	1.07744	1.32423	1.12321	1.21304	1.16682	0.113	0.96883	0.222578	None
D4ABY2	1.03074	1.09773	1.14241	1.08813	0.938106	0.992464	0.929	0.995533	-0.0109129	None
D4ACN8	1.08839	1.09688	0.898881	0.962675	0.894462	0.840786	0.00895	0.637016	-0.250189	None
D4AD37	1.10738	1.15791	1.08136	1.093	0.965415	0.924023	0.221	0.96883	-0.114	None
D4AE41	0.899893	1.07366	1.33121	1.25717	0.99103	1.20912	0.258	0.96883	0.273962	None
E9PSK7	1.00749	0.983145	1.24872	1.05682	0.951928	1.09093	0.48	0.96883	0.125555	None
E9PTG8	1.07075	1.01424	1.4554	1.0265	0.925546	1.08952	0.688	0.972077	0.123689	None
E9PU28	0.959336	1.00365	1.38109	1.24932	1.04726	1.249	0.149	0.96883	0.320778	None
F1LM81	1.03244	1.11452	1.08333	1.18965	0.987816	1.01253	0.879	0.99217	0.0179671	None
F1LM93	1.01672	1.14832	1.05788	1.12875	0.919336	0.956401	0.648	0.96883	-0.064313	None
F1LMZ8	1.03073	1.06713	1.1675	1.12261	0.939783	1.02641	0.781	0.982504	0.0376103	None
F1LNI5	1.10061	1.00131	1.27717	1.13681	0.943134	1.06478	0.638	0.96883	0.0905506	None
F1LNJ2	1.01231	1.10753	1.15074	1.14269	0.924744	1.01208	0.908	0.995089	0.0173246	None
F1LP64	0.94882	1.07	1.20532	1.15188	0.94001	1.08882	0.489	0.96883	0.12277	None
F1LP90	1.03377	1.0997	1.03179	1.10566	1.01639	0.985513	0.744	0.978821	-0.0210527	None
F1LPQ2	1.01191	1.08208	1.17572	1.08685	0.958155	1.02539	0.777	0.982504	0.0361658	None
F1LQ48	1.05366	1.10176	1.179	1.13943	0.934113	1.006	0.952	0.995533	0.00863238	None
F1LRS8	1.13378	1.04496	1.1911	1.03245	1.00031	0.986461	0.87	0.991946	-0.0196657	None
F1LSG8	0.988011	1.06624	1.16681	1.09194	0.939156	1.03781	0.699	0.974084	0.0535483	None
F1LTR1	0.946405	1.03672	1.09317	1.125	0.935186	1.06006	0.524	0.96883	0.084147	None
F1LU71	1.02572	1.06701	0.978249	1.05131	0.938098	0.945386	0.298	0.96883	-0.0810241	None
F1LYQ8	0.983008	1.08777	1.13651	1.17397	0.97497	1.05772	0.546	0.96883	0.080957	None
F1M0Z1	1.00277	1.0691	1.06894	1.07696	0.916721	0.985463	0.847	0.988397	-0.0211263	None
F1M3G7	1.05714	1.04311	1.25775	1.05213	0.98312	1.04527	0.686	0.969733	0.0638821	None
F1M3L7	1.0982	1.13278	1.10752	1.06907	0.921464	0.925767	0.347	0.96883	-0.111279	None
F1M5N7	1.21003	1.17467	1.09908	0.927838	0.945297	0.830912	0.0667	0.96883	-0.267232	None
F1M625	0.949513	1.05667	1.15672	1.23126	0.934715	1.10416	0.454	0.96883	0.142943	None
F1M649	0.958641	1.08691	1.0879	1.11431	0.980483	1.03727	0.63	0.96883	0.0527904	None
F1M707	1.10683	1.07337	1.50678	1.06326	0.794165	1.02872	0.915	0.995205	0.0408478	None
F1M7Y5	1.13962	1.09735	1.18099	1.08397	1.00708	0.975139	0.705	0.974944	-0.0363198	None
F1MA98	0.971721	1.07645	1.18835	1.11645	0.962401	1.06345	0.541	0.96883	0.0887564	None
F2Z3T4	0.965242	1.08405	1.35887	1.19765	0.873753	1.11592	0.575	0.96883	0.15824	None
G3V645	1.05914	0.982711	1.06206	1.14131	0.926251	1.02182	0.812	0.985314	0.0311432	None
G3V6S8	0.989196	1.06683	1.24512	1.06708	0.975475	1.06603	0.568	0.96883	0.092245	None
G3V7P1	1.01524	1.08228	1.12316	1.12386	1.01975	1.0383	0.49	0.96883	0.0542174	None
G3V7W1	1.01058	1.0701	1.14725	1.04253	0.924429	0.997819	0.981	0.996399	-0.0031498	None
G3V9D0	0.949386	1.05596	1.26571	1.01297	0.885262	1.05183	0.751	0.978859	0.0729079	None
G3V9R8	0.987967	1.08081	1.22902	1.08052	0.954851	1.05195	0.653	0.96883	0.0730713	None
M0RC99	1.07644	1.09127	1.10596	1.08298	0.962177	0.969104	0.603	0.96883	-0.0452767	None
O08557	0.862025	0.892012	1.06758	1.20781	0.972334	1.23438	0.104	0.96883	0.30379	None
O08560	1.0004	1.19624	1.25524	1.17279	1.06759	1.0609	0.556	0.96883	0.085285	None
O08561	1.01702	1.02206	1.14	0.986571	0.903829	0.990778	0.923	0.995485	-0.013366	None
O08587	1.0941	1.16037	1.25493	1.2099	0.98478	1.02008	0.851	0.988397	0.0286856	None
O08590	0.637975	0.701808	1.36116	1.84355	1.35095	2.26686	0.0277	0.845966	1.1807	Up
O08618	1.02171	1.14174	1.12599	1.14201	0.912547	0.980086	0.851	0.988397	-0.0290199	None
O08623-2	1.09027	1.13711	1.1872	1.18273	0.924474	0.986034	0.9	0.994296	-0.0202909	None
O08629	1.01944	1.07426	1.19641	1.11431	0.984695	1.04931	0.574	0.96883	0.0694418	None
O08651	0.881978	0.953557	1.4667	1.43503	1.02303	1.42547	0.127	0.96883	0.51144	None
O08653	0.98027	1.09314	1.10949	1.08952	0.960106	1.01576	0.839	0.988397	0.0225585	None
O08658	0.995327	1.11685	1.09421	1.15058	0.959078	1.01124	0.899	0.994296	0.0161231	None
O08662	0.980048	1.05856	1.06953	1.09972	0.926116	1.01225	0.878	0.99217	0.0175655	None
O08679	1.00673	0.952661	1.07279	0.959106	0.971735	1.02196	0.7	0.974523	0.0313381	None
O08697	1.41506	0.989602	1.10005	1.01945	0.843319	0.821411	0.333	0.96883	-0.283824	None
O08699	1.17603	1.07518	0.922674	0.933021	0.807021	0.788531	0.0342	0.859095	-0.342761	Down
O08700	1.02297	1.07745	1.15143	1.14635	0.972739	1.03805	0.646	0.96883	0.0538796	None
O08701	1.32168	1.0969	0.922092	0.943995	0.985292	0.785965	0.059	0.959846	-0.347462	None
O08719	0.772057	0.778289	2.73852	0.72924	0.71882	1.80028	0.526	0.96883	0.848218	None
O08730	1.13308	1.06653	1.25516	1.15111	1.0545	1.04891	0.544	0.96883	0.0688869	None
O08776-4	1.00864	0.946588	1.14614	1.04215	0.965488	1.07533	0.378	0.96883	0.10478	None
O08815	0.995187	1.11287	1.11484	1.12371	0.969133	1.01442	0.858	0.989611	0.0206536	None
O08816	1.08127	1.05577	1.04568	1.13088	1.00911	0.993796	0.898	0.994296	-0.00897859	None
O08836	0.99959	1.04624	1.11402	1.19929	0.922574	1.05446	0.639	0.96883	0.0765099	None
O08837	0.994435	1.15514	1.14576	1.24111	0.976795	1.0432	0.717	0.975764	0.0610209	None
O08839-6	1.01323	0.86133	2.13203	1.07562	0.870065	1.4502	0.467	0.96883	0.536249	None
O08873	0.852643	1.166	1.42232	1.17468	1.02516	1.19623	0.373	0.96883	0.2585	None
O08874	1.04891	1.06956	1.09625	1.1127	0.947835	0.99342	0.925	0.995485	-0.00952498	None
O08875	1.01302	0.909196	1.11482	1.36254	0.887538	1.16702	0.441	0.96883	0.222831	None
O08949	0.911889	1.04328	1.08718	1.11958	0.895659	1.05786	0.62	0.96883	0.0811423	None
O08950	0.911972	1.06324	1.15317	1.12821	0.974696	1.09898	0.364	0.96883	0.136161	None
O08984	0.925528	1.07743	1.44542	1.12959	0.973617	1.18113	0.406	0.96883	0.240167	None
O09171	1.03839	1.04512	1.01399	1.03523	0.864619	0.932347	0.384	0.96883	-0.101061	None
O09175	1.02927	1.06936	1.04222	1.03304	0.862866	0.933348	0.429	0.96883	-0.0995137	None
O09178	0.955006	0.927041	1.05111	1.15217	0.923826	1.1077	0.323	0.96883	0.147561	None
O35049	1.11275	1.16061	0.959257	1.15744	0.965125	0.903751	0.293	0.96883	-0.146003	None
O35052	1.1166	1.07215	1.02916	0.97753	0.944246	0.89882	0.0541	0.95284	-0.153895	None
O35077	1.16546	1.09784	0.921827	1.0003	0.890451	0.828461	0.0289	0.845966	-0.271495	None
O35092	1.06587	0.948563	1.23852	1.1367	1.17265	1.17415	0.0571	0.95284	0.231621	None
O35094	1.01451	1.11769	1.15846	1.23808	1.0381	1.0739	0.419	0.96883	0.102859	None
O35112	1.04687	1.06762	1.00771	1.17997	0.938644	0.985682	0.881	0.99217	-0.020806	None
O35115	1.12427	1.14788	1.20297	1.32288	0.915965	1.00986	0.947	0.995533	0.0141511	None
O35142	1.02586	1.02962	1.10155	1.0939	0.941012	1.01727	0.81	0.985314	0.024701	None
O35162	0.933079	1.0512	1.06992	1.21648	0.95612	1.0894	0.467	0.96883	0.123536	None
O35165	1.00277	1.0946	1.18758	1.23307	0.95316	1.07239	0.563	0.96883	0.100836	None
O35179	1.00374	1.08153	1.06632	1.0748	0.952194	0.988939	0.857	0.989611	-0.0160467	None
O35217	0.889907	0.933872	1.06001	0.980243	1.05977	1.13319	0.0494	0.93951	0.18039	None
O35244	0.958808	0.911653	1.07695	0.954242	0.84922	1.02663	0.793	0.985314	0.0379185	None
O35263	1.05036	1.06378	1.06324	1.06828	0.974173	0.979342	0.621	0.96883	-0.0301157	None
O35274	0.972123	0.994082	1.25511	1.01802	0.879685	1.069	0.665	0.96883	0.0962624	None
O35303-2	0.943732	1.01576	1.16884	1.1982	1.03267	1.15666	0.12	0.96883	0.209969	None
O35314	1.11539	1.18618	0.943255	1.05493	0.92637	0.847117	0.057	0.95284	-0.239366	None
O35331	1.14538	1.06226	1.09219	1.07433	0.967062	0.946285	0.39	0.96883	-0.0796539	None
O35346	1.0948	1.14544	1.11615	1.11774	0.978525	0.955973	0.488	0.96883	-0.0649585	None
O35394	0.908597	1.01486	1.00986	1.23617	0.999037	1.12474	0.345	0.96883	0.169589	None
O35397	0.897523	1.07751	1.01976	1.09846	0.844006	0.99989	0.999	0.999351	-0.000158768	None
O35412	1.05045	1.02446	1.02917	1.09343	0.787169	0.934904	0.615	0.96883	-0.0971099	None
O35413	0.776564	0.822235	1.32962	1.98529	1.53694	2.02312	0.0469	0.933736	1.01658	Up
O35509	1.009	0.99706	1.07414	0.971659	0.919335	0.985396	0.82	0.985823	-0.0212251	None
O35543	0.974846	0.956309	1.1829	1.05919	0.918511	1.09109	0.439	0.96883	0.125775	None
O35550	1.04399	1.1326	1.10063	1.06624	0.940582	0.95178	0.513	0.96883	-0.0713006	None
O35567	0.958308	1.04115	1.32071	1.09518	0.896158	1.10432	0.564	0.96883	0.143153	None
O35760	0.968433	1.14787	1.1504	1.37044	0.95564	1.09514	0.592	0.96883	0.131121	None
O35763	0.941192	0.942232	1.99293	0.92822	0.865174	1.34023	0.546	0.96883	0.422477	None
O35777	1.18395	1.07921	1.06336	1.04684	0.908596	0.889259	0.191	0.96883	-0.169325	None
O35787	1.00157	1.05504	1.10697	1.16258	0.960271	1.04697	0.59	0.96883	0.0662268	None
O35796	1.10091	1.11866	1.1346	1.25285	0.983118	1.01238	0.9	0.994296	0.0177473	None
O35814	1.01177	1.07929	1.24381	1.15445	0.922558	1.05874	0.66	0.96883	0.0823432	None
O35819	0.780041	1.03631	1.18757	1.22203	0.888973	1.21069	0.334	0.96883	0.275834	None
O35820	0.997162	0.966773	1.54329	1.2537	1.14435	1.33791	0.12	0.96883	0.419977	None
O35821	0.940077	1.06235	1.30691	1.20767	1.00301	1.17111	0.262	0.96883	0.227871	None
O35824	0.971391	1.11527	1.12537	1.15308	0.917544	1.02109	0.854	0.989153	0.030106	None
O35826	0.922236	0.991838	0.880141	1.22685	0.877383	1.03945	0.82	0.985823	0.0558178	None
O35828	0.952412	0.995089	1.23021	1.11417	0.892693	1.10811	0.474	0.96883	0.148103	None
O35832	1.05065	1.08275	1.14975	1.08742	1.02952	1.02081	0.665	0.96883	0.0297088	None
O35854	0.879354	0.986083	1.17647	1.07536	0.918404	1.13297	0.322	0.96883	0.180116	None
O35889	1.05776	1.13536	1.0278	1.09084	0.99814	0.947441	0.296	0.96883	-0.0778918	None
O35920	1.05026	1.04045	1.06527	1.21869	0.951859	1.03181	0.761	0.979378	0.045173	None
O35923	1.06092	1.23485	1.14941	1.07075	0.839463	0.888481	0.417	0.96883	-0.170588	None
O35952-2	0.930602	0.894162	1.12414	1.08359	0.946335	1.15232	0.144	0.96883	0.20454	None
O35964	1.04707	1.10244	1.21224	1.21185	1.02283	1.06906	0.442	0.96883	0.0963395	None
O35986	1.12188	1.17956	1.30012	1.20379	1.03173	1.02418	0.806	0.985314	0.0344704	None
O35987	1.00997	1.01409	1.22589	1.12259	0.984271	1.09771	0.354	0.96883	0.134496	None
O54697	1.39907	1.23905	0.729621	0.809413	0.746758	0.577633	0.0037	0.474087	-0.791775	Down
O54728	1.0902	0.729362	0.719201	0.565583	0.788828	0.759749	0.263	0.96883	-0.396406	None
O54735	1.0047	1.08814	1.09352	1.18265	0.948083	1.02708	0.782	0.982504	0.0385433	None
O54747	1.03883	1.12355	1.19123	1.21587	0.943746	1.03307	0.779	0.982504	0.0469415	None
O54748	0.970532	1.03243	1.26729	1.15833	0.973367	1.13132	0.329	0.96883	0.178004	None
O54753	1.17566	1.11825	0.990612	1.09988	0.817452	0.845121	0.199	0.96883	-0.242771	None
O54772	0.975873	1.06374	1.25548	1.05299	0.979798	1.0748	0.543	0.96883	0.104072	None
O54783	1.01565	1.13747	1.12779	1.12067	0.815198	0.948593	0.72	0.976114	-0.0761394	None
O54861	0.929202	1.10304	0.933217	1.18801	1.0143	1.02859	0.819	0.985823	0.0406716	None
O54874	1.05335	0.972483	1.12708	1.307	1.03002	1.13998	0.284	0.96883	0.189005	None
O54888	0.911735	1.03747	1.24506	1.02042	1.02923	1.12686	0.327	0.96883	0.172304	None
O54921	1.02899	1.10183	1.15212	1.07798	0.945289	0.993482	0.938	0.995533	-0.00943427	None
O54922	1.10131	1.03689	1.23331	1.09592	1.00485	1.03953	0.667	0.96883	0.0559286	None
O54923	1.03999	1.12717	1.09502	1.082	0.977996	0.97055	0.619	0.96883	-0.0431249	None
O54924	1.01589	1.01096	1.13347	1.00555	0.925245	1.00789	0.925	0.995485	0.0113373	None
O54975	1.13102	0.959407	0.962351	0.925766	0.82748	0.866041	0.188	0.96883	-0.207493	None
O55000	0.949575	1.11087	1.14471	1.14636	0.984232	1.05974	0.551	0.96883	0.0837093	None
O55004	1.19221	1.1056	1.00362	1.1448	0.785112	0.851108	0.306	0.96883	-0.232586	None
O55012-2	1.02359	1.07297	1.19813	1.13896	0.955119	1.04686	0.645	0.96883	0.0660685	None
O55035	1.01923	1.13428	1.17933	1.20829	0.968503	1.03896	0.72	0.976114	0.0551377	None
O55043	0.994936	1.0537	1.20403	1.06609	0.939822	1.04458	0.682	0.96883	0.0629169	None
O55096	1.09124	1.04808	1.08651	1.20047	0.880405	0.987036	0.917	0.995205	-0.0188257	None
O55156	0.978342	1.05789	1.07801	1.1519	0.984369	1.05236	0.497	0.96883	0.0736344	None
O55159	1.24004	1.21	0.888576	1.1609	0.846567	0.788025	0.135	0.96883	-0.343686	None
O55165	1.01414	0.993542	1.14241	1.09048	0.940911	1.05388	0.54	0.96883	0.0757155	None
O55166	1.01944	1.15759	1.20297	1.13529	1.01165	1.02583	0.772	0.980281	0.0367957	None
O55171	1.00786	1.03089	1.12649	1.13873	0.930985	1.04515	0.635	0.96883	0.0637158	None
O55173	0.915137	0.987498	1.10015	1.13529	0.929703	1.10904	0.316	0.96883	0.149307	None
O70127	1.49547	0.740993	0.810886	0.654249	0.997283	0.734022	0.407	0.96883	-0.446104	None
O70196	1.01123	1.05922	1.16283	1.1277	0.924312	1.03515	0.734	0.978038	0.0498366	None
O70199	1.06919	1.05134	0.891367	1.03181	0.80219	0.856815	0.178	0.96883	-0.222944	None
O70257	0.983702	1.01128	1.21914	1.08733	0.867638	1.0607	0.679	0.96883	0.0850106	None
O70351	1.08054	1.08706	1.04201	1.16634	0.955289	0.973007	0.736	0.978038	-0.0394778	None
O70352	1.10042	1.23566	0.978032	1.25339	0.770767	0.856761	0.438	0.96883	-0.223035	None
O70377	0.971509	0.889996	1.20055	1.01407	0.967754	1.13971	0.272	0.96883	0.188671	None
O70437	1.06925	1.06319	1.05872	1.18487	0.973051	1.00562	0.945	0.995533	0.00808763	None
O70454	1.1835	1.34727	1.25037	1.37183	0.968776	0.945951	0.708	0.974944	-0.0801624	None
O70467	0.826862	0.980214	1.44403	0.98914	1.04544	1.28333	0.278	0.96883	0.359891	None
O70511	1.08512	1.11047	1.00439	1.07749	0.938842	0.91721	0.182	0.96883	-0.124676	None
O70513	0.993235	1.06799	1.3832	1.20975	0.930004	1.13944	0.466	0.96883	0.188327	None
O70531	1.0079	1.04664	0.906806	0.996775	0.967013	0.931465	0.154	0.96883	-0.102426	None
O70536	0.936386	1.04814	1.14482	1.21822	1.07021	1.15334	0.115	0.96883	0.205821	None
O70593	1.01149	1.00973	1.22969	1.18048	0.94867	1.10786	0.402	0.96883	0.147771	None
O70595	1.00881	1.13797	1.12407	1.10122	0.992044	0.999122	0.99	0.998455	-0.00126665	None
O88178	1.04202	1.02219	1.05231	1.2122	1.05007	1.07049	0.373	0.96883	0.0982689	None
O88339	1.17903	0.997693	1.20365	1.06175	0.920167	0.975644	0.846	0.988397	-0.035573	None
O88350	0.949325	0.979205	1.256	1.0942	1.03117	1.16889	0.158	0.96883	0.225139	None
O88370	0.992642	1.00891	1.28847	1.01248	0.967284	1.08857	0.544	0.96883	0.122431	None
O88377	0.825786	0.980327	1.09968	1.09902	0.840907	1.12197	0.444	0.96883	0.166036	None
O88387	1.08547	1.16804	1.0104	1.03232	0.978342	0.893738	0.0474	0.934601	-0.162076	None
O88422	1.10723	1.06763	1.04913	1.26657	0.879914	0.979562	0.888	0.993321	-0.0297914	None
O88446	0.801305	1.01937	0.996462	1.03244	0.943268	1.0883	0.428	0.96883	0.122075	None
O88453	1.03682	1.11401	1.20498	1.12051	0.962267	1.01907	0.845	0.988397	0.0272504	None
O88483	1.06459	1.06887	1.26487	1.27968	1.03277	1.11785	0.31	0.96883	0.160728	None
O88484	1.25761	1.32136	1.24878	1.17799	1.04424	0.897261	0.2	0.96883	-0.156401	None
O88496	1.1059	1.02241	0.959363	1.28111	0.87187	0.9749	0.881	0.99217	-0.0366738	None
O88506	1.2507	1.10801	1.25116	1.02903	1.00688	0.929059	0.516	0.96883	-0.106157	None
O88563	1.07963	1.1152	0.980562	1.11071	0.932795	0.918544	0.291	0.96883	-0.122579	None
O88600	1.01197	1.01598	1.24573	1.13846	0.913151	1.08397	0.549	0.96883	0.116325	None
O88637-2	1.00824	1.10766	1.0408	1.20716	0.934135	1.0026	0.981	0.996399	0.00374196	None
O88656	0.973272	1.05457	1.33603	0.978537	0.833851	1.03507	0.867	0.991254	0.0497224	None
O88658-2	0.979639	1.05503	1.05271	1.1963	0.972613	1.05558	0.57	0.96883	0.0780348	None
O88664	0.943987	1.16927	0.877672	1.19494	1.0665	0.990288	0.948	0.995533	-0.0140794	None
O88761	0.978833	1.06526	1.12803	1.17856	0.948556	1.06164	0.557	0.96883	0.086301	None
O88763	0.984289	1.06114	1.26968	1.08206	0.930172	1.06968	0.622	0.96883	0.0971749	None
O88764	0.969839	1.0334	1.13992	1.10666	1.07136	1.10419	0.0579	0.95284	0.142991	None
O88767	1.04333	1.09469	1.12008	1.07973	0.898098	0.965977	0.714	0.974944	-0.0499387	None
O88794	1.07004	1.02725	1.139	1.08086	0.985901	1.01902	0.761	0.979378	0.0271842	None
O88813	1.08088	0.995023	0.910594	1.00169	0.933548	0.913925	0.157	0.96883	-0.129852	None
O88884	1.03489	1.02311	0.950385	1.12973	1.0685	1.01996	0.783	0.982893	0.0285156	None
O88902	1.08805	1.07977	1.18245	1.08572	1.00828	1.0076	0.907	0.995089	0.0109238	None
O88941	0.993214	1.1148	1.06474	1.15012	0.937921	0.997075	0.975	0.995533	-0.00422594	None
O88984	0.853313	1.07408	1.20298	1.13369	1.01772	1.16025	0.248	0.96883	0.214441	None
O88989	1.0271	0.969561	1.16828	1.04509	0.854492	1.02433	0.852	0.988397	0.0346826	None
O88994	1.03671	1.00935	0.962364	1.03446	0.959455	0.963242	0.341	0.96883	-0.0540296	None
O89000	1.01364	1.10733	0.971221	1.01048	0.858483	0.89273	0.195	0.96883	-0.163705	None
O89040	1.1266	1.19121	1.23517	1.18289	0.955244	0.970255	0.781	0.982504	-0.0435647	None
O89042	1.05293	1.07893	1.21563	1.14995	1.0041	1.05375	0.532	0.96883	0.0755347	None
O89043	0.954002	1.0959	1.39177	1.26777	1.00356	1.19131	0.3	0.96883	0.252549	None
O89044	1.00492	1.07699	1.13216	1.1365	0.973833	1.03831	0.628	0.96883	0.0542392	None
O89046	1.08369	1.04253	1.10904	1.01214	0.860796	0.934991	0.518	0.96883	-0.0969761	None
O89049	1.01271	1.04373	1.07331	1.03612	0.944423	0.990012	0.853	0.988397	-0.014482	None
P00173	1.09497	1.07451	1.00202	1.01833	0.949092	0.912487	0.0429	0.932338	-0.132124	None
P00176	0.880058	0.838404	0.807425	1.06139	0.776756	1.02633	0.86	0.989611	0.0374992	None
P00388	1.04665	1.12668	1.03891	1.06082	0.945176	0.934023	0.281	0.96883	-0.0984698	None
P00406	1.08841	1.05106	1.05877	1.18428	0.979012	1.00401	0.96	0.995533	0.00576653	None
P00481	1.12693	1.1791	0.930808	0.977589	0.94015	0.823506	0.00474	0.523645	-0.280149	None
P00502	0.951053	0.96713	0.897142	0.974153	1.023	1.00592	0.913	0.995089	0.00851022	None
P00507	0.945061	0.998071	1.12148	1.15424	0.949201	1.10644	0.308	0.96883	0.145921	None
P00564	0.741234	0.907379	1.15064	1.46972	1.28547	1.57944	0.0381	0.911518	0.659412	Up
P00689	1.1323	0.899592	0.772201	0.757262	1.52054	1.00071	0.998	0.999053	0.00102538	None
P00697	1.04639	1.22284	0.874426	1.31545	0.755873	0.86542	0.553	0.96883	-0.208528	None
P00758	0.986811	1.1376	0.605118	1.37622	0.853803	0.889704	0.721	0.976965	-0.168603	None
P00762	1.02631	1.22227	0.98376	1.10401	0.94501	0.899168	0.321	0.96883	-0.153337	None
P00770	1.06159	1.03753	1.18123	1.10097	0.819412	0.985053	0.919	0.995205	-0.021727	None
P00774	1.30809	1.08306	0.538023	0.805588	1.72432	0.855359	0.738	0.978038	-0.225398	None
P00786	1.07249	1.0413	1.21927	0.979566	0.85442	0.962964	0.796	0.985314	-0.054447	None
P00787	0.991132	1.09561	1.08328	1.17786	0.935973	1.0214	0.836	0.988397	0.0305522	None
P00884	1.07157	1.04836	0.966844	0.818512	1.04782	0.890965	0.277	0.96883	-0.166559	None
P01015	0.921532	1.25084	1.18072	1.1383	1.0212	1.02506	0.856	0.989611	0.0357118	None
P01026	0.921798	1.18369	1.23216	1.17337	1.00722	1.08059	0.563	0.96883	0.111815	None
P01041	1.05006	1.01007	1.07713	1.11836	0.898745	1.00131	0.989	0.998455	0.00188778	None
P01048	1.02613	1.21555	1.17892	1.20552	1.03479	1.01687	0.86	0.989611	0.024133	None
P01835	0.937956	1.15474	1.31672	0.945071	1.17247	1.09405	0.585	0.96883	0.129676	None
P01946	2.05425	0.915058	0.918073	1.11139	1.40171	0.770365	0.514	0.96883	-0.376386	None
P02091	1.70108	0.941604	0.889803	1.06262	1.33165	0.82847	0.539	0.96883	-0.271479	None
P02401	1.00553	1.07005	1.15211	1.20021	0.963815	1.06513	0.533	0.96883	0.0910291	None
P02454	0.897927	0.996498	1.18896	1.31388	0.959961	1.21859	0.232	0.96883	0.285214	None
P02466	0.81466	1.01385	1.49207	1.4524	0.918358	1.40837	0.232	0.96883	0.494029	None
P02634	1.20837	0.438286	0.593343	0.858858	1.27343	1.1035	0.839	0.988397	0.142085	None
P02650	1.14248	1.02998	1.11567	0.919946	0.910464	0.904069	0.357	0.96883	-0.145495	None
P02651	0.985341	1.10736	1.00066	1.20319	0.923837	0.996379	0.976	0.995533	-0.00523397	None
P02680-2	1.22654	1.10618	1.40503	0.936191	1.02987	0.963424	0.837	0.988397	-0.0537571	None
P02692	1.14182	0.885813	0.801048	1.00035	0.654754	0.80756	0.312	0.96883	-0.308358	None
P02693	1.17807	0.746942	0.721091	0.760445	0.654616	0.739788	0.228	0.96883	-0.434817	None
P02696	0.809745	0.983663	1.30017	1.01107	0.817693	1.16313	0.502	0.96883	0.218007	None
P02761	0.936139	1.17745	1.2028	0.817718	1.0633	0.972696	0.877	0.99217	-0.0399395	None
P02767	1.05482	1.30028	0.884835	0.992569	0.728206	0.737581	0.106	0.96883	-0.439127	None
P02770	1.144	1.25741	1.11158	1.24156	0.969138	0.922315	0.459	0.96883	-0.116669	None
P02793	1.20359	1.15671	1.79421	0.94733	0.835774	1.01041	0.977	0.995533	0.0149381	None
P03889	0.947379	1.01058	0.921522	1.14662	0.887977	1.00653	0.956	0.995533	0.00939187	None
P04041	0.906616	0.987097	1.5328	0.946642	0.798667	1.15403	0.651	0.96883	0.206683	None
P04157-2	0.95548	0.727056	2.51847	0.733979	0.771784	1.59451	0.56	0.96883	0.673114	None
P04166	0.62348	1.02397	0.90938	0.976668	0.706968	1.04931	0.838	0.988397	0.0694348	None
P04182	1.25751	1.04424	0.880985	0.915975	0.863068	0.770438	0.0485	0.938741	-0.376249	Down
P04256	0.96076	1.0392	1.29666	1.17067	0.939209	1.13553	0.399	0.96883	0.183372	None
P04276	0.908797	1.19803	1.26462	1.20833	1.03423	1.10978	0.47	0.96883	0.150272	None
P04636	1.00098	0.924465	1.01898	1.03029	0.945501	1.03691	0.484	0.96883	0.0522864	None
P04638	1.28618	1.118	1.11857	1.05176	0.951031	0.865533	0.166	0.96883	-0.208339	None
P04639	1.05574	0.962062	1.13563	1.11371	0.977123	1.066	0.428	0.96883	0.0922069	None
P04642	0.981335	0.981934	1.08021	1.057	0.899976	1.03134	0.702	0.974924	0.044514	None
P04644	1.28837	1.08094	1.22592	1.30489	1.04283	1.00553	0.962	0.995533	0.00796276	None
P04646	1.03013	1.14249	1.16015	1.24553	0.978772	1.03852	0.729	0.978038	0.0545229	None
P04692-2	0.485045	0.626401	2.13108	4.37284	2.87398	5.62504	0.057	0.95284	2.49186	None
P04692-6	0.95087	0.768201	1.35111	1.34333	1.00667	1.43531	0.104	0.96883	0.521367	None
P04692-8	1.15694	1.09254	1.21049	0.989149	1.01907	0.95391	0.615	0.96883	-0.0680748	None
P04762	1.08253	0.938453	0.987622	0.948237	0.942661	0.949545	0.435	0.96883	-0.0746911	None
P04764	0.963966	0.930637	1.17395	1.14941	0.90899	1.13739	0.321	0.96883	0.185724	None
P04785	1.0272	0.995521	0.992899	1.07357	0.947104	0.993243	0.898	0.994296	-0.00978076	None
P04797	0.984125	1.01604	1.1922	1.13245	0.921776	1.08205	0.497	0.96883	0.113773	None
P04897	0.945348	0.958726	1.49826	1.09988	0.981783	1.25343	0.318	0.96883	0.325878	None
P04903	1.06423	0.895515	0.858456	0.82884	0.925744	0.888907	0.233	0.96883	-0.169896	None
P04904	0.905508	1.11355	1.181	1.08439	1.03649	1.09024	0.408	0.96883	0.124648	None
P04905	1.01812	1.00616	1.3435	0.988606	0.8721	1.05526	0.78	0.982504	0.0775964	None
P04906	1.202	1.05852	1.02335	1.40081	0.901327	0.980743	0.921	0.995477	-0.0280536	None
P04937-4	1.10589	1.07161	1.21856	1.09659	0.984311	1.01017	0.908	0.995089	0.0145927	None
P04961	0.977596	1.08804	1.39179	1.26709	0.958431	1.16746	0.387	0.96883	0.223369	None
P05065	0.914819	0.960162	1.15295	1.28901	0.9283	1.19833	0.267	0.96883	0.261022	None
P05197	0.966005	1.03979	1.15321	1.22233	0.963897	1.10993	0.365	0.96883	0.150469	None
P05369	0.979794	1.10604	1.14631	1.3157	1.032	1.11674	0.372	0.96883	0.159294	None
P05370	1.0478	1.01197	1.11058	1.05076	0.909408	0.993883	0.941	0.995533	-0.00885277	None
P05371	0.73537	0.937027	2.1554	0.882814	0.82554	1.54021	0.483	0.96883	0.623125	None
P05426	1.0002	1.08792	1.09551	1.12278	0.926197	1.00393	0.965	0.995533	0.00566165	None
P05508	1.03492	0.907069	1.02414	1.0731	1.04171	1.07757	0.237	0.96883	0.107781	None
P05544	0.914489	1.05062	1.17871	1.19553	1.15748	1.19814	0.0344	0.859095	0.2608	None
P05545	1.06066	1.28545	1.21678	1.09735	1.06735	0.960877	0.684	0.96883	-0.0575761	None
P05696	1.03278	1.12723	1.00752	1.08877	0.929131	0.93377	0.377	0.96883	-0.0988615	None
P05708	0.867197	0.833159	1.30576	1.30148	1.11126	1.45793	0.0188	0.801492	0.543923	Up
P05712	1.04844	1.09073	1.11841	1.12521	0.978848	1.00427	0.947	0.995533	0.00614976	None
P05714	0.989167	1.05116	1.03569	1.31802	0.993275	1.09361	0.526	0.96883	0.129103	None
P05765	1.09715	1.04739	1.13567	1.18314	0.944096	1.01433	0.883	0.992409	0.020528	None
P05942	0.923164	0.896438	1.79692	1.14103	0.948177	1.4238	0.329	0.96883	0.509747	None
P05943	1.33545	1.13754	1.05215	0.746328	1.05711	0.769806	0.157	0.96883	-0.377434	None
P05964	1.02681	0.743698	1.06397	1.42706	0.967356	1.30222	0.291	0.96883	0.380969	None
P05982	0.933133	1.03132	1.04585	1.03693	0.847466	0.994427	0.956	0.995533	-0.00806281	None
P06214	1.07429	1.08107	0.937314	1.10338	0.92104	0.916083	0.316	0.96883	-0.12645	None
P06399	1.10828	1.08055	1.38812	1.03911	1.01113	1.04724	0.763	0.979378	0.0665982	None
P06494	1.04996	1.20381	0.969052	1.06428	0.902552	0.868435	0.174	0.96883	-0.20351	None
P06536-2	1.06134	1.06467	1.17724	1.15639	0.947301	1.02882	0.768	0.98001	0.0409957	None
P06685	1.08188	1.08207	0.966601	1.06781	0.993627	0.932877	0.16	0.96883	-0.100242	None
P06757	0.637582	0.566921	0.783151	0.833722	0.437178	1.13687	0.648	0.96883	0.185071	None
P06760	1.10814	1.10054	1.16882	0.961652	0.874053	0.906883	0.429	0.96883	-0.141012	None
P06761	0.963966	1.0597	1.14948	1.1727	0.964103	1.08262	0.432	0.96883	0.114523	None
P06766	0.969442	1.0702	1.06203	1.2383	0.929663	1.05574	0.671	0.96883	0.0782537	None
P06768	1.13034	0.863272	0.896629	0.961647	0.906821	0.924654	0.518	0.96883	-0.113015	None
P06866	0.745515	1.59659	1.24057	1.49366	1.05395	1.07828	0.814	0.985314	0.108735	None
P06883	1.01305	1.16184	0.92171	1.27825	0.881057	0.94442	0.749	0.978859	-0.0824991	None
P07150	1.23805	1.01419	1.64169	0.947961	1.18583	1.11755	0.664	0.96883	0.160333	None
P07151	1.01956	1.18655	1.1067	0.89414	0.854695	0.862919	0.292	0.96883	-0.212703	None
P07153	1.04101	1.13337	1.04023	1.14918	0.984648	0.97317	0.71	0.974944	-0.0392367	None
P07154	1.00212	1.01141	1.16663	1.00364	1.03878	1.06249	0.398	0.96883	0.0874526	None
P07314	0.976106	1.09376	1.20681	1.03425	0.90927	1.01466	0.907	0.995089	0.0209998	None
P07323	0.896588	1.10058	1.25291	1.15016	0.983187	1.13035	0.38	0.96883	0.176771	None
P07335	0.96292	1.03243	1.1057	1.23607	0.965959	1.10514	0.387	0.96883	0.144234	None
P07340	1.11684	1.17608	0.919542	1.06911	0.939761	0.851434	0.0773	0.96883	-0.232033	None
P07379	1.15638	0.891276	0.766591	1.00699	0.749068	0.82131	0.299	0.96883	-0.284001	None
P07483	0.775587	1.01183	1.02889	1.07534	0.902365	1.1214	0.398	0.96883	0.165298	None
P07632	0.69605	1.28068	0.937556	1.06712	0.692055	0.909492	0.754	0.978859	-0.136867	None
P07633	1.0245	1.07917	1.00136	1.10286	0.983277	0.97845	0.693	0.973309	-0.0314297	None
P07687	1.13391	1.02326	0.987025	0.855173	0.892984	0.845301	0.0835	0.96883	-0.242463	None
P07756	1.225	1.10216	0.846683	1.10434	1.02766	0.853309	0.214	0.96883	-0.22886	None
P07861	1.15683	1.05268	0.91911	1.18467	0.986064	0.932285	0.545	0.96883	-0.101157	None
P07872-2	1.02689	1.02339	0.903299	1.08792	0.909676	0.943254	0.511	0.96883	-0.0842815	None
P07895	1.06906	1.02587	1.03512	1.09255	0.963476	0.983689	0.759	0.979378	-0.0237253	None
P07896	0.943856	1.10043	1.10603	0.969031	1.03454	1.01408	0.865	0.991254	0.0201721	None
P07943	1.07657	1.07177	1.06624	1.08951	0.92409	0.955722	0.528	0.96883	-0.0653371	None
P08009	1.12341	1.14002	1.01009	1.12102	0.927392	0.900848	0.22	0.96883	-0.150644	None
P08010	1.06334	1.05475	1.02242	0.993411	0.911172	0.921272	0.149	0.96883	-0.118301	None
P08011	1.44133	1.45681	1.02135	1.58563	1.1109	0.855234	0.422	0.96883	-0.225609	None
P08081-2	1.12812	0.970976	1.35641	1.23054	1.05775	1.15754	0.281	0.96883	0.211067	None
P08082-2	1.40565	1.24436	1.11785	1.15538	0.952528	0.811506	0.0887	0.96883	-0.301327	None
P08430	1.14167	1.10618	0.908315	1.20805	0.94759	0.908707	0.463	0.96883	-0.138113	None
P08460	1.00811	1.08511	1.10988	1.36595	1.03751	1.11896	0.414	0.96883	0.162159	None
P08461	0.961361	1.07111	1.07349	1.17196	0.97801	1.05732	0.534	0.96883	0.0804103	None
P08503	1.16992	0.991875	0.85135	1.11644	0.794142	0.85174	0.348	0.96883	-0.231515	None
P08592	0.993092	0.919649	1.08352	1.20622	1.01859	1.15309	0.15	0.96883	0.205499	None
P08644-2	1.11883	1.0705	1.12378	1.04249	0.987966	0.960489	0.482	0.96883	-0.058159	None
P08649	1.06578	1.15888	1.37174	1.09065	0.96283	1.02644	0.866	0.991254	0.0376441	None
P08699	1.18796	1.20396	0.971346	0.844442	0.669276	0.692628	0.0476	0.934601	-0.529847	Down
P08753	1.17922	1.13429	1.09306	1.08948	0.929143	0.896669	0.194	0.96883	-0.157353	None
P09034	1.65315	2.60702	1.12111	1.20558	0.965783	0.515233	0.067	0.96883	-0.956703	None
P09117	0.831819	0.989597	1.17805	1.18432	0.997844	1.22989	0.123	0.96883	0.298529	None
P09215	1.06483	1.10136	1.09785	1.05278	0.9081	0.941351	0.46	0.96883	-0.0871949	None
P09217	1.17353	1.17135	1.01253	1.24	0.891545	0.893883	0.415	0.96883	-0.161843	None
P09330	1.00306	1.03635	1.33874	1.08452	0.954623	1.1042	0.52	0.96883	0.143001	None
P09414	1.134	1.24443	0.845899	1.07782	0.877553	0.785188	0.0881	0.96883	-0.34889	None
P09456	1.01275	1.02437	1.36577	1.17569	0.936885	1.13832	0.444	0.96883	0.186907	None
P09495	1.02056	0.949545	1.40666	1.08727	0.966938	1.17113	0.398	0.96883	0.2279	None
P09527	0.990532	1.08013	1.12077	1.09264	0.945297	1.01697	0.836	0.988397	0.0242804	None
P09606	0.984542	0.943735	1.05336	1.10171	0.864826	1.04408	0.684	0.96883	0.0622269	None
P09760	0.931065	1.08362	1.06369	1.19522	0.964711	1.06671	0.562	0.96883	0.0931628	None
P09811	1.11743	1.00884	1.28571	1.0874	0.798192	0.994324	0.976	0.995533	-0.00821273	None
P09812	0.841901	1.05415	1.3228	1.84859	1.32503	1.58098	0.105	0.96883	0.660819	None
P09875	1.20326	1.08718	0.716789	0.727035	0.773226	0.645306	0.00362	0.474087	-0.631945	Down
P09895	0.98802	1.06614	1.15437	1.13777	0.971191	1.0591	0.508	0.96883	0.0828347	None
P0C089	0.953969	0.999432	1.05537	1.07662	1.0556	1.08788	0.0209	0.801492	0.121513	None
P0C0A1	1.00986	1.0224	1.03867	1.1016	0.864739	0.985767	0.885	0.992748	-0.020681	None
P0C0A2	0.983691	1.03261	1.12499	1.13919	1.01677	1.08481	0.206	0.96883	0.11744	None
P0C0R5	1.00623	1.10441	1.21585	1.13145	0.910924	1.02915	0.819	0.985823	0.0414467	None
P0C0S7	0.912475	0.803217	0.890645	0.6946	0.624994	0.858833	0.353	0.96883	-0.219551	None
P0C1X8	1.02099	0.970531	2.55261	1.32301	0.807099	1.56756	0.46	0.96883	0.648517	None
P0C219	0.702335	0.744454	1.39091	1.91341	1.80159	2.35275	0.0176	0.801492	1.23435	Up
P0C2C0	1.02932	1.04531	1.14661	1.11654	1.00557	1.05038	0.417	0.96883	0.07091	None
P0C2C1	0.877211	1.04728	1.07158	1.11723	0.946334	1.08605	0.432	0.96883	0.119093	None
P0C2X9	0.917926	0.938714	1.30052	1.18009	0.920783	1.22134	0.251	0.96883	0.288468	None
P0C548	1.07868	1.111	1.05624	1.07446	0.922976	0.929717	0.308	0.96883	-0.105136	None
P0C588	1.02789	1.11901	1.04893	1.05526	0.970003	0.954614	0.394	0.96883	-0.0670108	None
P0C5E3	0.896117	0.980751	1.30338	1.54674	1.16042	1.42455	0.0754	0.96883	0.510508	None
P0C5H9	1.17347	1.32736	1.08011	1.30908	0.900924	0.877075	0.415	0.96883	-0.189227	None
P0C5W1	0.92046	1.16957	1.19831	1.15995	1.01628	1.0764	0.545	0.96883	0.106208	None
P0C5Y8	1.2193	1.18724	1.04324	1.12091	0.916355	0.853369	0.108	0.96883	-0.228758	None
P0C606	0.939536	1.00794	1.13447	1.13511	0.904573	1.08659	0.47	0.96883	0.119803	None
P0C644	1.14947	1.1948	1.104	1.11485	1.03031	0.924002	0.102	0.96883	-0.114032	None
P0C6P6	1.24056	1.15979	1.27641	0.960813	0.942508	0.88313	0.399	0.96883	-0.179303	None
P0C8E4	1.03868	1.09024	1.20671	1.10524	0.993934	1.03523	0.677	0.96883	0.0499545	None
P0CB49	0.955048	1.06982	1.13744	1.10389	0.97904	1.06028	0.478	0.96883	0.0844403	None
P0DMW1	0.856224	0.971241	1.26222	1.31978	1.15479	1.3632	0.022	0.801492	0.446994	Up
P0DN35	1.04349	0.975842	0.996205	1.15543	0.99642	1.03931	0.624	0.96883	0.0556257	None
P0DP29	1.05635	1.03509	1.0285	1.14586	0.907562	0.982398	0.85	0.988397	-0.025621	None
P10111	0.96446	1.04445	1.1731	1.13459	0.924674	1.07267	0.533	0.96883	0.101212	None
P10247-2	1.11186	0.928359	1.86195	0.937096	0.842596	1.18995	0.68	0.96883	0.250906	None
P10252	0.943719	0.885372	1.79059	1.10143	0.872863	1.37222	0.41	0.96883	0.456515	None
P10354	1.12878	0.877865	0.851513	0.753404	0.763296	0.786789	0.126	0.96883	-0.345951	None
P10362	1.03971	1.1492	1.25871	1.12961	1.15484	1.07913	0.277	0.96883	0.109863	None
P10536	1.01689	1.04458	1.12501	1.07948	0.923481	1.01157	0.89	0.993659	0.0165897	None
P10683	0.855163	0.96663	1.57587	1.46057	1.39943	1.62326	0.00548	0.532389	0.698892	Up
P10686	1.11593	1.03221	1.33673	1.1026	0.961382	1.0554	0.709	0.974944	0.0777857	None
P10688	0.999643	1.10248	1.00856	1.03439	0.897705	0.932597	0.364	0.96883	-0.100674	None
P10719	1.00548	1.03548	1.09219	1.18176	1.01714	1.07501	0.308	0.96883	0.104355	None
P10760	1.02516	1.04981	1.23702	1.04663	0.89288	1.02059	0.879	0.99217	0.0294042	None
P10818	0.976888	1.08467	1.01105	1.08256	1.024	1.00817	0.875	0.99217	0.0117411	None
P10824	1.13621	1.00768	1.05072	1.20041	0.953614	0.996548	0.974	0.995533	-0.00498912	None
P10860	1.07933	1.02914	1.00496	1.02976	0.921264	0.934639	0.234	0.96883	-0.0975181	None
P10868	1.0676	1.09547	1.26652	1.08836	1.00915	1.03681	0.714	0.974944	0.0521493	None
P10888	1.06417	1.06354	0.999892	1.14685	1.00321	0.986964	0.839	0.988397	-0.0189302	None
P10959	0.889864	1.06963	1.15967	1.13425	1.10157	1.15522	0.12	0.96883	0.208173	None
P10960	1.53928	1.25826	1.11307	1.16906	0.676248	0.704993	0.166	0.96883	-0.504318	None
P11030	1.07289	1.03779	1.16049	1.21238	0.974589	1.05731	0.566	0.96883	0.0803936	None
P11232	0.896994	0.933939	0.936955	1.11847	0.789762	1.03597	0.807	0.985314	0.0509835	None
P11240	1.06215	1.05717	1.01024	1.11662	0.963864	0.972239	0.649	0.96883	-0.0406174	None
P11250	0.983491	1.00136	1.10603	1.12982	0.961231	1.07383	0.362	0.96883	0.102767	None
P11345	1.17655	1.1668	1.18562	1.1989	0.956555	0.950514	0.608	0.96883	-0.0732199	None
P11348	1.06156	1.03867	1.12367	1.04091	0.885545	0.968189	0.737	0.978038	-0.0466401	None
P11442	1.10085	1.17031	1.08896	1.12841	0.875946	0.907999	0.391	0.96883	-0.139237	None
P11497	0.961255	1.01707	1.26517	1.22563	1.04175	1.19042	0.131	0.96883	0.251471	None
P11505-6	1.04398	1.00883	1.03786	1.14711	1.06101	1.05416	0.303	0.96883	0.0760919	None
P11507	1.01975	1.14686	1.05231	1.25359	1.10909	1.05079	0.587	0.96883	0.0714806	None
P11517	1.77403	0.908694	0.888867	1.06829	1.35109	0.82211	0.561	0.96883	-0.282596	None
P11530	0.99616	0.974398	1.11676	1.15573	1.03271	1.11819	0.0918	0.96883	0.161169	None
P11598	0.999525	1.04153	1.09051	1.20027	0.976637	1.06723	0.478	0.96883	0.0938734	None
P11608	1.29948	1.10099	0.971488	1.08908	0.979344	0.844255	0.126	0.96883	-0.244249	None
P11654	0.977297	1.04528	1.31499	1.06936	0.929514	1.09229	0.572	0.96883	0.127354	None
P11661	0.998438	1.06939	0.998176	1.16228	0.991575	1.01621	0.841	0.988397	0.0232009	None
P11715	1.22637	0.92422	0.81515	0.993147	0.856418	0.826041	0.252	0.96883	-0.275715	None
P11730-3	1.12229	1.07933	1.12279	1.22811	0.964287	1.00386	0.969	0.995533	0.0055644	None
P11762	0.829055	0.953395	1.2655	1.65242	1.33842	1.59194	0.0459	0.933736	0.670788	Up
P11884	0.862026	1.26022	1.14142	1.15585	0.903565	1.00549	0.977	0.995533	0.00789162	None
P11915	1.05145	1.0541	0.983797	1.12455	0.92176	0.959401	0.62	0.96883	-0.0597944	None
P11951	1.16601	1.06608	1.01046	1.11341	1.06626	0.95281	0.398	0.96883	-0.0697394	None
P11960	0.955595	1.0465	1.08405	1.15893	0.865085	1.03494	0.788	0.985164	0.0495458	None
P11980	0.828974	0.763424	1.47087	1.34989	1.22555	1.69401	0.01	0.677857	0.760444	Up
P11980-2	1.27728	1.36633	1.13744	1.31867	0.924224	0.852452	0.287	0.96883	-0.23031	None
P12001	0.95557	1.0415	1.12699	1.1259	0.947907	1.0685	0.471	0.96883	0.0955855	None
P12007	0.989	1.04369	1.03045	1.12104	0.951279	1.01762	0.805	0.985314	0.0252038	None
P12075	0.984284	1.06927	1.07039	1.19147	1.04877	1.07476	0.326	0.96883	0.104019	None
P12336	1.07718	0.942399	0.96751	0.771576	1.37274	1.02722	0.914	0.995089	0.0387449	None
P12346	1.08886	1.78951	0.893335	1.18949	0.834779	0.675756	0.214	0.96883	-0.565426	None
P12368	1.03621	1.12369	1.09452	1.2212	0.946704	1.00697	0.949	0.995533	0.010019	None
P12369	1.00013	1.00084	1.19133	1.16638	0.951742	1.10261	0.373	0.96883	0.140925	None
P12527	0.941135	0.868957	1.21341	1.25453	0.936552	1.25389	0.179	0.96883	0.32641	None
P12711	0.914769	0.934844	1.02235	1.06113	0.823099	1.04764	0.676	0.96883	0.0671366	None
P12749	0.90903	1.03816	1.13172	1.10809	0.965194	1.09731	0.335	0.96883	0.13397	None
P12785	0.967707	1.09406	1.25399	1.25816	0.99183	1.133	0.347	0.96883	0.180153	None
P12928-2	1.11843	1.04317	0.965328	0.987478	0.931706	0.889622	0.0422	0.92637	-0.168735	None
P13053	1.11018	1.24626	1.10187	1.12557	0.92468	0.891772	0.277	0.96883	-0.165253	None
P13084	0.975006	1.04812	1.33128	1.18531	0.991234	1.15591	0.312	0.96883	0.209029	None
P13086	0.964665	0.971179	0.976678	1.10038	0.946229	1.04116	0.56	0.96883	0.0581944	None
P13195	0.94957	1.55633	1.12325	1.12751	0.976948	0.858694	0.506	0.96883	-0.219784	None
P13221	1.08147	0.989255	1.10165	1.04601	0.926755	0.989805	0.897	0.994296	-0.0147835	None
P13233	0.885703	0.936855	1.4811	1.01885	0.892351	1.24086	0.414	0.96883	0.31134	None
P13264	1.21515	1.12902	1.00365	1.03678	0.846229	0.820947	0.0842	0.96883	-0.284638	None
P13383	0.972271	1.03008	1.43261	1.19123	1.04718	1.22224	0.227	0.96883	0.289523	None
P13437	1.10546	0.970789	0.949546	1.05888	0.98145	0.960027	0.571	0.96883	-0.0588537	None
P13471	1.02596	1.06627	1.13635	1.18903	0.991323	1.05683	0.5	0.96883	0.0797449	None
P13596	0.911736	0.834294	1.4334	1.31434	1.11329	1.47421	0.0444	0.933736	0.559947	Up
P13599	0.953596	1.06381	1.08564	1.5258	1.06002	1.21326	0.36	0.96883	0.278891	None
P13635	1.05394	1.1801	1.70025	1.37605	1.18611	1.27196	0.225	0.96883	0.347054	None
P13668	1.13899	1.03936	1.65044	1.09208	1.25852	1.22449	0.342	0.96883	0.292178	None
P13676	1.04118	1.05182	1.09734	1.0966	0.923657	0.993022	0.928	0.995485	-0.0101027	None
P13697	1.08812	0.987238	1.08631	1.18325	0.796675	0.984964	0.926	0.995485	-0.0218573	None
P13721	1.22993	1.0764	1.05975	1.21727	0.852798	0.904703	0.511	0.96883	-0.144484	None
P13803	1.0726	1.03158	0.951087	1.07142	0.923265	0.933307	0.331	0.96883	-0.0995763	None
P13941	0.855817	0.981149	1.24871	1.12828	0.937788	1.20299	0.235	0.96883	0.266624	None
P14046	1.11961	1.0639	1.06849	0.942236	1.14686	0.964068	0.656	0.96883	-0.0527931	None
P14056	1.04349	1.01299	1.11901	1.08649	0.998662	1.03872	0.466	0.96883	0.054812	None
P14141	0.81428	0.813131	1.41615	1.81388	1.39839	1.89602	0.0252	0.801492	0.922978	Up
P14173	1.02945	1.07336	1.04304	1.03374	0.936181	0.955219	0.391	0.96883	-0.0660966	None
P14270-1	0.873327	1.21218	1.05845	1.34155	0.955348	1.0726	0.724	0.978038	0.101106	None
P14408-2	1.01195	0.994316	1.05571	1.13332	0.98576	1.05496	0.393	0.96883	0.0771848	None
P14423	2.12031	2.55855	0.620705	2.00723	0.860289	0.497019	0.134	0.96883	-1.00863	None
P14480	1.2237	1.04001	1.37764	0.976929	1.01572	0.992559	0.965	0.995533	-0.0107752	None
P14562	1.14789	1.06771	1.3842	1.1677	0.952513	1.05447	0.737	0.978038	0.0765167	None
P14604	1.07981	1.089	1.01071	1.03831	0.926063	0.914509	0.124	0.96883	-0.128931	None
P14659	0.870255	0.817591	1.27909	1.41193	1.11903	1.5049	0.0312	0.845966	0.589666	Up
[truncated: 2,249 more rows]
