# Supplementary material for: Ileum Proteomics Identifies Distinct Pathways Associated with Different Dietary Doses of Copper–Fructose Interactions: Implications for the Gut–Liver Axis and MASLD
Source: Nutrients. 2024 Jun 29;16(13):2083. doi: 10.3390/nu16132083 (PMC11242941; doi:10.3390/nu16132083)
Supplement: Supplementary file 1 [file nutrients-16-02083-s001.zip › Supplementary Table S2. KEGG&MetaCore pathways for DEPs between groups..xlsx]

## Sheet: KEGG-CuA versus CuAF
Rank	Category	Description	LogP	No. Genes	List of Genes from Metascape	Log(q-value)
1	KEGG Pathway	Ribosome	-10.9679	25	Rps29|Rpl32|Rps7|Rpl23|Rpl29|Rps17|Rps19|Rpl35a|Rpl19|Rpl36al|Rpl37l1|Rps11|Rps21|Rps2|Rps20|Rps25|Rps3|Rps16|Rplp1|Rps13|Mrpl17|Rpl18a|Rpl17|Mrpl2|Rps4x	-7.10451
2	KEGG Pathway	Coronavirus disease - COVID-19	-10.5286	29	C4a|Prkcb|Rps29|Rpl32|Rps7|Rpl23|Rpl29|Rps17|Rps19|Adam17|Rpl35a|Rpl19|Rpl36al|Rpl37l1|Rps11|Rps21|Rps2|Pik3cb|Mapk1|Rps20|Rps25|Rps3|Rps16|Rplp1|Rps13|Rpl18a|Rpl17|Mavs|Rps4x	-6.8682
3	KEGG Pathway	Spliceosome	-2.39819	9	Srsf5|Bud31|Tra2b|Rbm8a|Ncbp1|Srsf6|Isy1|Prpf6|Prpf38b	-0.437164
4	KEGG Pathway	Biosynthesis of amino acids	-3.65194	8	Otc|Asns|Pkm|Ass1|Mtr|Taldo1|Idh3a|Mat2a	-1.20634
5	KEGG Pathway	Cysteine and methionine metabolism	-1.69075	4	Tst|Mtr|Mat2a|Mri1	-0.0639146
6	KEGG Pathway	Diabetic cardiomyopathy	-4.92504	16	Ppp1ca|Sp1|Prkcb|ATP8|Cox7a2|Pdk2|Vdac2|Pik3cb|Atp5pf|Mpc1|Atp5f1e|Ndufs1|Cox7b|Ndufa10l1|Uqcrh|Uqcrq	-2.14541
7	KEGG Pathway	Chemical carcinogenesis - reactive oxygen species	-4.44683	16	Gsta1|Raf1|ATP8|Cox7a2|Gstm5|Vdac2|Pik3cb|Atp5pf|Mapk1|Mgst1|Atp5f1e|Ndufs1|Cox7b|Ndufa10l1|Uqcrh|Uqcrq	-1.78543
8	KEGG Pathway	Thermogenesis	-4.38001	16	Prkag1|ATP8|Cox7a2|Prkaa2|Prkab1|Atp5pf|Atp5f1e|Actl6b|Ndufaf5|Ndufs1|Cox7b|Slc25a29|Ndufa10l1|Uqcrh|Uqcrq|Cox14	-1.74454
9	KEGG Pathway	Alzheimer disease	-3.63367	20	Raf1|Apoe|ATP8|Capn1|Tubb5|Cox7a2|Adam17|Vdac2|Pik3cb|Atp5pf|Mapk1|Cdk5|Psmd9|Atp5f1e|Ndufs1|Cox7b|Klc4|Ndufa10l1|Uqcrh|Uqcrq	-1.19333
10	KEGG Pathway	Non-alcoholic fatty liver disease	-3.22962	11	Prkag1|Cox7a2|Prkaa2|Prkab1|Pik3cb|Ndufs1|Cox7b|Map3k11|Ndufa10l1|Uqcrh|Uqcrq	-0.919421
11	KEGG Pathway	Prion disease	-3.17604	15	ATP8|Tubb5|Cox7a2|Vdac2|Pik3cb|Atp5pf|Mapk1|Psmd9|Atp5f1e|Ndufs1|Cox7b|Klc4|Ndufa10l1|Uqcrh|Uqcrq	-0.88273
12	KEGG Pathway	Oxidative phosphorylation	-3.10966	10	ATP8|Cox7a2|Atp5pf|Atp5f1e|Atp6v1c1|Ndufs1|Cox7b|Ndufa10l1|Uqcrh|Uqcrq	-0.860833
13	KEGG Pathway	Amyotrophic lateral sclerosis	-3.07292	18	Nup50|ATP8|Tubb5|Cox7a2|Atp5pf|Psmd9|Atp5f1e|Nup35|Ncbp1|Ndufs1|Cox7b|Tomm40|Klc4|Ndufa10l1|Gle1|Als2|Uqcrh|Uqcrq	-0.835201
14	KEGG Pathway	Huntington disease	-2.66918	15	Sp1|ATP8|Tubb5|Cox7a2|Tfam|Vdac2|Atp5pf|Psmd9|Atp5f1e|Ndufs1|Cox7b|Klc4|Ndufa10l1|Uqcrh|Uqcrq	-0.552805
15	KEGG Pathway	Pathways of neurodegeneration - multiple diseases	-2.57593	20	Raf1|Prkcb|ATP8|Capn1|Tubb5|Cox7a2|Vdac2|Atp5pf|Mapk1|Cdk5|Psmd9|Atp5f1e|Ndufs1|Cox7b|Tomm40|Klc4|Ndufa10l1|Als2|Uqcrh|Uqcrq	-0.526936
16	KEGG Pathway	Parkinson disease	-2.33081	13	ATP8|Tubb5|Cox7a2|Vdac2|Atp5pf|Psmd9|Atp5f1e|Ndufs1|Cox7b|Klc4|Ndufa10l1|Uqcrh|Uqcrq	-0.402755
17	KEGG Pathway	Nucleocytoplasmic transport	-1.95675	7	Nup50|Rbm8a|Nup35|Ncbp1|Sumo1|Gle1|Sumo2	-0.206424
18	KEGG Pathway	mRNA surveillance pathway	-3.60471	9	Ppp1ca|Pabpc1|Msi1|Rbm8a|Ncbp1|Clp1|Cstf1|Gle1|Cpsf7	-1.18481
19	KEGG Pathway	Cholesterol metabolism	-1.69075	4	Apoc1|Apoa2|Apoe|Vdac2	-0.0639146
20	KEGG Pathway	Insulin signaling pathway	-3.15785	10	Ppp1ca|Prkar2b|Raf1|Prkag1|Fasn|Flot1|Prkaa2|Prkab1|Pik3cb|Mapk1	-0.88273
21	KEGG Pathway	Apelin signaling pathway	-2.08464	8	Raf1|Prkag1|Notch3|Prkaa2|Gng5|Tfam|Prkab1|Mapk1	-0.265556
22	KEGG Pathway	Insulin resistance	-2.07691	7	Ppp1ca|Prkcb|Prkag1|Prkaa2|Prkab1|Pik3cb|Oga	-0.265007
23	KEGG Pathway	Longevity regulating pathway - multiple species	-1.96478	5	Prkag1|Clpb|Prkaa2|Prkab1|Pik3cb	-0.206424
24	KEGG Pathway	AMPK signaling pathway	-1.79216	7	Eef2k|Prkag1|Fasn|Pfkfb4|Prkaa2|Prkab1|Pik3cb	-0.113979
25	KEGG Pathway	Oxytocin signaling pathway	-1.78395	8	Ppp1ca|Raf1|Prkcb|Eef2k|Prkag1|Prkaa2|Prkab1|Mapk1	-0.111666
26	KEGG Pathway	FoxO signaling pathway	-1.64392	7	Raf1|Prkag1|Gabarapl2|Prkaa2|Prkab1|Pik3cb|Mapk1	-0.0441655
27	KEGG Pathway	Alcoholic liver disease	-1.62835	7	Adh1|C4a|Prkag1|Fasn|Prkaa2|Prkab1|Tra2b	-0.0338584
28	KEGG Pathway	Circadian rhythm	-1.47273	3	Prkag1|Prkaa2|Prkab1	0
29	KEGG Pathway	Mismatch repair	-2.99025	4	Pcna|Pold1|Mlh1|Pold2	-0.786163
30	KEGG Pathway	DNA replication	-2.22819	4	Pcna|Pold1|Pold2|Prim2	-0.352598
31	KEGG Pathway	Platinum drug resistance	-2.10418	6	Gsta1|Gstm5|Mlh1|Pik3cb|Mapk1|Mgst1	-0.276939
32	KEGG Pathway	Fluid shear stress and atherosclerosis	-1.84615	8	Gsta1|Ass1|Gstm5|Prkaa2|Pik3cb|Mgst1|Sumo1|Sumo2	-0.14427
33	KEGG Pathway	Drug metabolism - other enzymes	-1.81125	6	Gsta1|Gusb|Gstm5|Ces1d|Mgst1|Ugt2b17	-0.129439
34	KEGG Pathway	Glutathione metabolism	-1.78346	5	Gsta1|Gstm5|Ggt1|Mgst1|Txndc12	-0.111666
35	KEGG Pathway	Drug metabolism - cytochrome P450	-1.73595	5	Adh1|Gsta1|Gstm5|Mgst1|Ugt2b17	-0.0941983
36	KEGG Pathway	Metabolism of xenobiotics by cytochrome P450	-1.66784	5	Adh1|Gsta1|Gstm5|Mgst1|Ugt2b17	-0.0542782
37	KEGG Pathway	Chemical carcinogenesis - receptor activation	-1.65498	10	Gsta1|Jak2|Raf1|Vdr|Prkcb|Gstm5|Pik3cb|Mapk1|Mgst1|Ugt2b17	-0.0526375
38	KEGG Pathway	Hepatocellular carcinoma	-1.45678	8	Gsta1|Raf1|Prkcb|Gstm5|Pik3cb|Mapk1|Mgst1|Actl6b	0
39	KEGG Pathway	Neutrophil extracellular trap formation	-2.7381	11	Raf1|Prkcb|Macroh2a1|H2az1|Hist1h4b|Hist1h2bg|Vdac2|Pik3cb|Mapk1|H3f3b|Hist1h2ail1	-0.60399
40	KEGG Pathway	Alcoholism	-2.37875	10	Ppp1ca|Raf1|Macroh2a1|H2az1|Hist1h4b|Hist1h2bg|Gng5|Mapk1|H3f3b|Hist1h2ail1	-0.437164
41	KEGG Pathway	Systemic lupus erythematosus	-1.89991	7	C4a|Macroh2a1|H2az1|Hist1h4b|Hist1h2bg|H3f3b|Hist1h2ail1	-0.16786
42	KEGG Pathway	Valine, leucine and isoleucine degradation	-1.53002	4	Bckdhb|Aacs|Acaa2|Pcca	0
43	KEGG Pathway	Lysosome	-2.14041	8	Gusb|Lamp1|Ctsh|Psap|Acp5|Ctsz|Aga|Fuca2	-0.299508
44	KEGG Pathway	Apoptosis	-2.10304	8	Raf1|Ctsh|Capn1|Mcl1|Pik3cb|Mapk1|Lmnb1|Ctsz	-0.276939
45	KEGG Pathway	EGFR tyrosine kinase inhibitor resistance	-1.58249	5	Jak2|Raf1|Prkcb|Pik3cb|Mapk1	-0.0105275
46	KEGG Pathway	VEGF signaling pathway	-1.48133	4	Raf1|Prkcb|Pik3cb|Mapk1	0
47	KEGG Pathway	Endometrial cancer	-1.45781	4	Raf1|Mlh1|Pik3cb|Mapk1	0
48	KEGG Pathway	Salmonella infection	-1.3796	10	Raf1|Tubb5|Myl12b|Dync1li2|Pik3cb|Mapk1|Rps3|Dynll2|Klc4|Arl8b	0
49	KEGG Pathway	Aldosterone-regulated sodium reabsorption	-1.34988	3	Prkcb|Pik3cb|Mapk1	0
50	KEGG Pathway	GnRH secretion	-1.34765	4	Raf1|Prkcb|Pik3cb|Mapk1	0
51	KEGG Pathway	Thyroid hormone signaling pathway	-1.33597	6	Raf1|Prkcb|Notch3|Pik3cb|Mapk1|Med4	0
52	KEGG Pathway	Hepatitis B	-1.32517	7	Jak2|Raf1|Prkcb|Pcna|Pik3cb|Mapk1|Mavs	0
53	KEGG Pathway	Endocrine resistance	-1.32482	5	Raf1|Sp1|Notch3|Pik3cb|Mapk1	0
54	KEGG Pathway	Pentose and glucuronate interconversions	-1.4404	3	Gusb|Ugt2b17|Cryl1	0
55	KEGG Pathway	Mineral absorption	-1.50539	4	Vdr|Ftl1|Atox1|Slc6a19	0

## Sheet: MetaCore-CuA versus CuAF
Rank	Pathway	p-value	FDR	No. Genes	List of Proteins from MetaCore
1	Signal transduction_HTR2A signaling outside the nervous system	2.813e-07	0.0003409	11	PKC-beta, JAK2, cPKC (conventional), ADAM17, PI3K cat class IA, c-Raf-1, G-protein alpha-i family, ERK1/2, CaMK II delta, PKC, PLD1
2	NETosis in SLE	2.373e-06	0.001438	7	Histone H2, Histone H2A, Histone H4, p47-phox, ERK1/2, PKC, Histone H3
3	Signal transduction_Muscarinic acetylcholine receptors signaling to second messengers	4.455e-06	0.0018	10	PLA2, cPKC (conventional), c-Raf-1, G-protein alpha-i family, G-protein alpha-o, ERK1/2, PKC, PPAP2, PLD1, ERK2 (MAPK1)
4	Neurophysiological process_Constitutive and regulated NMDA receptor trafficking	6.368e-06	0.00193	9	Calpain 1(mu), cPKC (conventional), PKA-reg (cAMP-dependent), PP1-cat, G-protein alpha-i family, CDK5, PKC, SAP97 (DLG1), SAP102
5	Apoptosis and survival_Regulation of apoptosis by mitochondrial proteins	1.051e-05	0.002179	11	Calpain 1(mu), GC1QBP, SLC25A3, Mcl-1, TIMM8A, Cathepsin H, PP1-cat alpha, PP2C, Cathepsin D, VDAC 2, ERK1/2
6	Proliferative action of Gastrin in gastric cancer	1.092e-05	0.002179	8	PKC-beta, JAK2, cPKC (conventional), PI3K cat class IA, c-Raf-1, ERK1/2, PKC, SP1
7	Oxidative stress_ROS-induced cellular signaling	1.259e-05	0.002179	11	AMPK alpha subunit, FASN, PKC-beta, FTL, NOTCH3 (3ICD), PKA-reg (cAMP-dependent), ADAM17, IRP2, ERK1/2, PKC, SP1
8	Signal transduction_Non-neuronal ACM1, ACM3 and ACM5 signaling	1.876e-05	0.002842	9	MRLC2, PKA-reg (cAMP-dependent), PI3K cat class IA, c-Raf-1, MRLC, ERK1/2, PKC, PLD1, SP1
9	Role of integrins in eosinophil degranulation in asthma	2.163e-05	0.002912	8	Galectin-3, PI3K cat class IA, c-Raf-1, G-protein alpha-i family, PKC-beta2, ERK1/2, PKC, ERK2 (MAPK1)
10	Signal transduction_Angiotensin II/ AGTR1 signaling via p38, ERK and PI3K	3.676e-05	0.004309	10	JAK2, ADAM17, PI3K cat class IA, c-Raf-1, p47-phox, ERK1/2, CaMK II delta, ATOX1, CMYA3, SP1
11	CHDI_DEGs from Replication data_Causal network	3.911e-05	0.004309	9	CtBP, PP1-cat, c-Raf-1, CDK5, LPP3, ERK1/2, PKC, PLD1, SP1
12	Signal transduction_Delta-type opioid receptor signaling in non-neuronal cells	4.294e-05	0.004337	7	PKC-beta, cPKC (conventional), ADAM17, c-Raf-1, G-protein alpha-i family, ERK1/2, PKC
13	Transcription_CREB signaling pathway	5.665e-05	0.005231	7	MLK3(MAP3K11), cPKC (conventional), PKA-reg (cAMP-dependent), PP1-cat, PI3K cat class IA, c-Raf-1, ERK1/2
14	Development_Thromboxane A2 signaling pathway	6.474e-05	0.005231	7	cPKC (conventional), PKA-reg (cAMP-dependent), PI3K cat class IA, c-Raf-1, G-protein alpha-i family, ERK1/2, PKC
15	Transport_The role of AVP in regulation of Aquaporin 2 and renal water reabsorption	6.474e-05	0.005231	7	PRKAR2B, Syntaxin 4, MRLC2, PKA-reg type II (cAMP-dependent), PKA-reg (cAMP-dependent), MRLC, ERK1/2
16	HBV signaling via protein kinases leading to HCC	8.002e-05	0.006062	6	cPKC (conventional), c-Raf-1, ERK1/2, PKC, ERK2 (MAPK1), SP1
17	Transcription_ChREBP regulation pathway	8.536e-05	0.006086	5	AMPK alpha subunit, AMPK gamma subunit, PKA-reg (cAMP-dependent), AMPK beta subunit, G-protein alpha-i family
18	Non-genomic signaling of ESR2 (membrane) in lung cancer cells	9.483e-05	0.006188	7	PKA-reg (cAMP-dependent), ADAM17, PI3K cat class IA, c-Raf-1, G-protein alpha-i family, ERK1/2, ERK2 (MAPK1)
19	Aminoglycoside- and cisplatin-induced hair cell death	9.7e-05	0.006188	10	Calpain 1(mu), SMPD3, Histone H2A, Histone H2B, Cathepsin D, Histone H4, p47-phox, ERK1/2, PKC, Histone H3
20	Development_Gastrin in differentiation of the gastric mucosa	0.0001096	0.006326	6	PKC-beta, cPKC (conventional), c-Raf-1, ERK1/2, PKC, SP1
21	Regulation of lipid metabolism_Regulation of lipid metabolism via LXR, NF-Y and SREBP	0.0001096	0.006326	6	CYP51A1, AMPK alpha subunit, AMPK gamma subunit, FASN, AMPK beta subunit, SP1
22	Nociception_Nociceptin receptor signaling	0.000155	0.008417	8	JAK2, cPKC (conventional), PKA-reg (cAMP-dependent), c-Raf-1, G-protein alpha-i family, LIMK2, ERK1/2, PKC
23	Apoptosis and survival_Granzyme A signaling	0.0001696	0.008417	6	HSP70, Histone H2B, Histone H4, Lamin B1, Histone H3, Lamin A/C
24	Oxidative stress_Activation of NADPH oxidase	0.0001891	0.008417	7	cPKC (conventional), PI3K cat class IA, PKC-beta2, p47-phox, ERK1/2, PKC, PLD1
25	Apoptosis and survival_BAD phosphorylation	0.0001945	0.008417	6	PKA-reg (cAMP-dependent), PI3K cat class IA, c-Raf-1, PP1-cat alpha, PP2C, ERK1/2
26	Development_VEGF signaling and activation	0.0001945	0.008417	6	PKC-beta, PI3K cat class IA, c-Raf-1, ERK1/2, PKC, SP1
27	Oxidative stress_Activation of NOX1, NOX5, DUOX1 and DUOX2 NADPH Oxidases	0.0001945	0.008417	6	PKC-beta, cPKC (conventional), PKA-reg (cAMP-dependent), p47-phox, PKC, ERK2 (MAPK1)
28	TNF-alpha, IL-1 beta induce dyslipidemia and inflammation in obesity and type 2 diabetes in adipocytes	0.0001945	0.008417	6	AZGP1, PKA-reg (cAMP-dependent), ADAM17, APOE, ERK1/2, Perilipin
29	Oxidative stress_ROS-mediated MAPK activation via canonical pathways	0.0002104	0.008417	7	JAK2, MLK3(MAP3K11), ADAM17, c-Raf-1, ERK1/2, CaMK II delta, ERK2 (MAPK1)
30	Gamma-secretase proteolytic targets	0.0002222	0.008417	8	CD44, NOTCH3(NEXT), NOTCH3 (3ICD), ADAM17, CD44 soluble, CD44 (ICD), NOTCH3 receptor, CD44 (EXT)
31	Neurophysiological process_ACM2 and ACM4 signaling in the brain	0.0002222	0.008417	6	PI3K cat class IA, c-Raf-1, G-protein alpha-i family, CDK5, G-protein alpha-o, ERK2 (MAPK1)
32	Apoptosis and survival_Anti-apoptotic action of Gastrin	0.0002222	0.008417	6	PKC-beta, JAK2, Mcl-1, PI3K cat class IA, c-Raf-1, ERK1/2
33	Signal transduction_Adenosine A1 receptor signaling pathway	0.0002588	0.009505	7	PI3K cat class IA (p110-beta), PKA-reg (cAMP-dependent), ADAM17, c-Raf-1, G-protein alpha-i family, ERK1/2, PKC
34	Regulation of metabolism_Insulin signaling: generic cascades	0.0003656	0.01303	6	eEF2K, PKA-reg (cAMP-dependent), PP1-cat, PI3K cat class IA, c-Raf-1, ERK1/2
35	Development_Dopamine-induced transactivation of EGFR in SVZ neural stem cells	0.0003772	0.01306	5	ADAM17, c-Raf-1, G-protein alpha-i family, ERK1/2, PKC
36	Oxidative stress_Role of IL-8 signaling pathway in respiratory burst	0.0004108	0.01383	6	G-protein alpha-i family, PKC-beta2, PKC-beta1, p47-phox, ERK1/2, PLD1
37	Signal transduction_mTORC2 downstream signaling	0.0004598	0.01497	7	FASN, Mcl-1, cPKC (conventional), PKA-reg (cAMP-dependent), Rab-10, PKC-beta2, PKC
38	Signal transduction_NO synthesis	0.0004986	0.01497	8	SUMO-1, AMPK alpha subunit, PKA-reg (cAMP-dependent), PI3K cat class IA, G-protein alpha-i family, ERK1/2, PKM2, SP1
39	Development_GM-CSF signaling	0.0005141	0.01497	6	PKC-beta, JAK2, Mcl-1, PI3K cat class IA, c-Raf-1, ERK1/2
40	Proteases and EGFR-activated mucin production in airway epithelium in COPD	0.0005141	0.01497	6	CD44, ADAM17, PI3K cat class IA, p47-phox, ERK1/2, SP1
41	Immune response_C5a signaling	0.0005141	0.01497	6	c-Raf-1, G-protein alpha-i family, p47-phox, ERK1/2, PKC, PLD1
42	Regulation of lipid metabolism_Regulation of acetyl-CoA carboxylase 2 activity in muscle	0.0005186	0.01497	4	AMPK alpha subunit, AMPK gamma subunit, AMPK beta subunit, SP1
43	Signal transduction_Relaxin family peptides signaling via RXFP1 and RXFP2 receptors	0.0005493	0.01548	7	AMPK alpha subunit, PI3K cat class IA (p110-beta), PKA-reg type II (cAMP-dependent), PKA-reg (cAMP-dependent), G-protein alpha-i family, G-protein alpha-o, ERK1/2
44	IGF signaling in HCC	0.0005728	0.01577	6	ADAM17, PI3K cat class IA, c-Raf-1, ERK1/2, PKC, SP1
45	Nicotine / Beta-adrenergic signaling in lung cancer	0.0005876	0.01577	5	Mcl-1, PKA-reg (cAMP-dependent), c-Raf-1, G-protein alpha-i family, ERK1/2
46	Development_Positive regulation of STK3/4 (Hippo) pathway and negative regulation of YAP/TAZ function	0.0005989	0.01577	7	AMPK alpha subunit, AMPK gamma subunit, STK3, Glucagon, PKA-reg (cAMP-dependent), AMPK beta subunit, c-Raf-1
47	Signal transduction_Calcium-mediated signaling	0.000652	0.01577	7	AMPK alpha subunit, PPA5, PKC-beta, cPKC (conventional), p47-phox, ERK1/2, PKC
48	Role of growth factor receptors transactivation by Hyaluronic acid / CD44 signaling in tumor progression	0.0006742	0.01577	5	CD44, PI3K cat class IA, c-Raf-1, p47-phox, ERK1/2
49	Translation_Translation regulation by Alpha-1 adrenergic receptors	0.0007058	0.01577	6	eEF2K, PI3K cat class IA (p110-beta), c-Raf-1, G-protein alpha-o, PLD1, ERK2 (MAPK1)
50	IL-6 signaling in breast cancer cells	0.0007058	0.01577	6	JAK2, Mcl-1, PI3K cat class IA, c-Raf-1, ERK1/2, NOTCH3 receptor

## Sheet: KEGG-CuA versus CuMF
Rank	Category	Description	LogP	No. Genes	List of Genes from Metascape	Log(q-value)
1	KEGG Pathway	Glycerophospholipid metabolism	-1.69875	2	Pla2g2a|Lpcat3	0
2	KEGG Pathway	Arachidonic acid metabolism	-3.11348	3	Alox5|Pla2g2a|Cyp2j3	0
3	KEGG Pathway	Linoleic acid metabolism	-2.44843	2	Pla2g2a|Cyp2j3	0
4	KEGG Pathway	Ovarian steroidogenesis	-2.1332	2	Alox5|Cyp2j3	0
5	KEGG Pathway	Serotonergic synapse	-1.51556	2	Alox5|Cyp2j3	0
6	KEGG Pathway	Prion disease	-2.51062	4	Ncam1|Ppp3r1|Cox6c|Cox7c	0
7	KEGG Pathway	Pathways of neurodegeneration - multiple diseases	-2.40535	5	Ppp3r1|Cox6c|Ccs|Ube2l6|Cox7c	0
8	KEGG Pathway	Amyotrophic lateral sclerosis	-2.047	4	Ppp3r1|Cox6c|Ccs|Cox7c	0
9	KEGG Pathway	Alzheimer disease	-1.9652	4	Ppp3r1|Cox6c|Adam17|Cox7c	0
10	KEGG Pathway	Thermogenesis	-1.80764	3	Cox6c|Actl6b|Cox7c	0
11	KEGG Pathway	Cardiac muscle contraction	-1.7867	2	Cox6c|Cox7c	0
12	KEGG Pathway	Parkinson disease	-1.6589	3	Cox6c|Ube2l6|Cox7c	0
13	KEGG Pathway	Oxidative phosphorylation	-1.4073	2	Cox6c|Cox7c	0
14	KEGG Pathway	Non-alcoholic fatty liver disease	-1.30369	2	Cox6c|Cox7c	0
15	KEGG Pathway	Ferroptosis	-2.40674	2	Ftl1|Lpcat3	0
16	KEGG Pathway	Lipid and atherosclerosis	-1.95366	3	Icam1|Ppp3r1|Cyp2j3	0
17	KEGG Pathway	Natural killer cell mediated cytotoxicity	-1.69049	2	Icam1|Ppp3r1	0

## Sheet: MetaCore-CuA versus CuMF
Rank	Pathway	p-value	FDR	No. Genes	List of Proteins from MetaCore
1	Role of adhesion of SCLC cells in tumor progression	3.801e-06	0.001364	4	CD9, ICAM1, Caveolin-1, NCAM1
2	Notch signaling in oligodendrocyte precursor cell differentiation in multiple sclerosis	9.423e-05	0.01691	3	NUP153, Lamin B1, ADAM17
3	Apoptosis and survival_Granzyme A signaling	0.0002679	0.03206	3	Lamin A/C, Lamin B1, Histone H1
4	Role of integrins in eosinophil degranulation in asthma	0.0007479	0.06713	3	Galectin-3, CD9, ICAM1
5	Neurophysiological process_Activity-dependent synaptic AMPA receptor removal	0.0009971	0.07159	3	Calcineurin B (regulatory), Clathrin light chain, ADAM17
6	Cell cycle_Initiation of mitosis	0.002884	0.1216	2	Lamin B, Histone H1
7	Role of IFN-beta in the improvement of blood-brain barrier integrity in multiple sclerosis	0.003109	0.1216	2	ICAM1, sICAM1
8	Role of Th17 cells in asthma	0.003342	0.1216	2	ALOX5, ICAM1
9	Cigarette smoke-mediated attenuation of antibacterial and antivirus immune response	0.003582	0.1216	2	ICAM1, sICAM1
10	Arachidonic acid metabolites production in alveolar macrophages in asthma	0.004087	0.1216	2	ALOX5, PLA2(hGIIA)
11	Linoleic acid metabolism	0.004087	0.1216	2	PLA2(hGIIA), CYP2J9
12	Cell cycle_Role of Nek in cell cycle regulation	0.004351	0.1216	2	Tubulin gamma, Histone H1
13	NK cells in allergic contact dermatitis	0.004902	0.1216	2	ICAM1, NCAM1
14	Development_Role of cell-cell and ECM-cell interactions in oligodendrocyte differentiation and myelination	0.004902	0.1216	2	CD9, NCAM1
15	Development_Extraembryonic differentiation of embryonic stem cells	0.005189	0.1216	2	CD9, NCAM1
16	Cigarette smoke-induced inflammatory signaling in airway epithelial cells	0.005483	0.1216	2	ICAM1, sICAM1
17	IL-6 signaling in colorectal cancer	0.005785	0.1216	2	ICAM1, ADAM17
18	Cell adhesion_Cell-matrix glycoconjugates	0.006095	0.1216	2	Galectin-3, NCAM1
19	Environmental factors-induced inflammatory signaling in normal and asthmatic airway epithelium	0.007753	0.1393	2	ICAM1, sICAM1
20	Arachidonic acid metabolites production in eosinophils in asthma	0.008107	0.1393	2	ALOX5, ICAM1
21	Immune response_Histamine H1 receptor signaling in immune response	0.00921	0.1393	2	Calcineurin B (regulatory), ICAM1
22	Inhibition of remyelination in multiple sclerosis: role of cell-cell and ECM-cell interactions	0.00921	0.1393	2	CD9, NCAM1
23	Neurophysiological process_HTR2A signaling in the nervous system	0.00998	0.1393	2	Calcineurin B (regulatory), Caveolin-1
24	VEGF signaling in multiple myeloma	0.01038	0.1393	2	ICAM1, Caveolin-1
25	Cell adhesion_Role of tetraspanins in the integrin-mediated cell adhesion	0.01038	0.1393	2	CD9, ICAM1
26	Non-genomic signaling of ESR2 (membrane) in lung cancer cells	0.0116	0.1393	2	Caveolin-1, ADAM17
27	Immune response_HMGB1/RAGE signaling pathway	0.0116	0.1393	2	ICAM1, Secretogranin 1
28	Effect of H. pylori infection on apoptosis in gastric epithelial cells	0.0116	0.1393	2	Lamin A/C, Lamin B
29	Disruption of apoptosis, proliferation and shedding of epithelial cells in asthma	0.01203	0.1393	2	ICAM1, ADAM17
30	Immune response_CCL2 signaling	0.01203	0.1393	2	ICAM1, Caveolin-1
31	Immune response_IFN-gamma actions on extracellular matrix and cell differentiation	0.01203	0.1393	2	ICAM1, GCH1
32	COVID-19: SARS-CoV-2 translation and spreading	0.01289	0.1446	2	NUP153, eIF3S1
33	Proteases and EGFR-induced mucin synthesis in normal and asthmatic epithelium	0.01334	0.1451	2	ICAM1, ADAM17
34	COVID-19: SARS-CoV-2 effects on the vascular endothelium	0.01424	0.1504	2	ICAM1, ADAM17
35	Signal transduction_Mu-type opioid receptor signaling in non-neuronal cells	0.01517	0.1556	2	Calcineurin B (regulatory), ADAM17
36	Development_ErbB3 signaling	0.01613	0.1609	2	Calcineurin B (regulatory), Calcineurin B1
37	Canonical WNT signaling pathway in colorectal cancer	0.01761	0.1709	2	Galectin-3, IAP
38	Eosinophil adhesion and transendothelial migration in asthma	0.01863	0.1727	2	Galectin-3, ICAM1
39	Immune response_CD16 signaling in NK cells	0.01915	0.1727	2	Calcineurin B (regulatory), PLA2
40	Immune response_Plasmin signaling	0.01968	0.1727	2	ALOX5, ICAM1
41	Immune response_IL-6 signaling pathway via JAK/STAT	0.02021	0.1727	2	ICAM1, ADAM17
42	Inhibition of neutrophil migration by proresolving lipid mediators in COPD	0.02021	0.1727	2	ICAM1, ADAM17
43	Signal transduction_HTR2A signaling outside the nervous system	0.02184	0.1823	2	Caveolin-1, ADAM17
44	CHDI_Correlations from Replication data_Causal network (positive correlations)	0.02467	0.2013	2	Calcineurin B (regulatory), ICAM1
45	Immune response_CD40 signaling in B cells	0.02826	0.2215	2	ALOX5, ICAM1
46	Dengue virus-induced thrombocytopenia and vascular leak	0.03205	0.2215	2	ALOX5, ICAM1
47	Heme metabolism	0.04017	0.2215	2	Ceruloplasmin, FTL
48	Apoptosis and survival_Regulation of apoptosis by mitochondrial proteins	0.04231	0.2215	2	Calcineurin B (regulatory), Caveolin-1
49	Oxidative stress_ROS-induced cellular signaling	0.04376	0.2215	2	FTL, ADAM17
50	Androgen receptor activation and downstream signaling in Prostate cancer	0.04523	0.2215	2	Caveolin-1, ADAM17

## Sheet: KEGG-CuA versus CuSF
Rank	Category	Description	LogP	No. Genes	List of Genes from Metascape	Log(q-value)
1	KEGG Pathway	Focal adhesion	-4.85173	7	Itgb1|Itga1|Parva|Actn4|Actn1|Vcl|Flnc	-1.81381
2	KEGG Pathway	Adherens junction	-2.5357	3	Actn4|Actn1|Vcl	-0.313
3	KEGG Pathway	Amoebiasis	-2.1856	3	Actn4|Actn1|Vcl	-0.10265
4	KEGG Pathway	Arginine and proline metabolism	-4.31049	4	Ckm|Oat|Cndp2|Cndp1	-1.46959
5	KEGG Pathway	beta-Alanine metabolism	-3.60814	3	Aoc3|Cndp2|Cndp1	-0.98111
6	KEGG Pathway	Histidine metabolism	-2.35996	2	Cndp2|Cndp1	-0.20194
7	KEGG Pathway	Leukocyte transendothelial migration	-2.92353	4	Itgb1|Actn4|Actn1|Vcl	-0.53724
8	KEGG Pathway	Regulation of actin cytoskeleton	-2.63043	5	Itgb1|Itga1|Actn4|Actn1|Vcl	-0.36792
9	KEGG Pathway	Tight junction	-2.36291	4	Itgb1|Nherf1|Actn4|Actn1	-0.20194
10	KEGG Pathway	Bacterial invasion of epithelial cells	-1.428	2	Itgb1|Vcl	0
11	KEGG Pathway	Arrhythmogenic right ventricular cardiomyopathy	-1.428	2	Itgb1|Itga1	0
12	KEGG Pathway	ECM-receptor interaction	-1.33219	2	Itgb1|Itga1	0
13	KEGG Pathway	Proteoglycans in cancer	-1.31125	3	Itgb1|Dcn|Flnc	0
14	KEGG Pathway	Glycine, serine and threonine metabolism	-1.98275	2	Cth|Aoc3	0
15	KEGG Pathway	Cysteine and methionine metabolism	-1.77655	2	Cth|Tst	0
16	KEGG Pathway	Biosynthesis of amino acids	-1.41781	2	Cth|Pkm	0
17	KEGG Pathway	Drug metabolism - cytochrome P450	-2.5187	3	Gstm5|Ugt2b17|Gsta3	-0.30541
18	KEGG Pathway	Metabolism of xenobiotics by cytochrome P450	-2.46918	3	Gstm5|Ugt2b17|Gsta3	-0.27617
19	KEGG Pathway	Chemical carcinogenesis - DNA adducts	-2.46918	3	Gstm5|Ugt2b17|Gsta3	-0.27617
20	KEGG Pathway	Drug metabolism - other enzymes	-2.1856	3	Gstm5|Ugt2b17|Gsta3	-0.10265
21	KEGG Pathway	Chemical carcinogenesis - reactive oxygen species	-1.85802	4	Gstm5|Slc25a4|Atp5f1d|Gsta3	0
22	KEGG Pathway	Glutathione metabolism	-1.4924	2	Gstm5|Gsta3	0
23	KEGG Pathway	Platinum drug resistance	-1.36896	2	Gstm5|Gsta3	0
24	KEGG Pathway	Prion disease	-2.34446	5	Hspa1a|Ncam1|Hspa2|Slc25a4|Atp5f1d	-0.18974
25	KEGG Pathway	Hematopoietic cell lineage	-1.30583	2	Cd9|Itga1	0
26	KEGG Pathway	Fructose and mannose metabolism	-2.04991	2	Hk1|Tkfc	-0.00856
27	KEGG Pathway	Carbon metabolism	-1.93111	3	Hk1|Pkm|Tkfc	0
28	KEGG Pathway	Type II diabetes mellitus	-1.79318	2	Hk1|Pkm	0
29	KEGG Pathway	Glycolysis / Gluconeogenesis	-1.52689	2	Hk1|Pkm	0
30	KEGG Pathway	Central carbon metabolism in cancer	-1.51521	2	Hk1|Pkm	0
31	KEGG Pathway	Toxoplasmosis	-2.01285	3	Hspa1a|Itgb1|Hspa2	0
32	KEGG Pathway	Legionellosis	-1.65521	2	Hspa1a|Hspa2	0
33	KEGG Pathway	Longevity regulating pathway - multiple species	-1.57557	2	Hspa1a|Hspa2	0
34	KEGG Pathway	Antigen processing and presentation	-1.33219	2	Hspa1a|Hspa2	0

## Sheet: MetaCore-CuA versus CuSF
Rank	Pathway	p-value	FDR	No. Genes	List of Proteins from MetaCore
1	Cell adhesion_Integrin-mediated cell adhesion and migration	1.601e-05	0.006273	5	Alpha-actinin, ITGB1, Vinculin, Alpha-parvin, alpha-1/beta-1 integrin
2	Role of adhesion of SCLC cells in tumor progression	2.795e-05	0.006273	4	ITGB1, NCAM1, CD9, Caveolin-1
3	Cell adhesion_Cell-matrix glycoconjugates	3.896e-05	0.006273	4	Galectin-3, Galectin-4, CSPG4 (NG2), NCAM1
4	High shear stress-induced platelet activation	8.355e-05	0.01009	4	Alpha-actinin, Vinculin, L1CAM, G-protein alpha-i family
5	Development_Schema: Adult neurogenesis in the Subventricular Zone	0.0001136	0.01098	3	CSPG4 (NG2), NCAM1, Doublecortin
6	Cytoskeleton remodeling_Regulation of actin cytoskeleton organization by the kinase effectors of Rho GTPases	0.0002076	0.01634	4	Alpha-actinin, MLCP (reg), Caldesmon, Vinculin
7	Cell adhesion_Integrin inside-out signaling	0.0002368	0.01634	4	ITGB1, Vinculin, G-protein alpha-i family, alpha-1/beta-1 integrin
8	Mechanisms of drug resistance in SCLC	0.0004286	0.02588	4	ITGB1, HSP70, HSPA1A, CD9
9	Development_Role of cell-cell and ECM-cell interactions in oligodendrocyte differentiation and myelination	0.0006647	0.03181	3	ITGB1, NCAM1, CD9
10	Development_Androgen receptor in non-reproductive systems development	0.0007119	0.03181	4	HSPA1B, HSP70, HSPA1A, Caveolin-1
11	Mechanisms of CAM-DR in multiple myeloma	0.0007244	0.03181	3	ITGB1, HSP70, Vinculin
12	Effect of H. pylori infection on gastric epithelial cells motility	0.001239	0.04878	3	Alpha-actinin, ITGB1, Vinculin
13	Transcription_HIF-1 targets	0.001354	0.04878	4	Galectin-1, ABCG2, PKM2, HXK1
14	Role of cell adhesion molecules in progression of pancreatic cancer	0.001515	0.04878	3	ITGB1, NCAM1, L1CAM
15	Cell adhesion_Histamine H1 receptor signaling in the interruption of cell barrier integrity	0.001515	0.04878	3	Alpha-actinin, MLCP (reg), Vinculin
16	Inhibition of remyelination in multiple sclerosis: role of cell-cell and ECM-cell interactions	0.001719	0.05189	3	ITGB1, NCAM1, CD9
17	Stimulation of TGF-beta signaling in lung cancer	0.001827	0.0519	3	Tropomyosin-2, ITGB1, Vinculin
18	Cytoskeleton remodeling_Integrin outside-in signaling	0.001939	0.05203	3	Alpha-actinin, Vinculin, Alpha-parvin
19	Epithelial cell anoikis in COPD	0.002176	0.05531	3	Alpha-actinin, Vinculin, Alpha-parvin
20	Cell adhesion_Integrin inside-out signaling in T cells	0.002301	0.05556	3	ITGB1, Vinculin, G-protein alpha-i family
21	Chemotaxis_Inhibitory action of lipoxins on IL-8- and Leukotriene B4-induced neutrophil migration	0.00243	0.05589	3	Alpha-actinin, MLCP (reg), G-protein alpha-i family
22	Signal transduction_S1P2 receptor inhibitory signaling	0.002845	0.05974	3	Alpha-actinin, MLCP (reg), G-protein alpha-i family
23	Impaired inhibitory action of lipoxins on neutrophil migration in CF	0.002845	0.05974	3	Alpha-actinin, MLCP (reg), G-protein alpha-i family
24	Role of integrins in eosinophil degranulation in asthma	0.003144	0.06327	3	Galectin-3, G-protein alpha-i family, CD9
25	Development_Regulation of cytoskeleton proteins in oligodendrocyte differentiation and myelination	0.0033	0.06376	3	MLCP (reg), NCAM1, L1CAM
26	TGF-beta-induced fibroblast/ myofibroblast migration and extracellular matrix production in asthmatic airways	0.003462	0.06431	3	ITGB1, ITGA1, Decorin
27	Regulation of CFTR activity (normal and CF)	0.003798	0.06795	3	EBP50, G-protein alpha-i family, PDZK1
28	CHDI_Correlations from Replication data_Cytoskeleton and adhesion module	0.004154	0.07166	3	Alpha-actinin, MLCP (reg), Vinculin
29	HCV-dependent transcription regulation leading to HCC	0.004993	0.08317	2	HSP70, HSPA1A
30	Inhibition of neutrophil migration by proresolving lipid mediators in COPD	0.005558	0.08659	3	Alpha-actinin, Vinculin, G-protein alpha-i family
31	Signal transduction_Thrombospondin 1 signaling	0.005558	0.08659	3	ITGB1, CTH, G-protein alpha-i family
32	Signal transduction_HTR2A signaling outside the nervous system	0.006236	0.09413	3	MLCP (reg), G-protein alpha-i family, Caveolin-1
33	Cell adhesion_Endothelial cell contacts by non-junctional mechanisms	0.006499	0.09416	2	Alpha-actinin, alpha-1/beta-1 integrin
34	HSP70 and HSP40-dependent folding in Huntington's disease	0.007041	0.09416	2	HSP70, HSPA1A
35	Chemotaxis_SDF-1/ CXCR4-induced chemotaxis of immune cells	0.007472	0.09416	3	ITGB1, Vinculin, G-protein alpha-i family
36	Signal transduction_Muscarinic acetylcholine receptors signaling to second messengers	0.007472	0.09416	3	G-protein alpha-o, FAAH, G-protein alpha-i family
37	Cell adhesion_Classical cadherin-mediated cell adhesion	0.007603	0.09416	2	Alpha-actinin, Vinculin
38	Neurophysiological process_GABA-B receptor signaling at postsynaptic sides of synapses	0.007603	0.09416	2	G-protein alpha-o, G-protein alpha-i family
39	Signal transduction_HTR2A-dependent arachidonic acid production	0.007603	0.09416	2	FAAH, G-protein alpha-i family
40	G-protein signaling_G-Protein alpha-i signaling cascades	0.008185	0.09521	2	G-protein alpha-i family, Caveolin-1
41	Neurophysiological process_GABA-B receptor-mediated regulation of glutamate signaling in Purkinje cells	0.008185	0.09521	2	G-protein alpha-o, G-protein alpha-i family
42	Signal transduction_Non-canonical WNT5A signaling	0.008279	0.09521	3	MLCP (reg), G-protein alpha-o, G-protein alpha-i family
43	Neurophysiological process_GABA-B receptor signaling in presynaptic nerve terminals	0.008786	0.09644	2	G-protein alpha-o, G-protein alpha-i family
44	Rho-dependent regulation of normal and asthmatic smooth muscle contraction	0.008786	0.09644	2	MLCP (reg), G-protein alpha-i family
45	Role of Neuregulin 1 and Thymosin beta-4 in myocardium regeneration after infarction	0.009406	0.101	2	ITGB1, Alpha-parvin
46	Protein folding and maturation_Bradykinin / Kallidin maturation	0.01138	0.1188	2	ENPEP, Aminopeptidase P2
47	Role of GSK3 beta in cardioprotection against myocardial infarction	0.01207	0.1188	2	TOM20, ANT
48	IGF family, invasion and metastasis in colorectal cancer	0.01207	0.1188	2	ITGB1, alpha-1/beta-1 integrin
49	CCR4-dependent immune cell chemotaxis in asthma and atopic dermatitis	0.01279	0.1188	2	ITGB1, G-protein alpha-i family
50	Cannabinoid receptor signaling in nicotine addiction	0.01279	0.1188	2	FAAH, G-protein alpha-i family
